# Supplementary material for: Understanding heterogeneity of human bone marrow plasma cell maturation and survival pathways by single-cell analyses
Source: Cell Rep. 2023 Jun 24;42(7):112682. doi: 10.1016/j.celrep.2023.112682 (PMC10391632; doi:10.1016/j.celrep.2023.112682)
Supplement: Table S1. Cell cluster marker genes [file mmc2.xlsx]

## Sheet: Sheet1
Supplementary Table 1: Cell cluster marker genes
a The percentage of cells from the associated cell cluster showed gene expression
b The percentage of cells from all the other cell clusters showed gene expression
gene	pct.1a	pct.2b	avglogFC	p_val	p_val_adj	cluster_id
MKI67	0.968	0.018	2.08175	0	0	1
STMN1	0.978	0.084	2.32056	0	0	1
BIRC5	0.9	0.014	1.42953	0	0	1
CENPW	0.913	0.029	1.28956	0	0	1
TYMS	0.905	0.023	1.95403	0	0	1
UBE2C	0.879	0.005	1.9188	0	0	1
ZWINT	0.861	0.009	1.17239	0	0	1
PTTG1	0.929	0.08	1.67856	0	0	1
SHCBP1	0.877	0.038	1.11297	0	0	1
CCNA2	0.827	0.004	1.1679	0	0	1
NUSAP1	0.848	0.027	1.4265	0	0	1
CDKN3	0.851	0.032	1.23384	0	0	1
PHF19	0.883	0.064	1.32693	0	0	1
TK1	0.84	0.022	1.25803	0	0	1
CKS2	0.898	0.084	1.47605	0	0	1
MAD2L1	0.853	0.041	1.04754	0	0	1
TOP2A	0.818	0.006	1.34665	0	0	1
SMC4	0.976	0.17	1.60599	0	0	1
MYBL2	0.942	0.14	1.65192	0	0	1
CENPF	0.801	0.011	1.31883	0	0	1
CENPU	0.814	0.026	0.987765	0	0	1
CENPM	0.853	0.067	1.10912	0	0	1
TPX2	0.792	0.008	1.09733	0	0	1
RRM2	0.786	0.007	1.28955	0	0	1
NUDT1	0.894	0.118	1.02264	0	0	1
CDC20	0.779	0.01	1.40892	0	0	1
CDK1	0.773	0.006	1.08694	0	0	1
SMC2	0.827	0.069	0.974398	0	0	1
TMPO	0.961	0.21	1.41281	0	0	1
CCNB2	0.755	0.008	1.04826	0	0	1
BUB1	0.773	0.029	0.932739	0	0	1
KIF20B	0.82	0.079	0.992211	0	0	1
LMNB1	0.835	0.094	1.04117	0	0	1
MCM7	0.844	0.104	1.29312	0	0	1
GGH	0.892	0.155	1.16284	0	0	1
DTYMK	0.881	0.145	0.996998	0	0	1
HMGB3	0.816	0.081	0.978427	0	0	1
ASPM	0.742	0.01	1.08282	0	0	1
GMNN	0.79	0.061	0.896044	0	0	1
CKS1B	0.877	0.151	1.27528	0	0	1
FEN1	0.874	0.148	1.03621	0	0	1
FABP5	0.857	0.139	1.5436	0	0	1
HIST1H1B	0.742	0.024	1.76821	0	0	1
DHFR	0.764	0.049	1.06948	0	0	1
KIFC1	0.719	0.007	0.86074	0	0	1
CLSPN	0.719	0.01	0.945362	0	0	1
KNL1	0.732	0.025	0.889299	0	0	1
UBE2S	0.874	0.167	1.53471	0	0	1
CENPN	0.742	0.036	0.767168	0	0	1
UBE2T	0.723	0.021	0.847679	0	0	1
AURKB	0.706	0.005	0.8591	0	0	1
C12orf75	0.918	0.218	1.50437	0	0	1
FOXM1	0.706	0.006	0.789684	0	0	1
TACC3	0.738	0.038	0.799651	0	0	1
CENPA	0.699	0.005	0.906563	0	0	1
SKA2	0.887	0.2	0.902652	0	0	1
H2AFX	0.937	0.255	1.36734	0	0	1
GTSE1	0.684	0.006	0.792841	0	0	1
TRIP13	0.686	0.008	0.750819	0	0	1
JPT1	0.95	0.273	1.57966	0	0	1
PCLAF	0.688	0.011	0.845755	0	0	1
CDCA5	0.682	0.006	0.754401	0	0	1
CDCA8	0.673	0.003	0.835131	0	0	1
KPNA2	0.842	0.172	1.10661	0	0	1
NUF2	0.673	0.005	0.739647	0	0	1
TROAP	0.682	0.014	0.774355	0	0	1
SNRNP25	0.881	0.214	1.08548	0	0	1
RRM1	0.74	0.074	0.774999	6.34707982415332e-313	0	1
CCNB1	0.688	0.022	1.06315	0	0	1
NASP	0.896	0.231	1.12949	0	0	1
NCAPH	0.682	0.017	0.794849	0	0	1
ASF1B	0.671	0.016	0.788305	0	0	1
DLGAP5	0.66	0.005	0.795079	0	0	1
HIST1H3B	0.662	0.007	1.26835	0	0	1
BRI3BP	0.745	0.092	0.726526	1.36e-254	2.28e-250	1
H2AFY	0.922	0.269	1.17636	0	0	1
CBX5	0.818	0.166	0.789253	0	0	1
TFDP1	0.82	0.168	0.939462	0	0	1
USP1	0.851	0.199	0.987394	0	0	1
SAE1	0.805	0.154	0.759158	5.68175492717434e-322	9.53228024132038e-318	1
CARHSP1	0.911	0.261	1.06938	0	0	1
DNAJC9	0.857	0.207	0.968138	0	0	1
NCAPG	0.665	0.015	0.695689	0	0	1
WDR34	0.76	0.11	0.789963	1.58e-305	2.64e-301	1
FBXO5	0.712	0.063	0.817621	2.72334418709799e-318	4.5689545426943e-314	1
DNMT1	0.81	0.162	0.988576	0	0	1
VRK1	0.755	0.112	0.72885	1.08e-285	1.8e-281	1
LRR1	0.729	0.088	0.709921	7.45e-291	1.25e-286	1
SMC1A	0.861	0.221	1.06407	0	0	1
LBR	0.874	0.236	0.973327	0	0	1
CDC25B	0.861	0.224	1.10483	0	0	1
CENPE	0.654	0.017	0.891377	0	0	1
NCAPD2	0.701	0.064	0.728079	5.71e-280	9.58e-276	1
CKAP2	0.727	0.092	0.782154	9.89e-265	1.66e-260	1
EZH2	0.68	0.045	0.756511	2.86e-282	4.8e-278	1
TUBG1	0.827	0.192	0.876103	0	0	1
CDCA3	0.645	0.013	0.765344	0	0	1
RNASEH2A	0.751	0.122	0.714762	2.5e-287	4.19e-283	1
CCT5	0.868	0.24	0.935075	0	0	1
ATP1B3	0.81	0.184	0.852182	5.08e-278	8.53e-274	1
PCNA	0.736	0.11	1.12002	0	0	1
CENPH	0.658	0.033	0.626398	5.9e-275	9.91e-271	1
CDC6	0.684	0.06	0.772547	1.1e-288	1.85e-284	1
TMEM106C	0.868	0.246	0.993933	0	0	1
MCM5	0.745	0.124	1.05425	0	0	1
TIMELESS	0.667	0.047	0.660574	5.35e-266	8.97e-262	1
KIF11	0.626	0.009	0.687918	0	0	1
CDCA2	0.619	0.003	0.711073	0	0	1
PLK1	0.623	0.007	1.2196	0	0	1
RAD51AP1	0.63	0.015	0.621127	2.79e-305	4.68e-301	1
ALYREF	0.74	0.127	0.824627	4.94065645841247e-324	8.28893934027859e-320	1
COTL1	0.913	0.303	1.52487	0	0	1
PKMYT1	0.613	0.003	0.838464	0	0	1
GINS2	0.621	0.015	0.929514	6.76869934802508e-321	1.13558468961817e-316	1
HMGA1	0.92	0.315	1.60149	0	0	1
LIG1	0.749	0.144	0.717962	2.53e-260	4.24e-256	1
SNRNP40	0.784	0.18	0.674461	4.36e-268	7.31e-264	1
ADSL	0.825	0.221	0.761765	4.46e-260	7.48e-256	1
POLE3	0.859	0.255	0.867293	0	0	1
DDX39A	0.963	0.361	1.19497	0	0	1
HJURP	0.602	0.001	0.676992	0	0	1
MCM3	0.669	0.068	0.90195	3.12e-300	5.24e-296	1
ANP32E	0.933	0.333	1.22012	0	0	1
CCT6A	0.894	0.295	1.0742	0	0	1
KIF22	0.855	0.256	0.880718	0	0	1
OXCT1	0.729	0.13	0.62127	8.7e-200	1.46e-195	1
HIST1H2AH	0.643	0.046	1.02431	5.86e-284	9.84e-280	1
CENPK	0.61	0.014	0.604923	7.07e-298	1.19e-293	1
HMGB2	0.998	0.403	2.39605	0	0	1
PTPRC	0.829	0.234	0.872361	7.85e-222	1.32e-217	1
SHMT1	0.697	0.102	0.653276	1.14e-211	1.91e-207	1
TUBA1C	0.823	0.228	1.00291	0	0	1
APOBEC3B	0.851	0.258	1.01642	0	0	1
CDT1	0.6	0.007	0.817952	0	0	1
HNRNPAB	0.931	0.338	1.19145	0	0	1
RAD21	0.942	0.349	1.13924	0	0	1
LILRB4	0.686	0.094	0.797582	1.3e-174	2.19e-170	1
SKA3	0.595	0.003	0.572923	0	0	1
ACAT2	0.721	0.13	0.658106	1.2e-242	2.01e-238	1
CKAP5	0.699	0.108	0.714137	4.2e-258	7.05e-254	1
IQGAP2	0.71	0.119	0.815799	1.06e-192	1.78e-188	1
SSRP1	0.883	0.292	0.937423	0	0	1
SUZ12	0.773	0.182	0.724349	4.92e-270	8.25e-266	1
HIST1H3C	0.602	0.013	1.07678	2.28e-300	3.82e-296	1
MRPL37	0.896	0.308	0.977524	0	0	1
ATAD2	0.621	0.033	0.745718	3.03e-280	5.08e-276	1
DLEU2	0.66	0.073	0.624631	5.78e-234	9.7e-230	1
CHAF1A	0.615	0.029	0.727892	5.69e-271	9.55e-267	1
DIAPH3	0.589	0.004	0.582633	0	0	1
GLRX5	0.797	0.214	0.71056	2.07e-238	3.48e-234	1
BCL2L12	0.82	0.237	0.778224	0	0	1
HADH	0.736	0.153	0.702068	4.73e-262	7.93e-258	1
C19orf48	0.745	0.163	0.737337	1.76e-253	2.95e-249	1
NDC80	0.597	0.015	0.652661	6.29e-289	1.05e-284	1
RAD51C	0.725	0.143	0.659546	4.63e-259	7.78e-255	1
RPA3	0.907	0.327	1.12214	0	0	1
MTCH2	0.844	0.264	0.846501	0	0	1
POC1A	0.589	0.01	0.551045	1.74e-296	2.92e-292	1
THOC3	0.801	0.223	0.747957	5.40340709270403e-314	9.06529607942955e-310	1
ARHGAP11A	0.587	0.01	0.604347	3.95e-304	6.63e-300	1
PPIH	0.803	0.227	0.716922	1.26e-286	2.11e-282	1
NSD2	0.706	0.13	0.654641	1.27e-240	2.14e-236	1
SPAG5	0.587	0.011	0.641646	2.34e-306	3.92e-302	1
CKAP2L	0.574	0.001	0.623193	0	0	1
MRPL27	0.844	0.271	0.750938	2.58183861693938e-310	4.33e-306	1
LCP1	0.868	0.296	0.975704	1.95e-293	3.27e-289	1
HIST2H2AC	0.688	0.116	0.775211	3.73e-265	6.26e-261	1
CCND2	0.673	0.102	1.2136	3.81e-226	6.4e-222	1
EBP	0.857	0.286	0.7425	0	0	1
EIF4A3	0.825	0.254	0.867079	5.94e-258	9.96e-254	1
XPO1	0.738	0.168	0.651569	1.05e-212	1.77e-208	1
RABL6	0.81	0.241	0.748142	5.63e-283	9.45e-279	1
HIST1H2BH	0.597	0.028	0.894343	8.82e-245	1.48e-240	1
DBF4	0.779	0.211	0.6898	1.65e-239	2.77e-235	1
PAFAH1B3	0.745	0.177	0.650432	6.12e-210	1.03e-205	1
CSE1L	0.654	0.087	0.583752	3.18e-217	5.33e-213	1
HELLS	0.608	0.041	0.709828	5.55e-259	9.32e-255	1
MRPL13	0.766	0.2	0.65384	2.65e-217	4.44e-213	1
PRKDC	0.801	0.235	0.864892	0	0	1
FH	0.786	0.222	0.718218	5.99e-251	1e-246	1
HRASLS2	0.662	0.098	0.886528	1.73e-159	2.9e-155	1
YEATS4	0.669	0.105	0.57257	2.42e-193	4.06e-189	1
TIMM10	0.855	0.292	0.777516	0	3.21e-305	1
SMS	0.74	0.178	0.685742	4.02e-250	6.74e-246	1
CCT2	0.911	0.35	1.0516	0	0	1
ATAD5	0.584	0.023	0.651402	3.03e-271	5.09e-267	1
NUDT5	0.857	0.296	0.77312	3.98e-283	6.68e-279	1
SNRPF	0.937	0.377	1.20064	0	0	1
FANCI	0.576	0.016	0.56042	1.37e-268	2.3e-264	1
ATP1A1	0.781	0.222	0.709824	1.77e-232	2.96e-228	1
CORO1A	0.972	0.413	1.93588	0	0	1
YIF1B	0.903	0.345	0.909505	1.13e-306	1.9e-302	1
MCM2	0.578	0.02	0.693075	1.41e-273	2.37e-269	1
CLEC2D	0.729	0.172	0.683331	1.4e-148	2.35e-144	1
GSPT1	0.89	0.334	1.02439	0	0	1
PSMA4	0.909	0.354	0.939612	0	0	1
RUVBL2	0.803	0.248	0.660073	1.24e-237	2.08e-233	1
CD52	0.963	0.409	1.54615	6.92e-295	1.16e-290	1
MRPL22	0.864	0.31	0.829501	0	0	1
HMMR	0.574	0.021	0.709516	1.01e-265	1.7e-261	1
BUB3	0.926	0.374	1.09126	0	0	1
REEP4	0.649	0.097	0.604969	9.81e-192	1.65e-187	1
MCM4	0.576	0.024	0.755973	8.18e-259	1.37e-254	1
RCC1	0.654	0.103	0.61391	2.62e-192	4.39e-188	1
TDG	0.755	0.204	0.65864	6.96e-214	1.17e-209	1
PAICS	0.784	0.234	0.782241	3.1e-250	5.2e-246	1
TIMM8B	0.926	0.377	1.00432	2.85e-298	4.79e-294	1
HIST1H2AL	0.589	0.04	1.17395	1.22e-250	2.04e-246	1
ARPC5	0.911	0.363	0.915399	0	0	1
EXOSC8	0.758	0.211	0.612422	1.88e-210	3.15e-206	1
HLA-DRA	0.686	0.139	1.02204	1.05e-141	1.76e-137	1
HDGF	0.703	0.156	0.693545	3.4e-240	5.71e-236	1
TPGS2	0.747	0.2	0.61533	2.83e-205	4.76e-201	1
DNM2	0.9	0.354	0.847838	9.22e-262	1.55e-257	1
HIST1H1D	0.732	0.186	1.21755	1.31e-238	2.2e-234	1
BRCA1	0.563	0.017	0.593781	3.18e-258	5.33e-254	1
ANLN	0.548	0.003	0.584897	0	0	1
VMA21	0.79	0.245	0.603927	1.67e-161	2.81e-157	1
CTCF	0.742	0.197	0.640191	3.04e-210	5.1e-206	1
CACYBP	0.903	0.359	1.04672	0	0	1
CENPX	0.872	0.328	0.919614	0	0	1
MSN	0.855	0.311	0.883864	6.14e-300	1.03e-295	1
NDC1	0.591	0.047	0.535146	2.97e-205	4.98e-201	1
RFC4	0.636	0.094	0.627232	1.6e-227	2.68e-223	1
SMC3	0.771	0.229	0.766887	2.34e-305	3.92e-301	1
TUBB	1	0.458	2.52181	0	0	1
SYK	0.777	0.236	0.709309	1.79e-192	2.99e-188	1
ORC6	0.55	0.01	0.531325	4.35e-279	7.29e-275	1
GNB1	0.799	0.26	0.658863	1.42e-227	2.38e-223	1
SGO1	0.543	0.004	0.534682	5.13391722307208e-312	8.61e-308	1
PRPF38A	0.732	0.193	0.531818	2.34e-150	3.92e-146	1
BOLA3	0.833	0.295	0.84698	0	0	1
MRPS18C	0.87	0.332	0.755556	1.47e-302	2.46e-298	1
PSMD14	0.827	0.289	0.66358	8.06e-225	1.35e-220	1
SPC25	0.539	0.001	0.591821	0	0	1
GGCT	0.66	0.123	0.656209	1.18e-233	1.98e-229	1
KIF23	0.543	0.006	0.626376	5.11e-296	8.57e-292	1
SLC38A1	0.797	0.26	0.60214	2.05e-171	3.43e-167	1
FIBP	0.853	0.318	0.71626	9.64e-234	1.62e-229	1
ACTN4	0.792	0.258	0.667433	7.57e-219	1.27e-214	1
DAZAP1	0.877	0.343	0.764955	2.75e-297	4.61e-293	1
PARPBP	0.552	0.018	0.530708	8.13e-249	1.36e-244	1
MRPL23	0.885	0.352	0.818831	1.01e-287	1.69e-283	1
NOP56	0.81	0.277	0.768957	1.07e-287	1.79e-283	1
SLC43A3	0.552	0.019	0.653887	1.26e-243	2.11e-239	1
AHCY	0.861	0.329	0.985949	0	0	1
GLRX3	0.755	0.223	0.593953	8.45e-179	1.42e-174	1
TCF19	0.595	0.063	0.583048	5.76e-196	9.67e-192	1
BRD7	0.755	0.225	0.602324	1.06e-179	1.77e-175	1
GPI	0.874	0.344	1.02144	0	0	1
PGP	0.658	0.128	0.549779	1.11e-165	1.86e-161	1
DEPDC1B	0.535	0.006	0.582269	1.8e-287	3.02e-283	1
MIR4435-2HG	0.859	0.33	0.671743	9.42e-147	1.58e-142	1
CIP2A	0.561	0.033	0.529562	1.11e-214	1.86e-210	1
NCAPD3	0.591	0.063	0.54926	2.46e-202	4.13e-198	1
NME1	0.79	0.262	0.761106	2.89e-228	4.84e-224	1
BAK1	0.742	0.215	0.693043	1.01e-165	1.69e-161	1
MRPL47	0.755	0.229	0.585622	2.61e-176	4.37e-172	1
OIP5	0.535	0.009	0.528713	1.98e-273	3.33e-269	1
POP7	0.851	0.325	0.708286	1.87e-274	3.13e-270	1
PSMD1	0.777	0.251	0.679081	9.85e-241	1.65e-236	1
RRP7A	0.812	0.286	0.74861	3.74e-304	6.27e-300	1
TPRKB	0.807	0.282	0.644778	6.08e-240	1.02e-235	1
CDC123	0.775	0.25	0.603521	1.38e-187	2.32e-183	1
PSMD2	0.894	0.369	0.843591	0	0	1
HCFC1	0.69	0.165	0.573582	1.67e-172	2.79e-168	1
CDCA4	0.561	0.037	0.562489	9.68e-211	1.62e-206	1
TOPBP1	0.615	0.091	0.567254	3.2e-184	5.36e-180	1
MRPL28	0.801	0.278	0.636918	7.48e-203	1.25e-198	1
TRIM28	0.68	0.157	0.584747	1.41e-194	2.37e-190	1
DECR1	0.842	0.319	0.711436	1.71e-192	2.87e-188	1
HLA-DRB1	0.829	0.306	0.76719	1.23e-122	2.06e-118	1
MRPL16	0.84	0.317	0.700479	5.72e-270	9.59e-266	1
EIF4A1	0.864	0.342	0.864907	2.84e-257	4.76e-253	1
CTNNAL1	0.652	0.131	0.561375	4.46e-179	7.49e-175	1
SKA1	0.526	0.005	0.534118	1.96e-286	3.29e-282	1
SPN	0.747	0.226	0.808157	4.85e-168	8.13e-164	1
MXD3	0.595	0.076	0.585442	2.94e-206	4.94e-202	1
RUVBL1	0.686	0.167	0.530314	1.1e-143	1.84e-139	1
EIF4E2	0.781	0.263	0.59714	1.08e-180	1.81e-176	1
HIST1H2AG	0.654	0.136	1.16395	6.24e-164	1.05e-159	1
SRRT	0.81	0.293	0.701707	5.33e-261	8.94e-257	1
TMEM183A	0.807	0.29	0.653183	6.26e-199	1.05e-194	1
ADH5	0.758	0.241	0.562619	1.06e-155	1.79e-151	1
FLNA	0.749	0.232	0.807802	3.6e-198	6.05e-194	1
KIF2C	0.519	0.002	0.548107	1.55859302871015e-315	2.61485152426702e-311	1
LYAR	0.623	0.106	0.645611	1.45e-198	2.43e-194	1
CKLF	0.859	0.344	0.750671	1.47e-300	2.47e-296	1
MRPL58	0.753	0.238	0.598058	8.39e-183	1.41e-178	1
MYH9	0.879	0.364	0.897125	4.94e-259	8.28e-255	1
LSM4	0.9	0.386	0.999125	0	0	1
PDLIM1	0.924	0.411	1.15483	0	0	1
CS	0.742	0.229	0.567136	1.02e-164	1.71e-160	1
SNF8	0.859	0.346	0.676626	4.73e-219	7.94e-215	1
APOBEC3C	0.848	0.335	0.742503	1.04e-189	1.74e-185	1
TCERG1	0.771	0.259	0.602795	5.37e-178	9.02e-174	1
POLD2	0.786	0.275	0.683358	1.78e-255	2.99e-251	1
POLR3K	0.643	0.132	0.574165	6.99e-196	1.17e-191	1
NUCKS1	0.939	0.428	1.07195	0	0	1
HTATSF1	0.758	0.248	0.556839	7.99e-162	1.34e-157	1
TEDC1	0.545	0.035	0.518874	3.92e-197	6.58e-193	1
XRCC5	0.937	0.427	1.06952	0	0	1
CCT3	0.898	0.389	0.928306	0	0	1
FAM207A	0.755	0.246	0.621433	6.04e-203	1.01e-198	1
ITGB1BP1	0.74	0.231	0.672585	2.29e-204	3.84e-200	1
SGO2	0.532	0.023	0.579202	1.86e-223	3.12e-219	1
COPS3	0.829	0.321	0.731037	1.08e-289	1.81e-285	1
DDX54	0.79	0.282	0.592258	2.15e-175	3.6e-171	1
TIMM13	0.883	0.376	0.865998	9.11e-292	1.53e-287	1
VDAC3	0.872	0.365	0.820849	0	0	1
ANAPC15	0.82	0.314	0.672258	3.4e-236	5.7e-232	1
ILF3	0.92	0.414	0.981754	0	0	1
SNRPB	0.961	0.456	1.43768	0	0	1
CDC45	0.506	0.002	0.566601	2.717981455299e-315	4.55995748755512e-311	1
POLQ	0.509	0.005	0.488718	5.04e-286	8.45e-282	1
PTBP1	0.853	0.349	0.789254	4.15015142506647e-322	6.96270904583402e-318	1
G3BP1	0.812	0.309	0.616209	7.74e-201	1.3e-196	1
AP1B1	0.66	0.157	0.497501	1.57e-138	2.64e-134	1
HAUS1	0.639	0.136	0.520212	1.38e-155	2.32e-151	1
IL6R	0.714	0.211	0.614047	6.96e-158	1.17e-153	1
PKM	0.968	0.465	1.54282	0	0	1
UBA1	0.84	0.337	0.730862	1.25e-251	2.09e-247	1
MPDU1	0.721	0.22	0.540747	1.35e-137	2.26e-133	1
UQCC2	0.866	0.365	0.884108	0	0	1
IMPDH2	0.833	0.332	0.770686	6.74e-261	1.13e-256	1
E2F2	0.513	0.013	0.498839	8.89e-240	1.49e-235	1
HAT1	0.725	0.225	0.605785	3.6e-200	6.04e-196	1
INCENP	0.543	0.043	0.552166	7.78e-199	1.31e-194	1
MRPL11	0.848	0.348	0.724098	3.24e-289	5.44e-285	1
UBE2N	0.855	0.355	0.820987	0	0	1
UCK2	0.66	0.16	0.546956	5.19e-140	8.71e-136	1
CBWD2	0.835	0.335	0.708003	3.22e-216	5.41e-212	1
WAS	0.838	0.338	0.59039	1.75e-180	2.94e-176	1
CSK	0.797	0.298	0.844922	3.22e-264	5.4e-260	1
CAPNS1	0.775	0.276	0.679318	6.26e-202	1.05e-197	1
PPP1R7	0.829	0.33	0.653886	1.93e-216	3.24e-212	1
SNRPD3	0.957	0.458	1.08091	0	0	1
THOP1	0.641	0.143	0.500538	3.33e-156	5.59e-152	1
PDHA1	0.729	0.232	0.597426	1.28e-185	2.16e-181	1
POLR2H	0.76	0.263	0.547236	7.11e-162	1.19e-157	1
RACGAP1	0.511	0.014	0.486879	1.02e-231	1.7e-227	1
SUCLG1	0.807	0.311	0.567701	4.67e-164	7.83e-160	1
MTHFD1	0.582	0.086	0.583416	1.69e-184	2.83e-180	1
NAA50	0.74	0.244	0.594402	6.38e-182	1.07e-177	1
SMARCA4	0.703	0.207	0.570409	7.56e-152	1.27e-147	1
EBNA1BP2	0.833	0.337	0.802235	1.44e-302	2.42e-298	1
FOXRED1	0.667	0.172	0.511863	4.27e-149	7.17e-145	1
ZDHHC12	0.803	0.308	0.663361	1.69e-243	2.84e-239	1
HIBCH	0.693	0.198	0.574174	5.28e-136	8.86e-132	1
TUBB4B	0.944	0.449	1.53924	0	0	1
WDR18	0.697	0.202	0.535981	5.91e-141	9.92e-137	1
TBCB	0.749	0.255	0.598189	7.05e-174	1.18e-169	1
PA2G4	0.918	0.425	1.11914	0	0	1
RNASEH1	0.781	0.288	0.586918	5.46e-156	9.16e-152	1
RNF213	0.779	0.286	0.652499	1.69e-146	2.83e-142	1
LMNB2	0.561	0.069	0.502376	2.9e-166	4.87e-162	1
RPL26L1	0.799	0.307	0.624797	1.19e-197	2e-193	1
SRSF1	0.788	0.296	0.641793	3.75e-223	6.29e-219	1
GTF3C6	0.872	0.38	0.8116	2.71e-308	4.54e-304	1
NUP50	0.675	0.184	0.525582	4.23e-147	7.1e-143	1
RFC5	0.532	0.041	0.47537	1.6e-186	2.69e-182	1
ANP32A	0.851	0.36	0.789492	3.25e-293	5.45e-289	1
CMSS1	0.615	0.124	0.513427	1.59e-138	2.67e-134	1
DDX11	0.634	0.143	0.480656	1.51e-147	2.53e-143	1
HMBS	0.701	0.21	0.537915	2.89e-138	4.84e-134	1
NUP37	0.584	0.093	0.47483	1.47e-142	2.46e-138	1
SUPT16H	0.677	0.187	0.570207	3.34e-181	5.61e-177	1
CMC2	0.857	0.367	0.684546	1.28e-280	2.14e-276	1
HNRNPR	0.896	0.406	0.926642	0	0	1
OAS1	0.76	0.27	0.683502	3.03e-125	5.08e-121	1
VBP1	0.758	0.268	0.551379	9.41e-174	1.58e-169	1
HNRNPD	0.929	0.44	1.07653	0	0	1
CBWD1	0.693	0.204	0.581433	2.07e-134	3.48e-130	1
RASGRP2	0.582	0.093	0.855638	8.85e-141	1.49e-136	1
SNRPA1	0.827	0.338	0.674075	2.11e-264	3.55e-260	1
AHSA1	0.706	0.218	0.562574	1.36e-162	2.28e-158	1
NCAPG2	0.513	0.025	0.476874	4.57e-208	7.67e-204	1
PXMP2	0.563	0.075	0.48606	1.64e-156	2.75e-152	1
CCT4	0.89	0.403	0.862481	0	0	1
ERAL1	0.703	0.216	0.493247	8.72e-132	1.46e-127	1
RBBP8	0.602	0.115	0.574466	5.38e-170	9.03e-166	1
SF3A2	0.823	0.336	0.674917	3.38e-248	5.67e-244	1
BAZ1B	0.768	0.282	0.645509	4.15e-205	6.96e-201	1
CENPP	0.511	0.025	0.49685	1.57e-205	2.63e-201	1
PPP1R14B	0.693	0.207	0.741995	4e-208	6.72e-204	1
FAM49B	0.777	0.292	0.584307	1.04e-188	1.75e-184	1
MIS18BP1	0.788	0.303	0.629433	1.92e-170	3.21e-166	1
OLA1	0.794	0.309	0.614738	1.66e-185	2.78e-181	1
POLA2	0.526	0.041	0.460337	3.03e-182	5.09e-178	1
CBX3	0.942	0.457	1.09072	0	0	1
KIF14	0.487	0.003	0.55833	1.67e-273	2.8e-269	1
TIMM23	0.732	0.248	0.543175	8.07e-158	1.35e-153	1
PSMD11	0.853	0.37	0.667006	6.54e-224	1.1e-219	1
RPL39L	0.654	0.171	0.461231	8.92e-120	1.5e-115	1
SDHB	0.859	0.376	0.710218	3.34e-241	5.61e-237	1
SF3B4	0.823	0.34	0.646686	1.48e-220	2.49e-216	1
NT5C	0.771	0.289	0.60082	2.54e-168	4.26e-164	1
SASS6	0.545	0.063	0.453488	2.46e-153	4.12e-149	1
AL133467.1	0.762	0.28	0.648324	1.1e-104	1.85e-100	1
ARPC1B	0.838	0.356	0.792927	2.24e-236	3.76e-232	1
SNRPE	0.887	0.405	1.05766	0	0	1
BCCIP	0.779	0.298	0.58315	4.58e-174	7.69e-170	1
AES	0.827	0.346	0.988657	2.91e-245	4.89e-241	1
DPP3	0.591	0.11	0.492764	5.59e-134	9.38e-130	1
IMMT	0.701	0.22	0.524403	7.52e-151	1.26e-146	1
GNAI2	0.872	0.392	0.884063	1.9066469008419e-311	3.2e-307	1
PBK	0.481	0.001	0.466899	4.4e-294	7.38e-290	1
RNASEH2B	0.874	0.394	0.6869	2.02e-272	3.39e-268	1
TRAP1	0.703	0.223	0.583016	6.23e-167	1.05e-162	1
EIF3B	0.684	0.205	0.558635	1.38e-149	2.32e-145	1
PDCL3	0.669	0.19	0.523656	2.39e-109	4.01e-105	1
AKR1B1	0.838	0.359	0.672944	2.88e-218	4.83e-214	1
MAZ	0.747	0.268	0.51586	2.11e-132	3.55e-128	1
MAGOHB	0.66	0.182	0.537131	2.37e-165	3.97e-161	1
HIST1H3G	0.481	0.003	0.855443	2.86e-274	4.8e-270	1
HSD17B10	0.874	0.396	0.736908	2.95e-239	4.94e-235	1
PSMA1	0.734	0.256	0.483091	5.18e-112	8.69e-108	1
LSM2	0.913	0.436	0.863158	0	0	1
UFD1	0.913	0.436	0.877602	0	0	1
ELAVL1	0.872	0.395	0.71496	4.83e-300	8.11e-296	1
ENTPD1	0.619	0.142	0.545339	4.2e-100	7.05e-96	1
MRPS7	0.872	0.395	0.75745	9.83e-267	1.65e-262	1
PANK2	0.639	0.162	0.485673	6.79e-122	1.14e-117	1
UBE2A	0.827	0.35	0.631618	1.95e-236	3.27e-232	1
RCC2	0.543	0.067	0.535291	6.53e-169	1.1e-164	1
CCDC34	0.506	0.03	0.492268	2.13e-186	3.57e-182	1
IPO5	0.697	0.221	0.608569	7.99e-182	1.34e-177	1
PABPN1	0.87	0.394	0.728629	1.74e-253	2.92e-249	1
RPA1	0.591	0.115	0.512602	8.45e-160	1.42e-155	1
SYNCRIP	0.818	0.342	0.752172	3.83e-277	6.43e-273	1
SNX5	0.794	0.319	0.635572	1.37e-186	2.29e-182	1
WDR1	0.905	0.43	0.859329	0	0	1
BLOC1S1	0.84	0.365	0.709161	1.2e-269	2.01e-265	1
TCF3	0.688	0.213	0.503805	6.15e-132	1.03e-127	1
TIMM50	0.706	0.231	0.50879	8.01e-151	1.34e-146	1
PPP5C	0.68	0.206	0.468194	1.24e-119	2.08e-115	1
CAPZB	0.929	0.455	0.877884	0	0	1
PPP4C	0.913	0.439	0.845487	0	0	1
RANBP1	0.92	0.446	1.38974	0	0	1
SNRPD1	0.926	0.452	1.09858	0	0	1
IFI27L1	0.777	0.304	0.574264	6.43e-129	1.08e-124	1
BAX	0.853	0.381	0.832506	3.77e-280	6.32e-276	1
EIF6	0.781	0.31	0.551573	5.82e-155	9.77e-151	1
CHEK1	0.496	0.025	0.505439	7.28e-200	1.22e-195	1
PRPF31	0.751	0.28	0.500434	5.42e-144	9.09e-140	1
SNX1	0.695	0.224	0.4855	6.96e-127	1.17e-122	1
SSB	0.855	0.384	0.697187	1.79e-236	3e-232	1
HSPA4	0.76	0.29	0.500774	1.34e-118	2.24e-114	1
MRPL15	0.667	0.197	0.538779	6.86e-144	1.15e-139	1
NONO	0.922	0.452	0.88285	0	0	1
HDAC2	0.742	0.272	0.619854	1.49e-212	2.51e-208	1
MRPS35	0.693	0.223	0.478531	1.42e-113	2.38e-109	1
SPC24	0.474	0.004	0.47123	3.78e-266	6.34e-262	1
POLR2E	0.905	0.436	0.948596	0	0	1
HLA-DPB1	0.63	0.161	0.618002	8.16e-97	1.37e-92	1
HNRNPL	0.835	0.366	0.588432	3.4e-183	5.71e-179	1
SMARCC1	0.732	0.263	0.576452	4.92e-137	8.26e-133	1
TPP2	0.719	0.25	0.515767	1.37e-129	2.3e-125	1
PRDX3	0.89	0.422	0.982555	0	0	1
SEPT9	0.885	0.417	0.748022	1.53e-256	2.56e-252	1
TRBC2	0.53	0.062	0.957363	1e-138	1.68e-134	1
ASXL1	0.794	0.327	0.590451	7.43e-148	1.25e-143	1
MZT1	0.749	0.282	0.55865	4.95e-172	8.3e-168	1
TESC	0.552	0.085	0.564546	1.94e-149	3.25e-145	1
WBP11	0.775	0.308	0.507574	5.24e-155	8.79e-151	1
MRPS11	0.734	0.267	0.496083	4.99e-127	8.37e-123	1
MTF2	0.604	0.137	0.453786	2.73e-118	4.59e-114	1
METAP2	0.805	0.339	0.601079	1.9e-195	3.18e-191	1
MRPS14	0.794	0.328	0.572966	7.72e-152	1.29e-147	1
MRPS5	0.76	0.294	0.575437	6.7e-171	1.12e-166	1
HPRT1	0.563	0.097	0.493217	2.23e-168	3.74e-164	1
DENR	0.758	0.293	0.494055	4.18e-127	7.01e-123	1
SELL	0.545	0.08	0.630018	2.18e-127	3.65e-123	1
COX20	0.712	0.247	0.574108	2.4e-155	4.02e-151	1
MIS18A	0.502	0.038	0.43828	4.59e-164	7.7e-160	1
ATIC	0.669	0.206	0.537008	1.12e-147	1.88e-143	1
PPP4R3A	0.68	0.217	0.442179	2.11e-102	3.55e-98	1
COPS8	0.745	0.282	0.481323	1.24e-129	2.09e-125	1
SPTAN1	0.652	0.189	0.58205	1.71e-143	2.87e-139	1
STIP1	0.69	0.227	0.529443	8.94e-134	1.5e-129	1
TFAM	0.727	0.264	0.527362	3.71e-147	6.22e-143	1
PRPF19	0.677	0.215	0.547362	2.3e-170	3.86e-166	1
RPS17	0.885	0.423	0.795345	4.69e-245	7.86e-241	1
ARHGAP30	0.63	0.168	0.512164	2.97e-114	4.98e-110	1
PSMC2	0.74	0.278	0.538653	1.99e-142	3.34e-138	1
TWF2	0.712	0.25	0.535288	7.18e-113	1.2e-108	1
RRP1B	0.669	0.208	0.504434	6.08e-126	1.02e-121	1
PHB	0.872	0.411	0.925586	0	0	1
UBA2	0.788	0.327	0.660578	1.81e-249	3.04e-245	1
PSMB7	0.879	0.419	0.705837	3e-245	5.03e-241	1
SFXN1	0.645	0.185	0.546424	4.94e-159	8.28e-155	1
COMMD8	0.61	0.15	0.445058	4.7e-102	7.88e-98	1
GPS1	0.82	0.36	0.569999	1.49e-183	2.5e-179	1
MRPL4	0.823	0.363	0.757201	7.25e-286	1.22e-281	1
RPP30	0.595	0.135	0.449594	5.9e-128	9.9e-124	1
TBC1D7	0.63	0.17	0.4438	5.75e-104	9.64e-100	1
MRPL48	0.682	0.223	0.444653	1.64e-107	2.75e-103	1
RBM42	0.749	0.29	0.593451	1.23e-200	2.06e-196	1
BZW2	0.615	0.156	0.507474	3.11e-125	5.21e-121	1
PPIF	0.697	0.238	0.556166	3.97e-146	6.67e-142	1
SNRPA	0.81	0.352	0.710682	1.62e-233	2.72e-229	1
TCP1	0.874	0.416	0.760015	0	2.31e-305	1
ADAM19	0.725	0.267	0.477363	1.86e-100	3.13e-96	1
HIST1H2AB	0.478	0.02	0.825912	3.32e-202	5.57e-198	1
AP1M1	0.686	0.229	0.481318	8.94e-122	1.5e-117	1
MRPL21	0.788	0.331	0.556901	1.21e-164	2.02e-160	1
NABP2	0.693	0.236	0.518688	1.93e-147	3.24e-143	1
SUN2	0.673	0.217	0.582057	1.37e-176	2.3e-172	1
CEP128	0.636	0.18	0.486921	1.53e-90	2.57e-86	1
FARSB	0.587	0.131	0.484376	8.33e-142	1.4e-137	1
IK	0.833	0.377	0.581198	4.94e-156	8.29e-152	1
PSMC4	0.814	0.358	0.613839	2.86e-192	4.8e-188	1
HIST1H2BF	0.509	0.054	0.946414	4.28e-143	7.19e-139	1
NUDT21	0.881	0.426	0.753474	9.34278136285797e-321	1.56743842924668e-316	1
PBRM1	0.76	0.305	0.52367	4.41e-133	7.41e-129	1
IARS2	0.686	0.232	0.471449	4.11e-110	6.9e-106	1
TACC1	0.656	0.202	0.52393	3.84e-136	6.44e-132	1
HIST1H2AE	0.606	0.152	0.907562	4.74e-141	7.96e-137	1
MRPS12	0.848	0.394	0.648278	1.61e-187	2.7e-183	1
SAR1A	0.823	0.369	0.648558	7.45e-200	1.25e-195	1
TAF11	0.688	0.234	0.455298	1.78e-117	2.99e-113	1
ARID3A	0.673	0.22	0.495751	1.49e-122	2.5e-118	1
CAPZA1	0.887	0.434	0.639282	1.93e-207	3.23e-203	1
CCAR1	0.786	0.333	0.594123	4.09e-166	6.85e-162	1
EIF2S1	0.747	0.294	0.572575	4.07e-166	6.84e-162	1
XRN2	0.781	0.328	0.517832	6.39e-134	1.07e-129	1
DNAJC8	0.848	0.395	0.6253	1e-227	1.68e-223	1
PSMG2	0.814	0.361	0.603006	6.2e-217	1.04e-212	1
SRSF10	0.942	0.489	1.02333	0	0	1
UBE2V2	0.706	0.253	0.53346	4.41e-156	7.4e-152	1
ABCB8	0.647	0.196	0.420225	2.54e-97	4.27e-93	1
EI24	0.777	0.326	0.561901	1.78e-148	2.99e-144	1
MND1	0.455	0.004	0.469647	3.96e-256	6.65e-252	1
HDAC1	0.708	0.257	0.516534	2.45e-136	4.11e-132	1
RFC3	0.474	0.023	0.447151	1.35e-184	2.27e-180	1
CRIP1	0.656	0.206	0.998165	2.89e-98	4.85e-94	1
PSMC3	0.896	0.446	0.738132	3.5024313633686e-320	5.87602909832349e-316	1
WDR5	0.643	0.193	0.497258	9.85e-148	1.65e-143	1
ATP2A2	0.706	0.256	0.505401	2.73e-117	4.58e-113	1
AURKA	0.461	0.012	0.489649	8.74e-203	1.47e-198	1
MRPL9	0.76	0.311	0.500233	6.59e-136	1.11e-131	1
NFATC2IP	0.643	0.194	0.45068	2.82e-106	4.72e-102	1
RNPEP	0.639	0.19	0.45746	3.42e-106	5.74e-102	1
CCDC124	0.823	0.374	0.640453	1.62e-234	2.71e-230	1
DCPS	0.92	0.472	0.941469	1.65337856793471e-313	0	1
CLTA	0.883	0.435	0.727217	3.69e-255	6.19e-251	1
PHIP	0.868	0.42	0.673047	7.28e-208	1.22e-203	1
SIKE1	0.641	0.193	0.407253	1.51e-90	2.53e-86	1
TAP1	0.909	0.461	0.805957	1.04e-226	1.74e-222	1
TOMM40	0.755	0.307	0.686248	1.76e-268	2.95e-264	1
PSME3	0.725	0.277	0.47815	2.31e-118	3.87e-114	1
U2AF2	0.807	0.36	0.629125	1.19e-228	2e-224	1
HIST1H1C	0.859	0.412	0.988311	1.86e-146	3.11e-142	1
MCM6	0.494	0.047	0.633534	6.66e-196	1.12e-191	1
TTC7A	0.641	0.194	0.426752	7.64e-96	1.28e-91	1
CHD4	0.66	0.214	0.492987	3.12e-123	5.23e-119	1
MFNG	0.682	0.236	0.489233	5.66e-107	9.49e-103	1
CD320	0.788	0.342	0.797202	6.84e-296	1.15e-291	1
MRPS16	0.907	0.461	0.824262	1.27312564850133e-317	2.13592290049068e-313	1
RECQL	0.576	0.13	0.455299	4.55e-114	7.63e-110	1
PDHB	0.684	0.239	0.489116	2.04e-110	3.42e-106	1
LAS1L	0.628	0.183	0.455248	7.66e-118	1.29e-113	1
PTRHD1	0.732	0.287	0.479933	9.33e-93	1.57e-88	1
GNAI3	0.703	0.258	0.454555	8.04e-113	1.35e-108	1
MRPL14	0.838	0.393	0.753251	3.81e-271	6.4e-267	1
QARS	0.712	0.267	0.451467	1.9e-107	3.18e-103	1
S1PR4	0.636	0.192	0.56237	4.25e-88	7.13e-84	1
ATAD3A	0.567	0.123	0.47009	8.65e-134	1.45e-129	1
RPIA	0.587	0.143	0.468602	1.01e-93	1.7e-89	1
SPTBN1	0.823	0.379	0.735747	4.1e-199	6.89e-195	1
MAP2K2	0.794	0.351	0.585141	5.84e-142	9.8e-138	1
CHCHD3	0.729	0.286	0.543117	5.39e-174	9.05e-170	1
HAUS4	0.626	0.183	0.460562	3.73e-122	6.25e-118	1
HIST3H2A	0.517	0.074	0.883997	1.3e-181	2.19e-177	1
TMEM126A	0.736	0.293	0.46154	2.55e-108	4.28e-104	1
SF3A3	0.701	0.258	0.528104	3.62e-164	6.08e-160	1
TUBA1B	1	0.557	2.79995	0	0	1
TXNDC17	0.92	0.478	0.921384	0	0	1
UCP2	0.935	0.493	0.868516	4.52e-164	7.59e-160	1
COMMD4	0.74	0.298	0.473725	1.06e-124	1.79e-120	1
MCUB	0.753	0.311	0.68821	1.01e-169	1.7e-165	1
MAP2K3	0.721	0.279	0.481987	2e-105	3.36e-101	1
TUBA4A	0.848	0.406	0.913942	1.13e-239	1.9e-235	1
TKT	0.922	0.481	0.967596	0	0	1
AIFM1	0.632	0.191	0.435277	6.6e-103	1.11e-98	1
C20orf27	0.613	0.172	0.480964	6.5e-126	1.09e-121	1
NELFCD	0.643	0.202	0.436574	1.97e-109	3.3e-105	1
SMCHD1	0.946	0.505	0.917572	3.67e-254	6.16e-250	1
SMPD4	0.602	0.161	0.412664	4.74e-106	7.95e-102	1
CDK5RAP2	0.537	0.097	0.427157	4.73e-121	7.93e-117	1
PSMA3	0.913	0.473	0.895308	0	0	1
G6PD	0.632	0.192	0.461572	1.36e-108	2.28e-104	1
HIST1H2AI	0.45	0.01	0.777108	8.25e-220	1.38e-215	1
UCHL5	0.745	0.305	0.556014	1.16e-161	1.95e-157	1
HIST1H2BJ	0.58	0.14	0.733676	1.11e-116	1.86e-112	1
HSPB11	0.823	0.383	0.666415	1.12e-264	1.87e-260	1
UQCRC2	0.829	0.389	0.603423	2.06e-176	3.46e-172	1
ADA	0.652	0.213	0.498411	9.59e-97	1.61e-92	1
HNRNPF	0.922	0.483	0.991381	0	0	1
NDUFS2	0.79	0.351	0.515354	3.94e-126	6.6e-122	1
HBS1L	0.74	0.301	0.516817	2.91e-133	4.89e-129	1
SUV39H1	0.468	0.029	0.420102	9.18e-174	1.54e-169	1
UHRF1	0.444	0.005	0.761454	2.7e-243	4.53e-239	1
RALBP1	0.693	0.254	0.454761	9.97e-94	1.67e-89	1
CHAC2	0.543	0.105	0.468182	7.55e-111	1.27e-106	1
KHDRBS1	0.916	0.478	0.792333	3.29974873839943e-316	5.53598845841272e-312	1
ADK	0.621	0.183	0.428003	5.21e-105	8.74e-101	1
PSMA5	0.939	0.501	1.02817	0	0	1
C1D	0.736	0.299	0.523248	1.21e-158	2.03e-154	1
NTAN1	0.719	0.282	0.586527	1.12e-136	1.88e-132	1
NUTF2	0.866	0.429	0.77092	6.87e-305	1.15e-300	1
SH2B2	0.76	0.323	0.5789	2.65e-124	4.45e-120	1
ARF5	0.942	0.505	0.80714	0	0	1
MRTO4	0.589	0.152	0.490363	6.51e-127	1.09e-122	1
RNF126	0.84	0.403	0.645009	1.85e-204	3.1e-200	1
DHX9	0.647	0.211	0.479561	3.22e-130	5.41e-126	1
ECHDC1	0.652	0.216	0.433542	1.13e-91	1.89e-87	1
ECHS1	0.81	0.374	0.548323	1.95e-139	3.26e-135	1
GNL2	0.626	0.19	0.451109	4.57e-114	7.67e-110	1
KIF15	0.439	0.003	0.434863	3.56e-252	5.97e-248	1
MINOS1	0.898	0.462	0.798698	0	0	1
PIN1	0.853	0.417	0.682034	5.11e-296	8.57e-292	1
PLK4	0.439	0.003	0.419086	1.62e-239	2.71e-235	1
PRR11	0.45	0.014	0.46248	1.69e-192	2.84e-188	1
SRPK1	0.729	0.293	0.535156	2.07e-148	3.47e-144	1
STIL	0.442	0.006	0.449615	1.3e-229	2.19e-225	1
DDB1	0.76	0.325	0.5912	8.2e-169	1.38e-164	1
RNF5	0.762	0.327	0.51346	2.72e-129	4.56e-125	1
ABCF1	0.708	0.273	0.462768	3.39e-112	5.69e-108	1
HEBP2	0.708	0.273	0.514714	3.98e-120	6.67e-116	1
MRPL18	0.816	0.381	0.628937	1.44e-205	2.41e-201	1
CHTOP	0.671	0.237	0.433932	2.71e-99	4.55e-95	1
PDAP1	0.918	0.484	0.767786	8.65419533813427e-315	1.45191435187879e-310	1
PPM1G	0.926	0.492	0.931832	0	0	1
FAM111A	0.509	0.075	0.449955	5.53e-138	9.29e-134	1
RCSD1	0.74	0.306	0.642512	2.24e-142	3.76e-138	1
DYNC1H1	0.712	0.278	0.479873	4.55e-115	7.64e-111	1
SLBP	0.697	0.263	0.864475	0	0	1
LSM6	0.777	0.344	0.612043	3.79e-227	6.37e-223	1
VARS	0.686	0.253	0.508112	6.98e-117	1.17e-112	1
LAP3	0.814	0.381	0.610171	1.7e-134	2.86e-130	1
AP2S1	0.916	0.484	0.876436	0	0	1
DIAPH1	0.558	0.126	0.43861	2.41e-115	4.04e-111	1
KLHDC3	0.636	0.204	0.401266	3.94e-91	6.62e-87	1
RIPOR2	0.524	0.092	0.509229	2.46e-99	4.12e-95	1
TRIB2	0.524	0.092	0.511076	2.35e-105	3.94e-101	1
YWHAH	0.779	0.347	0.647054	1.47e-170	2.47e-166	1
GTF3C5	0.608	0.176	0.393361	1.13e-93	1.9e-89	1
CNOT9	0.6	0.168	0.417013	4.04e-103	6.78e-99	1
YWHAG	0.686	0.255	0.537445	5.96e-107	1e-102	1
SLTM	0.861	0.43	0.682649	5.16e-198	8.66e-194	1
TIMM17A	0.861	0.43	0.703925	2.65e-212	4.44e-208	1
BLMH	0.567	0.136	0.422407	1.9e-100	3.19e-96	1
NOC2L	0.697	0.266	0.478676	1.24e-124	2.08e-120	1
CBWD5	0.647	0.217	0.433625	1.28e-96	2.15e-92	1
DCP2	0.535	0.105	0.414128	1.24e-104	2.08e-100	1
IFI30	0.535	0.105	0.428615	2.29e-88	3.84e-84	1
AK2	0.755	0.325	0.573973	3.72e-186	6.24e-182	1
CHCHD1	0.755	0.325	0.522672	1.01e-142	1.7e-138	1
HLA-DQA1	0.621	0.191	0.595553	3.65e-89	6.12e-85	1
NUDT15	0.515	0.086	0.41301	3.31e-110	5.56e-106	1
CPSF6	0.727	0.298	0.478701	1.95e-120	3.26e-116	1
DDX41	0.626	0.197	0.407786	4.87e-97	8.17e-93	1
FBL	0.892	0.463	0.889438	5.38037488321117e-321	9.02665494156339e-317	1
FDPS	0.89	0.461	0.694691	6.47e-261	1.09e-256	1
DCAF7	0.699	0.27	0.458495	1.2e-114	2.01e-110	1
MALSU1	0.701	0.272	0.426732	2.4e-103	4.03e-99	1
EXOSC4	0.643	0.215	0.473282	4.96e-104	8.32e-100	1
ME2	0.675	0.247	0.494509	3.11e-115	5.22e-111	1
NAP1L4	0.786	0.358	0.50849	1.27e-134	2.13e-130	1
NUBP2	0.788	0.36	0.492332	4.52e-141	7.58e-137	1
YARS	0.799	0.371	0.537819	4.8e-137	8.06e-133	1
ACIN1	0.71	0.282	0.49058	7.97e-122	1.34e-117	1
DTL	0.431	0.003	0.462354	1.72e-245	2.88e-241	1
FKBP3	0.755	0.327	0.527798	7.3e-134	1.22e-129	1
KPNB1	0.842	0.414	0.704938	3.13e-232	5.25e-228	1
POLR2D	0.697	0.269	0.472617	2.34e-126	3.92e-122	1
MAPRE1	0.786	0.359	0.534633	5.56e-173	9.32e-169	1
PSMC5	0.885	0.458	0.788121	0	0	1
SF3B3	0.571	0.144	0.432785	2.87e-105	4.82e-101	1
DCK	0.463	0.037	0.442811	4.87e-157	8.18e-153	1
DRG1	0.667	0.241	0.408807	1.03e-90	1.73e-86	1
HMGXB4	0.522	0.096	0.411512	2.93e-111	4.92e-107	1
POLE4	0.662	0.236	0.475231	3.02e-122	5.07e-118	1
TMEM160	0.916	0.49	0.731194	7.72e-306	1.29e-301	1
CTDNEP1	0.732	0.306	0.482263	5.33e-99	8.94e-95	1
SASH3	0.742	0.316	0.511005	1.34e-90	2.25e-86	1
FANCG	0.537	0.112	0.430228	1.41e-120	2.36e-116	1
MAP4K1	0.686	0.261	0.443667	1.69e-106	2.83e-102	1
SGTA	0.686	0.261	0.431476	3.62e-97	6.08e-93	1
CARD16	0.617	0.192	0.443246	1.5e-83	2.51e-79	1
IDH3G	0.747	0.322	0.496327	2.67e-120	4.48e-116	1
FAF1	0.58	0.155	0.377624	9.8e-83	1.64e-78	1
RAB1B	0.825	0.4	0.627217	3.49e-231	5.85e-227	1
CLTC	0.777	0.353	0.539581	8.14e-133	1.37e-128	1
EDEM1	0.812	0.388	0.527064	2.49e-100	4.17e-96	1
FAM32A	0.727	0.303	0.440273	3.5e-100	5.88e-96	1
IFI16	0.716	0.292	0.548424	1.57e-120	2.64e-116	1
RFC2	0.498	0.074	0.459102	2.45e-142	4.11e-138	1
GET4	0.693	0.269	0.464107	1.8e-116	3.02e-112	1
HIRIP3	0.567	0.143	0.430586	1.57e-102	2.64e-98	1
SAMM50	0.69	0.266	0.414356	1.56e-91	2.61e-87	1
DR1	0.61	0.187	0.40893	4.12e-86	6.92e-82	1
ECT2	0.433	0.01	0.437416	2.82e-199	4.73e-195	1
HNRNPH3	0.84	0.417	0.634769	4.14e-225	6.94e-221	1
POLR2G	0.725	0.302	0.497726	1.33e-132	2.22e-128	1
TSEN15	0.732	0.309	0.49228	2.67e-122	4.47e-118	1
EIF2B1	0.693	0.27	0.455232	4.8e-115	8.05e-111	1
CYFIP2	0.632	0.21	0.445402	4.03e-97	6.76e-93	1
DKC1	0.634	0.212	0.527138	3.32e-152	5.56e-148	1
PRPS1	0.673	0.251	0.450002	3.1e-123	5.2e-119	1
BAG6	0.835	0.413	0.501471	9.08e-136	1.52e-131	1
DDX49	0.6	0.178	0.446753	3.12e-98	5.24e-94	1
SLC25A11	0.716	0.294	0.485167	1.09e-133	1.83e-129	1
TM9SF3	0.729	0.307	0.458439	4.37e-114	7.33e-110	1
BOP1	0.597	0.176	0.525992	9.63e-147	1.62e-142	1
ESCO2	0.422	0.001	0.429392	1.9e-253	3.19e-249	1
MRPL19	0.61	0.189	0.441664	6.32e-95	1.06e-90	1
ZNF714	0.448	0.027	0.395674	2.35e-154	3.94e-150	1
MRPS25	0.699	0.278	0.468921	1.83e-109	3.06e-105	1
MYO1G	0.578	0.157	0.572838	6.99e-128	1.17e-123	1
TCOF1	0.571	0.15	0.450148	6.9e-111	1.16e-106	1
LY6E	0.892	0.472	0.986456	2.41e-235	4.05e-231	1
UBTF	0.686	0.266	0.478208	2.42e-99	4.06e-95	1
PFKP	0.485	0.065	0.425687	3.15e-119	5.29e-115	1
PNRC2	0.623	0.203	0.459724	1.82e-114	3.05e-110	1
SCNM1	0.617	0.197	0.411887	1.79e-87	2.99e-83	1
VPS29	0.883	0.463	0.714484	3.77e-292	6.32e-288	1
SZRD1	0.701	0.281	0.431906	6.65e-104	1.12e-99	1
ARF3	0.639	0.22	0.413799	1.2e-92	2.02e-88	1
CDC5L	0.639	0.22	0.410047	1.91e-85	3.21e-81	1
PSMC1	0.792	0.373	0.484043	1.06e-143	1.78e-139	1
ARL4C	0.597	0.178	0.540057	4.77e-85	8.01e-81	1
BUD31	0.853	0.434	0.580004	3.48e-178	5.83e-174	1
ELAC2	0.619	0.2	0.423581	1.59e-96	2.66e-92	1
DDB2	0.524	0.106	0.427115	7.54e-109	1.26e-104	1
RFTN1	0.535	0.117	0.392804	2.52e-82	4.23e-78	1
YWHAQ	0.935	0.517	1.0326	0	0	1
NTHL1	0.608	0.19	0.463647	1.38e-82	2.32e-78	1
PREX1	0.47	0.052	0.400529	1.46e-117	2.46e-113	1
UTP11	0.58	0.162	0.401348	7.48e-87	1.26e-82	1
VAV1	0.58	0.162	0.411257	1.73e-86	2.9e-82	1
DHX15	0.621	0.204	0.445947	1.78e-122	2.98e-118	1
MRPS23	0.682	0.265	0.420472	1.12e-91	1.88e-87	1
TSFM	0.519	0.102	0.378404	2.55e-87	4.28e-83	1
ACTR1A	0.699	0.282	0.435979	1.48e-101	2.48e-97	1
COA4	0.732	0.315	0.521397	1.24e-135	2.08e-131	1
CTPS1	0.47	0.053	0.423411	1.12e-131	1.88e-127	1
GRK6	0.868	0.451	0.761975	1.92e-248	3.23e-244	1
MAGOH	0.831	0.414	0.58412	4.95e-211	8.3e-207	1
MRPL38	0.61	0.193	0.41583	4.39e-92	7.37e-88	1
RALA	0.71	0.293	0.463561	2.35e-113	3.94e-109	1
RMDN1	0.593	0.176	0.423799	4.31e-90	7.23e-86	1
KHSRP	0.567	0.15	0.429386	5.51e-110	9.25e-106	1
TAF10	0.823	0.406	0.656253	6.67e-178	1.12e-173	1
ASNA1	0.794	0.378	0.55726	1.01e-159	1.7e-155	1
INO80C	0.554	0.138	0.383846	6.59e-77	1.11e-72	1
ITGB3BP	0.548	0.132	0.396552	1.98e-95	3.32e-91	1
DDX46	0.842	0.426	0.666273	9.92e-236	1.66e-231	1
AIMP2	0.563	0.147	0.407124	3.08e-87	5.17e-83	1
C16orf87	0.552	0.137	0.398867	2.52e-83	4.23e-79	1
DOCK8	0.797	0.382	0.607402	9.53e-169	1.6e-164	1
NCLN	0.76	0.345	0.514669	2.22e-121	3.73e-117	1
NPM3	0.509	0.094	0.431854	3.3e-117	5.54e-113	1
UBE2L3	0.92	0.505	0.877831	0	0	1
ATG3	0.87	0.455	0.649894	8.13e-226	1.36e-221	1
SAC3D1	0.498	0.083	0.428201	7.4e-118	1.24e-113	1
DCTPP1	0.619	0.205	0.552504	2.18e-171	3.66e-167	1
MED30	0.682	0.268	0.485772	2.4e-125	4.02e-121	1
ETFA	0.833	0.419	0.609727	4.07e-178	6.82e-174	1
MTFR2	0.422	0.008	0.387056	4.14e-201	6.95e-197	1
PTPA	0.597	0.183	0.409856	7.1e-98	1.19e-93	1
ROCK1	0.719	0.305	0.469743	3.33e-109	5.59e-105	1
RPL7L1	0.703	0.289	0.444827	1.26e-99	2.11e-95	1
ALDH16A1	0.673	0.26	0.450154	1.57e-106	2.63e-102	1
PFDN4	0.66	0.247	0.437077	1.99e-90	3.35e-86	1
SUMO1	0.89	0.477	0.762504	0	2.83e-304	1
CASP3	0.723	0.31	0.490431	1.69e-92	2.83e-88	1
COMMD1	0.827	0.414	0.536494	1.22e-139	2.05e-135	1
CENPJ	0.478	0.066	0.387761	6.25e-108	1.05e-103	1
GID8	0.725	0.313	0.475811	3.64e-120	6.11e-116	1
PTDSS1	0.701	0.289	0.493145	6.07e-124	1.02e-119	1
SRA1	0.84	0.428	0.604163	2.08e-156	3.49e-152	1
TALDO1	0.946	0.534	1.02416	0	0	1
ARL6IP1	0.626	0.215	0.603581	7.22e-122	1.21e-117	1
EMC8	0.626	0.215	0.398128	1.68e-92	2.81e-88	1
PES1	0.615	0.204	0.408269	2.8e-83	4.7e-79	1
RGS19	0.686	0.275	0.521092	1.53e-113	2.58e-109	1
CEP57	0.727	0.316	0.46895	4.96e-108	8.33e-104	1
TRNAU1AP	0.606	0.195	0.413481	1.58e-90	2.64e-86	1
DNM1L	0.567	0.156	0.378037	7.88e-82	1.32e-77	1
ABT1	0.658	0.248	0.446036	1.31e-109	2.2e-105	1
CCT7	0.924	0.514	0.797653	4.22e-300	7.07e-296	1
MRPS26	0.758	0.348	0.507697	3.02e-145	5.07e-141	1
PSMD12	0.667	0.257	0.45682	3.24e-107	5.44e-103	1
STMP1	0.755	0.345	0.500984	3.13e-125	5.26e-121	1
USP14	0.671	0.261	0.447228	3.5e-115	5.88e-111	1
WDR77	0.552	0.142	0.430307	9.4e-100	1.58e-95	1
BUB1B	0.413	0.003	0.415891	3.78e-221	6.33e-217	1
CAPRIN1	0.745	0.335	0.583073	2.41e-168	4.05e-164	1
NOMO2	0.578	0.168	0.387528	3.75e-74	6.29e-70	1
AP2A1	0.639	0.23	0.390048	1.84e-84	3.08e-80	1
CALM3	0.985	0.576	1.33657	0	0	1
NUP62	0.532	0.123	0.412315	1.76e-98	2.96e-94	1
PDCD2	0.786	0.377	0.532227	7.24e-130	1.22e-125	1
RPA2	0.639	0.23	0.451996	1.29e-112	2.17e-108	1
GOT2	0.602	0.193	0.486023	2.21e-141	3.7e-137	1
HIST1H1E	0.874	0.465	1.70071	1.24e-246	2.07e-242	1
RBM8A	0.939	0.53	0.929503	0	0	1
AP2M1	0.907	0.499	0.75703	5.79561976624314e-317	9.72331128182611e-313	1
MRPS18B	0.788	0.38	0.547129	1.59e-139	2.67e-135	1
PCNP	0.807	0.399	0.541012	7.45e-155	1.25e-150	1
TEX30	0.502	0.094	0.413974	1.44e-114	2.42e-110	1
VDAC1	0.916	0.508	1.03105	0	0	1
XRCC6	0.911	0.503	0.930397	0	0	1
KIF4A	0.411	0.003	0.406592	6.02e-237	1.01e-232	1
WDR4	0.472	0.064	0.433976	8.77e-124	1.47e-119	1
CNOT1	0.662	0.255	0.410526	1.06e-104	1.77e-100	1
SMARCA5	0.766	0.359	0.478421	7.15e-122	1.2e-117	1
STAG2	0.617	0.21	0.409667	2.71e-95	4.54e-91	1
SUCLA2	0.615	0.208	0.377587	8.31e-76	1.39e-71	1
CD2BP2	0.747	0.34	0.431106	2.25e-98	3.78e-94	1
ECI1	0.61	0.203	0.444255	5.38e-96	9.02e-92	1
MRPS6	0.814	0.407	0.729326	1.19e-226	1.99e-222	1
URM1	0.699	0.292	0.426457	3.42e-92	5.73e-88	1
ZNF207	0.825	0.418	0.522241	1.65e-148	2.77e-144	1
CCDC18	0.569	0.162	0.421058	7.29e-85	1.22e-80	1
BAZ1A	0.613	0.207	0.462132	1.6e-92	2.68e-88	1
MCRS1	0.669	0.263	0.421513	1.96e-105	3.3e-101	1
MRPL39	0.526	0.12	0.39748	4.11e-93	6.89e-89	1
SHKBP1	0.773	0.367	0.495435	5.79e-129	9.71e-125	1
CEP55	0.409	0.003	0.429084	1.62e-227	2.73e-223	1
SRP19	0.87	0.464	0.645109	7.82e-179	1.31e-174	1
ABRACL	0.887	0.482	0.844741	3.49e-257	5.86e-253	1
CCDC25	0.686	0.281	0.456085	4.68e-96	7.85e-92	1
COPS5	0.768	0.363	0.443526	3.32e-106	5.56e-102	1
KDM1A	0.53	0.125	0.401913	8.53e-89	1.43e-84	1
NAA10	0.665	0.26	0.447033	1.47e-99	2.47e-95	1
NCAPH2	0.537	0.132	0.422837	3.54e-114	5.93e-110	1
NFU1	0.645	0.24	0.375558	6.65e-72	1.12e-67	1
SNW1	0.669	0.264	0.401608	1.24e-84	2.08e-80	1
CEP78	0.455	0.051	0.403943	5.91e-121	9.92e-117	1
FTSJ1	0.81	0.406	0.568152	7.15e-148	1.2e-143	1
LARS	0.628	0.224	0.364695	6.17e-80	1.04e-75	1
NT5DC2	0.662	0.258	0.444027	1.26e-82	2.12e-78	1
SEPT11	0.502	0.098	0.409078	8.79e-99	1.48e-94	1
ZCCHC17	0.626	0.222	0.368349	1.57e-68	2.63e-64	1
ISOC2	0.825	0.421	0.585358	1.91e-123	3.21e-119	1
MRPL32	0.736	0.332	0.487963	4.47e-121	7.49e-117	1
MTX1	0.736	0.332	0.435642	1.26e-96	2.11e-92	1
SUGT1	0.697	0.293	0.451711	9.34e-104	1.57e-99	1
ODF2	0.565	0.161	0.399491	3.13e-95	5.25e-91	1
PSMG1	0.574	0.17	0.450712	9.7e-118	1.63e-113	1
CTSC	0.677	0.274	0.531675	2.96e-114	4.97e-110	1
ETF1	0.682	0.279	0.467431	8.02e-119	1.34e-114	1
IDH3B	0.645	0.242	0.415856	6.08e-98	1.02e-93	1
NDUFA9	0.53	0.127	0.413322	6.13e-91	1.03e-86	1
NDUFC2	0.641	0.238	0.407383	4.21e-82	7.06e-78	1
DDX1	0.587	0.184	0.381696	6.69e-79	1.12e-74	1
KIF20A	0.403	0.001	0.434253	6.04e-243	1.01e-238	1
SLC38A5	0.768	0.366	0.700433	1.37e-177	2.3e-173	1
TNPO1	0.587	0.185	0.406979	1.05e-89	1.76e-85	1
UQCC3	0.708	0.306	0.426093	8.67e-100	1.45e-95	1
CYB5B	0.532	0.131	0.388456	2.86e-97	4.8e-93	1
FUBP1	0.68	0.279	0.455778	2.24e-105	3.76e-101	1
RABIF	0.545	0.144	0.383402	2.96e-79	4.96e-75	1
RRP36	0.509	0.108	0.388598	2.17e-90	3.64e-86	1
MTHFD2	0.853	0.452	0.64525	4.75e-114	7.97e-110	1
PSMC6	0.71	0.309	0.418739	2.9e-98	4.86e-94	1
PSMD13	0.812	0.412	0.571924	1.48e-169	2.49e-165	1
ACTR3	0.89	0.49	0.806804	1.2e-300	2.02e-296	1
DDX23	0.554	0.154	0.371691	1.4e-76	2.35e-72	1
FUS	0.885	0.485	0.712524	1.99e-253	3.35e-249	1
GALNT1	0.502	0.102	0.389368	5.86e-81	9.83e-77	1
GMCL1	0.53	0.13	0.363185	1.94e-77	3.25e-73	1
OSTF1	0.76	0.36	0.493989	1.77e-122	2.98e-118	1
PUF60	0.805	0.405	0.552788	1.35e-169	2.26e-165	1
TMOD3	0.552	0.152	0.40232	1.96e-91	3.29e-87	1
WIPF1	0.87	0.47	0.598882	7.91e-161	1.33e-156	1
CLDND1	0.734	0.334	0.49935	3.62e-86	6.07e-82	1
NDUFS3	0.853	0.453	0.633012	5.22e-205	8.75e-201	1
COMMD2	0.634	0.235	0.357818	1.03e-71	1.73e-67	1
CPSF3	0.515	0.116	0.375107	1.31e-90	2.19e-86	1
CYC1	0.968	0.569	1.12058	0	0	1
DUT	0.892	0.493	1.32899	0	0	1
HDGFL2	0.511	0.112	0.357826	1.04e-73	1.75e-69	1
POLR2A	0.667	0.268	0.444748	7.68e-97	1.29e-92	1
RSRC2	0.803	0.404	0.493981	1.51e-111	2.53e-107	1
UPF3A	0.784	0.385	0.537485	1.42e-117	2.39e-113	1
HSPA9	0.844	0.445	0.670561	3.1e-221	5.21e-217	1
UQCRC1	0.959	0.56	0.926164	0	0	1
ARHGAP45	0.617	0.219	0.445366	2.37e-101	3.98e-97	1
DONSON	0.452	0.054	0.417143	8.6e-132	1.44e-127	1
PFDN2	0.803	0.405	0.582197	3.54e-183	5.94e-179	1
WASF2	0.773	0.375	0.504545	7.65e-120	1.28e-115	1
ILK	0.584	0.186	0.39899	2.34e-92	3.92e-88	1
PSMG3	0.591	0.193	0.396503	6.46e-89	1.08e-84	1
ZMAT2	0.714	0.316	0.414549	4.29e-85	7.19e-81	1
CDCA7L	0.504	0.107	0.438732	1.45e-105	2.44e-101	1
DBNL	0.775	0.378	0.494861	6.47e-121	1.09e-116	1
ORMDL2	0.755	0.358	0.494659	2.73e-115	4.58e-111	1
PFKL	0.771	0.374	0.469657	1.61e-125	2.71e-121	1
THRAP3	0.879	0.482	0.685992	2.56e-231	4.29e-227	1
VPS25	0.751	0.354	0.48206	3.14e-124	5.27e-120	1
HSPBP1	0.597	0.2	0.423221	5.56e-104	9.33e-100	1
SHISA5	0.831	0.434	0.517718	3.09e-136	5.19e-132	1
TMX1	0.736	0.339	0.497028	1.01e-134	1.69e-130	1
YKT6	0.712	0.315	0.447478	1.08e-101	1.81e-97	1
BOLA2-SMG1P6	0.656	0.26	0.412526	3.34e-83	5.61e-79	1
MTPN	0.742	0.346	0.44753	2.17e-88	3.64e-84	1
NDUFA13	0.874	0.478	0.596683	1.68e-153	2.81e-149	1
RTCB	0.621	0.225	0.404512	2.1e-88	3.52e-84	1
TXNRD1	0.545	0.149	0.379487	3.43e-83	5.75e-79	1
PHTF2	0.476	0.08	0.374725	1.12e-97	1.87e-93	1
DNAJC7	0.807	0.412	0.516869	3.57e-121	6e-117	1
NUDCD2	0.79	0.395	0.534984	1.26e-150	2.12e-146	1
STOML2	0.926	0.531	0.863932	0	0	1
EMC9	0.569	0.174	0.392536	4.03e-96	6.77e-92	1
THOC6	0.578	0.183	0.39475	8.97e-85	1.5e-80	1
HARS	0.684	0.29	0.383152	1.16e-81	1.95e-77	1
TLN1	0.686	0.292	0.458123	7.68e-111	1.29e-106	1
OAS2	0.554	0.16	0.410546	3.05e-71	5.12e-67	1
RBFA	0.608	0.214	0.395671	2.87e-78	4.82e-74	1
ACAT1	0.701	0.307	0.448761	6.37e-92	1.07e-87	1
PFDN1	0.682	0.289	0.378104	2.78e-81	4.66e-77	1
CDKN2C	0.519	0.126	0.406887	2.84e-68	4.77e-64	1
GTPBP4	0.561	0.168	0.4026	5.51e-92	9.24e-88	1
METTL17	0.632	0.239	0.355469	1.45e-74	2.44e-70	1
NOP16	0.535	0.142	0.485815	1.2e-113	2.01e-109	1
NTMT1	0.656	0.263	0.439585	5.98e-95	1e-90	1
TIPRL	0.669	0.276	0.408366	2.17e-87	3.64e-83	1
PCMT1	0.825	0.432	0.543404	5.39e-169	9.04e-165	1
ASF1A	0.502	0.11	0.380533	2.8e-88	4.69e-84	1
ECH1	0.749	0.357	0.427197	1.79e-81	3e-77	1
FARSA	0.671	0.279	0.44208	4.5e-104	7.55e-100	1
HCST	0.76	0.368	0.390918	7.15e-47	1.2e-42	1
PAK2	0.788	0.396	0.535286	3.9e-150	6.55e-146	1
PRRC2A	0.643	0.251	0.445862	4.23e-103	7.1e-99	1
ATP13A1	0.727	0.335	0.447295	1.13e-84	1.9e-80	1
CHTF18	0.409	0.017	0.36197	1.32e-161	2.21e-157	1
CMTM6	0.725	0.333	0.484039	7.43e-111	1.25e-106	1
RBM22	0.589	0.197	0.353648	2.38e-67	4e-63	1
TTF2	0.472	0.08	0.385106	1.93e-99	3.25e-95	1
CCT8	0.931	0.54	0.905741	0	0	1
DEPDC1	0.394	0.003	0.476953	2.86e-221	4.8e-217	1
EIF4G1	0.896	0.505	0.745117	8.43e-214	1.41e-209	1
MELK	0.394	0.003	0.39509	3.19e-217	5.36e-213	1
NHP2	0.933	0.542	0.966257	0	0	1
NPIPB12	0.461	0.07	0.615671	5.64e-89	9.46e-85	1
CNTRL	0.571	0.18	0.384021	6e-81	1.01e-76	1
HSBP1	0.814	0.423	0.526667	2.6e-111	4.36e-107	1
MDH1	0.827	0.436	0.635882	4.64e-201	7.78e-197	1
OSGEP	0.58	0.189	0.360742	2.15e-83	3.6e-79	1
SPDL1	0.409	0.018	0.386691	1.59e-161	2.66e-157	1
ENO1	0.959	0.569	1.46751	0	0	1
PSMB2	0.957	0.567	1.01345	0	0	1
APOBEC3G	0.842	0.452	0.666283	1.88e-148	3.15e-144	1
FANCD2	0.411	0.021	0.383383	7.21e-158	1.21e-153	1
POLR2C	0.697	0.307	0.409141	2.12e-88	3.56e-84	1
RPUSD1	0.565	0.175	0.377957	2.07e-74	3.48e-70	1
MLH1	0.561	0.172	0.353489	6.14e-75	1.03e-70	1
NFYC	0.686	0.297	0.409547	8.64e-89	1.45e-84	1
ZNHIT3	0.682	0.293	0.380873	1.05e-65	1.76e-61	1
COA6	0.545	0.156	0.379185	9.44e-80	1.58e-75	1
DDX27	0.645	0.256	0.379424	6.99e-77	1.17e-72	1
EXOSC10	0.554	0.165	0.374753	4.41e-82	7.4e-78	1
KCTD20	0.53	0.141	0.363775	9.33e-73	1.57e-68	1
PPIE	0.626	0.237	0.388322	1.18e-80	1.99e-76	1
COPB2	0.831	0.442	0.601757	1.14e-165	1.91e-161	1
HACD3	0.565	0.176	0.388987	2.74e-82	4.6e-78	1
PDXK	0.825	0.436	0.615108	9.2e-176	1.54e-171	1
HSPD1	0.95	0.561	1.36681	0	0	1
ATP2A3	0.742	0.354	0.473453	5.02e-124	8.42e-120	1
EXOSC3	0.474	0.086	0.359585	2e-89	3.36e-85	1
HAUS2	0.53	0.142	0.355778	3.66e-74	6.13e-70	1
HSPA14.1	0.481	0.093	0.365295	3.29e-87	5.52e-83	1
IDH3A	0.595	0.207	0.382519	9.86e-81	1.65e-76	1
POLR3H	0.535	0.147	0.398261	5.53e-88	9.27e-84	1
PSMA6	0.935	0.547	0.909399	0	0	1
RNF145	0.602	0.214	0.377039	2.1e-74	3.52e-70	1
SEC24C	0.593	0.205	0.364038	3.93e-75	6.59e-71	1
STRAP	0.883	0.495	0.658556	2.52e-222	4.22e-218	1
DNAJA2	0.693	0.305	0.409067	2.06e-85	3.46e-81	1
EIPR1	0.578	0.19	0.374265	2.78e-77	4.67e-73	1
PPP2R3C	0.576	0.188	0.38052	1.63e-78	2.73e-74	1
BRD9	0.561	0.174	0.392834	2.72e-89	4.57e-85	1
DDX21	0.81	0.423	0.770387	9.13e-226	1.53e-221	1
LAGE3	0.794	0.407	0.551197	1.07e-165	1.8e-161	1
RAP1A	0.807	0.42	0.651599	1.71e-182	2.87e-178	1
FKBP4	0.604	0.217	0.47333	1.01e-114	1.69e-110	1
GSTO1	0.66	0.273	0.442305	3.55e-112	5.96e-108	1
NDUFA12	0.909	0.522	0.809001	0	0	1
NMI	0.556	0.169	0.380775	3.2e-68	5.36e-64	1
SNRNP27	0.643	0.256	0.39681	2.22e-89	3.72e-85	1
C1orf52	0.582	0.195	0.33801	1.06e-72	1.77e-68	1
TOX4	0.693	0.306	0.36539	1.89e-71	3.16e-67	1
TPR	0.833	0.446	0.64056	4.94e-200	8.29e-196	1
CNP	0.606	0.22	0.330682	1.43e-50	2.4e-46	1
ITGB1	0.753	0.367	1.14221	8.18e-168	1.37e-163	1
MRPL42	0.636	0.25	0.389159	2.61e-76	4.37e-72	1
PSMD6	0.797	0.412	0.522565	3.08e-145	5.16e-141	1
ACTR2	0.753	0.368	0.510862	3.49e-130	5.85e-126	1
BTK	0.745	0.36	0.461562	3.5e-104	5.87e-100	1
CHMP1A	0.517	0.132	0.35771	1.77e-79	2.96e-75	1
ETS1	0.485	0.1	0.403959	3.73e-88	6.25e-84	1
EXOSC9	0.491	0.106	0.36692	7.77e-87	1.3e-82	1
HNRNPM	0.89	0.505	0.717993	2.37e-284	3.98e-280	1
MTA2	0.509	0.124	0.411421	1.02e-100	1.71e-96	1
NOMO1	0.483	0.098	0.402817	9.64e-79	1.62e-74	1
PHF5A	0.649	0.264	0.384548	2.29e-84	3.84e-80	1
SCP2	0.764	0.379	0.468764	4.89e-117	8.2e-113	1
TOMM70	0.606	0.221	0.38236	2.26e-73	3.79e-69	1
TRAPPC5	0.602	0.217	0.365099	8.7e-58	1.46e-53	1
ZDHHC3	0.589	0.204	0.374873	2.59e-76	4.34e-72	1
NIPA2	0.727	0.342	0.438165	1.4e-92	2.35e-88	1
TRAPPC4	0.569	0.184	0.367836	1.66e-78	2.79e-74	1
GRPEL1	0.561	0.177	0.365654	4.84e-71	8.12e-67	1
TSTA3	0.669	0.285	0.403365	8.21e-81	1.38e-76	1
CUL3	0.606	0.222	0.388071	5.88e-75	9.86e-71	1
DEF6	0.762	0.378	0.417446	2.64e-86	4.42e-82	1
GRWD1	0.55	0.166	0.419568	2.16e-84	3.63e-80	1
LSM5	0.955	0.571	0.891404	0	0	1
MLST8	0.649	0.265	0.3773	9.9e-69	1.66e-64	1
NUP210	0.649	0.265	0.384155	1.99e-86	3.34e-82	1
PDS5A	0.593	0.209	0.372985	9.63e-71	1.62e-66	1
PDS5B	0.515	0.131	0.359603	1.15e-82	1.94e-78	1
CSRP1	0.69	0.306	0.50336	1.74e-127	2.92e-123	1
DCAF13	0.565	0.181	0.369827	9.42e-75	1.58e-70	1
SAMD9L	0.587	0.203	0.439051	3.98e-63	6.68e-59	1
LSM3	0.942	0.558	1.05749	0	0	1
UBR5	0.669	0.286	0.41903	1.73e-88	2.91e-84	1
CLPP	0.907	0.524	0.694185	1.78e-260	2.99e-256	1
EFTUD2	0.532	0.149	0.359077	1.22e-78	2.05e-74	1
GANAB	0.764	0.381	0.539298	6.94e-143	1.16e-138	1
MPC2	0.872	0.489	0.613381	1.33e-207	2.23e-203	1
MRPL17	0.619	0.236	0.451647	4.82e-109	8.08e-105	1
MRPL44	0.548	0.165	0.360262	2.96e-66	4.96e-62	1
NAGA	0.543	0.16	0.361068	1.85e-73	3.11e-69	1
POLDIP2	0.786	0.403	0.52175	5.35e-139	8.97e-135	1
UBN1	0.602	0.219	0.380633	1.05e-73	1.77e-69	1
ACTL6A	0.563	0.18	0.38795	1.33e-91	2.23e-87	1
HADHA	0.84	0.457	0.534257	4.67e-144	7.84e-140	1
LYN	0.688	0.305	0.466097	9.51e-97	1.59e-92	1
NDUFS1	0.578	0.195	0.364243	2.22e-75	3.73e-71	1
SPNS1	0.578	0.195	0.365604	4.64e-73	7.79e-69	1
POP4	0.68	0.298	0.396132	5.4e-85	9.07e-81	1
PSMD4	0.797	0.415	0.557815	5.44e-155	9.13e-151	1
PWP1	0.675	0.293	0.405015	1.74e-84	2.93e-80	1
EIF4EBP1	0.647	0.265	0.434154	8.48e-65	1.42e-60	1
GPATCH4	0.535	0.153	0.449554	3.17e-94	5.31e-90	1
KIF2A	0.632	0.25	0.416272	5.8e-94	9.74e-90	1
PRC1	0.396	0.014	0.369892	7.46e-160	1.25e-155	1
PSPC1	0.61	0.228	0.397678	1.93e-87	3.23e-83	1
SF3A1	0.736	0.354	0.462838	9.47e-120	1.59e-115	1
TSN	0.613	0.231	0.36909	2.4e-73	4.03e-69	1
APEH	0.708	0.326	0.426472	1.43e-98	2.4e-94	1
MLX	0.714	0.332	0.421065	1.41e-88	2.36e-84	1
TIMM44	0.554	0.173	0.385025	3.63e-77	6.09e-73	1
CCNF	0.387	0.006	0.404668	3.74e-192	6.27e-188	1
CEP295	0.442	0.061	0.38157	2.63e-106	4.42e-102	1
CHRAC1	0.6	0.219	0.360362	8.11e-75	1.36e-70	1
HIST2H2BF	0.47	0.089	0.568895	1.01e-92	1.69e-88	1
LIMD2	0.961	0.58	1.15082	4.28e-267	7.18e-263	1
LYRM4	0.602	0.221	0.37885	1.87e-61	3.13e-57	1
PBDC1	0.528	0.147	0.361842	2.63e-70	4.42e-66	1
RBL1	0.433	0.052	0.395309	4.38e-114	7.35e-110	1
SAFB	0.647	0.266	0.42092	3.73e-99	6.26e-95	1
SNRPB2	0.851	0.47	0.63619	2.4e-204	4.03e-200	1
UCHL3	0.714	0.333	0.477119	3.54e-124	5.93e-120	1
IMMP1L	0.554	0.174	0.361279	3.78e-72	6.35e-68	1
CDK4	0.786	0.406	0.607672	2.81e-198	4.72e-194	1
CIAPIN1	0.483	0.103	0.33593	2.76e-73	4.64e-69	1
DNAJC2	0.649	0.269	0.396366	1.79e-78	3.01e-74	1
GPN3	0.506	0.126	0.385203	5.36e-96	9e-92	1
HIST1H3J	0.4	0.02	0.534591	1.78e-135	2.99e-131	1
NUP107	0.511	0.131	0.365065	5.13e-92	8.61e-88	1
PRCC	0.643	0.263	0.368015	1.09e-67	1.83e-63	1
USP39	0.498	0.118	0.358023	6.76e-78	1.13e-73	1
XRCC1	0.522	0.142	0.342055	9.19e-72	1.54e-67	1
C17orf49	0.71	0.33	0.508617	5.62e-117	9.43e-113	1
CISD1	0.569	0.189	0.415276	5.77e-95	9.67e-91	1
LSM14A	0.79	0.411	0.547568	1.44e-171	2.42e-167	1
APIP	0.619	0.24	0.405579	1.83e-86	3.08e-82	1
CDC27	0.584	0.205	0.369382	6.34e-75	1.06e-70	1
CHCHD7	0.771	0.392	0.469749	2.09e-112	3.51e-108	1
EIF4H	0.924	0.545	0.727514	2.73e-267	4.58e-263	1
GCSH	0.606	0.227	0.39896	3.19e-70	5.36e-66	1
ITPA	0.6	0.221	0.394542	5.17e-84	8.67e-80	1
PSIP1	0.745	0.366	0.496145	6.27e-128	1.05e-123	1
SFPQ	0.944	0.565	0.955595	0	0	1
TXNL4A	0.911	0.532	0.812269	9.09e-287	1.52e-282	1
UPF3B	0.526	0.147	0.366343	1.92e-75	3.23e-71	1
TTC1	0.682	0.304	0.413239	2.09e-86	3.51e-82	1
ACSL5	0.522	0.144	0.366938	2.64e-79	4.43e-75	1
GAR1	0.539	0.161	0.387532	5.25e-82	8.8e-78	1
HIST1H2AJ	0.383	0.005	0.5128	1.12e-190	1.88e-186	1
MCM10	0.379	0.001	0.404163	3.54e-231	5.94e-227	1
NOSIP	0.762	0.384	0.422108	1.09e-94	1.83e-90	1
RSRC1	0.643	0.265	0.390196	2.49e-91	4.19e-87	1
NUP58	0.565	0.187	0.38013	1.48e-88	2.48e-84	1
SSSCA1	0.825	0.447	0.56059	4.15e-149	6.96e-145	1
TXN2	0.823	0.445	0.583799	1.54e-185	2.58e-181	1
DCUN1D5	0.665	0.288	0.432494	4.69e-90	7.86e-86	1
BMP8B	0.526	0.149	0.458738	1.31e-80	2.2e-76	1
ETFB	0.775	0.398	0.465493	2.05e-115	3.43e-111	1
MRPS15	0.896	0.519	0.713534	2.55e-252	4.28e-248	1
MTFP1	0.645	0.268	0.462233	1.38e-90	2.32e-86	1
PRPF40A	0.846	0.469	0.635247	8.18e-191	1.37e-186	1
PSMB8	0.961	0.584	1.05121	0	0	1
TM7SF3	0.589	0.212	0.374076	9.62e-73	1.61e-68	1
LYPLA1	0.803	0.427	0.527073	5.09e-132	8.53e-128	1
ALG3	0.766	0.39	0.517293	3.4e-120	5.7e-116	1
ARPC5L	0.881	0.505	0.64022	1.01e-159	1.7e-155	1
NDUFA10	0.736	0.36	0.418348	2.67e-93	4.48e-89	1
RTF2	0.74	0.364	0.419307	3.44e-97	5.77e-93	1
MCTS1	0.82	0.444	0.569986	6.56e-149	1.1e-144	1
NUDC	0.833	0.457	0.57289	4.27e-190	7.17e-186	1
RCN2	0.792	0.417	0.481017	7.74e-121	1.3e-116	1
CENPO	0.387	0.012	0.348499	4.47e-159	7.49e-155	1
EIF4EBP2	0.636	0.261	0.382184	6.65e-82	1.12e-77	1
LSM12	0.628	0.253	0.392387	3.15e-80	5.28e-76	1
NCBP2	0.623	0.248	0.386444	2.6e-81	4.37e-77	1
NDUFB3	0.939	0.564	0.923572	0	0	1
NT5C3A	0.593	0.218	0.341639	1.1e-51	1.85e-47	1
R3HDM1	0.587	0.212	0.390477	1.77e-77	2.96e-73	1
SNRPC	0.935	0.56	0.900689	0	0	1
TST	0.543	0.168	0.359713	2.27e-65	3.81e-61	1
CERK	0.565	0.19	0.341875	6.54e-64	1.1e-59	1
MEA1	0.831	0.456	0.568185	6.01e-194	1.01e-189	1
MAD2L2	0.677	0.303	0.447878	2.36e-106	3.96e-102	1
PPHLN1	0.684	0.31	0.382933	1.66e-76	2.79e-72	1
RAB11A	0.677	0.303	0.416821	2.07e-100	3.47e-96	1
BABAM1	0.645	0.271	0.408287	6.87e-86	1.15e-81	1
GRK2	0.494	0.12	0.368243	2.31e-93	3.88e-89	1
NDUFA8	0.736	0.362	0.478524	8.56e-122	1.44e-117	1
PCNT	0.485	0.111	0.385974	8.09e-85	1.36e-80	1
RAD23B	0.747	0.373	0.49015	8.8e-129	1.48e-124	1
RANGAP1	0.461	0.087	0.396714	3e-113	5.04e-109	1
RPAP3	0.541	0.167	0.328877	6.69e-58	1.12e-53	1
WDR76	0.396	0.022	0.428062	3.12e-158	5.24e-154	1
NADK	0.565	0.191	0.3554	3.55e-68	5.96e-64	1
ATP6AP2	0.786	0.413	0.483692	3.8e-100	6.37e-96	1
DPY30	0.656	0.283	0.389946	1.44e-82	2.41e-78	1
EIF2B3	0.558	0.185	0.351269	1.71e-67	2.87e-63	1
LTV1	0.554	0.181	0.342285	8.48e-63	1.42e-58	1
PSMD3	0.81	0.437	0.567487	5.35e-171	8.97e-167	1
ACOT7	0.383	0.01	0.392088	3.78e-168	6.34e-164	1
ILVBL	0.6	0.227	0.344284	1.33e-66	2.24e-62	1
LUC7L2	0.725	0.352	0.442261	1.79e-121	3e-117	1
OTUB1	0.87	0.497	0.579321	3.49e-187	5.86e-183	1
PIH1D1	0.768	0.395	0.432985	1.76e-100	2.96e-96	1
PRKD2	0.745	0.372	0.473088	2.85e-118	4.78e-114	1
WNK1	0.591	0.218	0.356659	2e-66	3.36e-62	1
DEF8	0.714	0.341	0.507055	9.35e-104	1.57e-99	1
TMUB1	0.823	0.45	0.477488	2.33e-119	3.91e-115	1
FMNL1	0.669	0.297	0.45487	2.39e-101	4.02e-97	1
NOLC1	0.671	0.299	0.515242	2.25e-119	3.78e-115	1
PIN4	0.662	0.29	0.369603	1.27e-74	2.14e-70	1
RPS10	0.799	0.427	0.510775	6.13e-107	1.03e-102	1
TAOK3	0.656	0.284	0.392746	2.96e-73	4.96e-69	1
DSN1	0.535	0.163	0.330499	1.17e-62	1.97e-58	1
HNRNPC	0.974	0.602	1.08976	0	0	1
IPO9	0.47	0.098	0.340146	3.05e-85	5.12e-81	1
NIF3L1	0.491	0.119	0.348732	1.31e-69	2.19e-65	1
NUP54	0.511	0.139	0.336614	2.68e-73	4.5e-69	1
ZC3HAV1	0.593	0.221	0.405436	2.06e-79	3.46e-75	1
PSMB4	0.792	0.421	0.483446	8.78e-127	1.47e-122	1
SLC35B2	0.665	0.294	0.393017	1.51e-77	2.53e-73	1
AGK	0.494	0.123	0.368332	1.99e-79	3.35e-75	1
HRAS	0.444	0.073	0.361227	4.66e-92	7.82e-88	1
NAA15	0.526	0.155	0.345333	4.26e-66	7.15e-62	1
PIGS	0.498	0.127	0.343526	3.2e-68	5.36e-64	1
PRKCB	0.5	0.129	0.51242	2.29e-95	3.84e-91	1
RAB5C	0.597	0.226	0.353894	1.57e-68	2.63e-64	1
PFDN6	0.697	0.326	0.433116	9.97e-93	1.67e-88	1
TSG101	0.667	0.297	0.340606	3.01e-55	5.05e-51	1
CRIPT	0.615	0.245	0.336286	8.88e-53	1.49e-48	1
EBPL	0.714	0.344	0.52738	6.16e-115	1.03e-110	1
ENY2	0.894	0.524	0.697659	1.37e-265	2.3e-261	1
GLIPR2	0.498	0.128	0.408418	1.02e-73	1.72e-69	1
SET	0.95	0.58	1.20033	0	0	1
TLE4	0.576	0.206	0.35457	1.29e-64	2.16e-60	1
KIF5B	0.814	0.444	0.517343	4.25e-136	7.12e-132	1
TAF15	0.673	0.304	0.446891	4.74e-103	7.95e-99	1
CWC27	0.537	0.168	0.334279	2.71e-63	4.54e-59	1
E2F4	0.582	0.213	0.378834	8.53e-83	1.43e-78	1
ELOC	0.929	0.56	0.84682	0	0	1
GPAA1	0.92	0.551	0.710107	2.54e-240	4.27e-236	1
MPHOSPH6	0.452	0.083	0.344487	6.02e-90	1.01e-85	1
SBNO1	0.513	0.144	0.391721	5.47e-83	9.18e-79	1
MCRIP1	0.541	0.173	0.380235	9.99e-82	1.68e-77	1
SUDS3	0.66	0.292	0.387929	7.67e-77	1.29e-72	1
CHURC1	0.647	0.279	0.341844	1.56e-54	2.62e-50	1
DAAM1	0.481	0.113	0.430068	1.38e-87	2.32e-83	1
DLD	0.528	0.16	0.360638	2.5e-72	4.19e-68	1
FIP1L1	0.608	0.24	0.374747	2.44e-78	4.09e-74	1
HLA-DPA1	0.87	0.502	0.652999	6.87e-105	1.15e-100	1
KEAP1	0.617	0.249	0.358399	3.72e-67	6.24e-63	1
MPHOSPH10	0.556	0.189	0.354768	5.58e-70	9.37e-66	1
BZW1	0.766	0.399	0.510311	1.05e-139	1.76e-135	1
EXOSC7	0.53	0.163	0.365373	6.11e-78	1.03e-73	1
KCNN4	0.506	0.139	0.404246	5.24e-77	8.8e-73	1
MAP2K1	0.626	0.259	0.344762	1.4e-63	2.34e-59	1
MDM2	0.623	0.256	0.410854	1.73e-62	2.9e-58	1
MITD1	0.524	0.157	0.345993	1.59e-73	2.66e-69	1
PELP1	0.515	0.148	0.356176	4.58e-72	7.68e-68	1
PIM1	0.892	0.525	0.677506	2.49e-106	4.17e-102	1
TFRC	0.496	0.129	0.403329	1.18e-76	1.97e-72	1
EHD1	0.567	0.2	0.414407	4.46e-74	7.48e-70	1
GTF2E2	0.671	0.305	0.364695	1.51e-70	2.53e-66	1
ZNF639	0.543	0.177	0.332304	1.52e-54	2.56e-50	1
AFG3L2	0.595	0.229	0.391938	3.72e-88	6.23e-84	1
AP3D1	0.771	0.405	0.43602	2.08e-84	3.49e-80	1
C12orf10	0.63	0.264	0.364237	9.83e-66	1.65e-61	1
DCTN1	0.602	0.236	0.333513	3.86e-62	6.47e-58	1
DHX30	0.626	0.26	0.355924	2.53e-67	4.24e-63	1
FKBP1A	0.955	0.589	1.13034	0	0	1
MRPS36	0.835	0.469	0.502203	6.13e-127	1.03e-122	1
SLC19A1	0.4	0.034	0.383394	1.33e-123	2.23e-119	1
STT3B	0.864	0.498	0.591279	2.22e-158	3.72e-154	1
TRAF3IP3	0.758	0.392	0.524848	1.59e-97	2.68e-93	1
VPS26B	0.602	0.236	0.311338	1.7e-51	2.85e-47	1
LAMTOR2	0.814	0.448	0.518326	1.1e-126	1.85e-122	1
CWC15	0.781	0.416	0.476175	2.09e-125	3.51e-121	1
MAT2A	0.556	0.191	0.381656	9.13e-74	1.53e-69	1
MCMBP	0.468	0.103	0.376803	4.11e-102	6.9e-98	1
EIF3I	0.918	0.553	0.736725	8.76e-248	1.47e-243	1
FDFT1	0.719	0.354	0.44807	1.82e-94	3.05e-90	1
NCOA4	0.615	0.25	0.366677	2.86e-68	4.8e-64	1
NDUFB8	0.476	0.111	0.331055	1.57e-65	2.64e-61	1
RECQL4	0.413	0.048	0.344508	2.9e-106	4.86e-102	1
SNX6	0.626	0.261	0.361416	6.98e-62	1.17e-57	1
TMPO-AS1	0.394	0.029	0.390422	1.72e-126	2.88e-122	1
TRAF7	0.639	0.274	0.328402	1.21e-50	2.03e-46	1
CMTM7	0.654	0.29	0.45598	6.32e-73	1.06e-68	1
FUT8	0.771	0.407	0.489894	1.2e-78	2.01e-74	1
METTL5	0.781	0.417	0.502893	1.21e-133	2.03e-129	1
ATP5PO	0.528	0.164	0.374541	9.02e-76	1.51e-71	1
CCM2	0.734	0.37	0.378747	1e-75	1.68e-71	1
CELF2	0.708	0.344	0.377418	1.35e-88	2.26e-84	1
CPSF2	0.487	0.123	0.352364	4.42e-71	7.41e-67	1
DMAC2	0.487	0.123	0.326944	2.22e-63	3.73e-59	1
FN3KRP	0.522	0.158	0.365873	1.1e-85	1.85e-81	1
KPNA3	0.504	0.14	0.348722	4.58e-73	7.68e-69	1
SSBP1	0.885	0.521	0.792258	1.03684616436244e-319	1.73951680995087e-315	1
TIMM21	0.524	0.16	0.350573	6.38e-76	1.07e-71	1
TRA2B	0.983	0.619	0.851839	0	0	1
CELF1	0.552	0.189	0.357203	6.65e-73	1.12e-68	1
SNHG15	0.552	0.189	0.427732	1.38e-89	2.31e-85	1
ABHD3	0.587	0.224	0.35578	3.07e-65	5.15e-61	1
BID	0.725	0.362	0.430075	2.97e-90	4.97e-86	1
BRIX1	0.504	0.141	0.333257	2.87e-72	4.81e-68	1
EWSR1	0.924	0.561	0.79959	7.27e-306	1.22e-301	1
MRPS10	0.578	0.215	0.347235	4.14e-60	6.95e-56	1
TMEM97	0.433	0.07	0.378637	7.11e-96	1.19e-91	1
TTK	0.364	0.001	0.365568	7.22e-213	1.21e-208	1
HMOX2	0.706	0.343	0.379201	2.04e-75	3.43e-71	1
ELP6	0.543	0.181	0.343713	1.04e-62	1.74e-58	1
RBM26	0.647	0.285	0.323941	4.72e-58	7.91e-54	1
ZMPSTE24	0.548	0.186	0.357864	4.61e-63	7.73e-59	1
ACYP1	0.446	0.084	0.352734	6.66e-93	1.12e-88	1
FUNDC2	0.853	0.491	0.595796	6.09e-173	1.02e-168	1
HIST1H2AM	0.39	0.028	0.510944	1.57e-119	2.63e-115	1
LRWD1	0.587	0.225	0.372128	1.01e-67	1.69e-63	1
MRPL36	0.74	0.378	0.459137	5.26e-94	8.83e-90	1
POLD1	0.407	0.045	0.356171	4.67e-110	7.84e-106	1
RBMX	0.905	0.543	0.630616	2.52e-214	4.23e-210	1
SDHC	0.844	0.482	0.514308	1.46e-137	2.44e-133	1
SRSF3	0.978	0.616	1.13481	0	0	1
PMVK	0.823	0.461	0.565363	3.02e-173	5.07e-169	1
PRELID3B	0.701	0.339	0.40868	4.9e-84	8.22e-80	1
DRG2	0.548	0.187	0.311923	2.94e-55	4.93e-51	1
RFC1	0.801	0.44	0.509141	4.9e-121	8.23e-117	1
WAPL	0.662	0.301	0.396479	9.7e-85	1.63e-80	1
ADAM10	0.636	0.275	0.348094	2.98e-61	5e-57	1
EFHD2	0.602	0.241	0.335741	9.71e-54	1.63e-49	1
HDAC7	0.576	0.215	0.356945	5.89e-70	9.88e-66	1
MRPL35	0.519	0.158	0.380093	2.7e-78	4.54e-74	1
SPTSSA	0.714	0.353	0.43664	9.62e-87	1.61e-82	1
THOC7	0.74	0.379	0.509914	1.04e-149	1.75e-145	1
UBR7	0.455	0.094	0.353477	1.34e-85	2.25e-81	1
USP22	0.636	0.275	0.389373	5.64e-86	9.47e-82	1
TOMM22	0.933	0.573	0.778601	8.22e-272	1.38e-267	1
CIAO1	0.677	0.317	0.370223	2.44e-69	4.09e-65	1
DAXX	0.552	0.192	0.378055	2.51e-60	4.22e-56	1
RCC1L	0.468	0.108	0.334828	4.89e-73	8.2e-69	1
HADHB	0.615	0.255	0.360459	1.68e-64	2.82e-60	1
INO80E	0.716	0.356	0.401561	1.16e-91	1.94e-87	1
PTPN11	0.517	0.157	0.338458	7.34e-68	1.23e-63	1
TUBGCP3	0.494	0.134	0.322113	6.41e-68	1.08e-63	1
ARHGAP15	0.548	0.189	0.364339	1.2e-70	2.02e-66	1
ARL6IP6	0.545	0.186	0.389326	2.21e-86	3.71e-82	1
IER3IP1	0.684	0.325	0.397098	3.87e-80	6.5e-76	1
PPP4R2	0.641	0.282	0.35899	2.42e-67	4.06e-63	1
UBE2K	0.677	0.318	0.372112	7.04e-71	1.18e-66	1
C1GALT1	0.58	0.221	0.35856	3.33e-59	5.58e-55	1
CBX1	0.481	0.122	0.351853	2.72e-81	4.56e-77	1
CHEK2	0.424	0.065	0.3398	1.48e-80	2.49e-76	1
CSNK2B	0.567	0.208	0.363962	2.89e-73	4.85e-69	1
ILF2	0.946	0.587	0.915029	0	0	1
ILKAP	0.574	0.215	0.346524	2.99e-67	5.01e-63	1
KLHDC4	0.483	0.124	0.317642	2.35e-62	3.94e-58	1
NOP58	0.859	0.5	0.638264	4.51e-189	7.56e-185	1
UBE2G2	0.621	0.262	0.370291	2.68e-75	4.49e-71	1
ZNRD1	0.606	0.247	0.364473	9.65e-65	1.62e-60	1
DHX29	0.66	0.302	0.361269	1.92e-65	3.22e-61	1
ACOT13	0.569	0.211	0.332025	3.42e-52	5.73e-48	1
ING2	0.481	0.123	0.344675	3.25e-61	5.45e-57	1
PPP2R1A	0.831	0.473	0.55142	1.78e-165	2.99e-161	1
PRPF8	0.753	0.395	0.449085	2.33e-114	3.9e-110	1
SART1	0.595	0.237	0.329571	2.47e-54	4.14e-50	1
SMIM12	0.606	0.248	0.321725	6.83e-56	1.15e-51	1
CPNE1	0.688	0.33	0.376464	3.05e-71	5.11e-67	1
DPM2	0.814	0.456	0.470682	1.08e-122	1.81e-118	1
AIFM2	0.511	0.154	0.336014	3.96e-62	6.64e-58	1
CTR9	0.602	0.245	0.376454	2.12e-73	3.55e-69	1
JMJD8	0.487	0.13	0.348003	9.4e-72	1.58e-67	1
NDUFB1	0.916	0.559	0.776715	1.56e-299	2.61e-295	1
NUP85	0.416	0.059	0.316167	5.48e-90	9.19e-86	1
PDCD10	0.576	0.219	0.350087	4.97e-65	8.34e-61	1
RAVER1	0.474	0.117	0.334261	2.72e-74	4.57e-70	1
SNAP29	0.582	0.225	0.329287	6.1e-60	1.02e-55	1
SSNA1	0.911	0.554	0.641743	2.47e-226	4.15e-222	1
TPD52L2	0.6	0.243	0.340981	1.28e-57	2.15e-53	1
TRIM26	0.528	0.171	0.313333	3.66e-56	6.14e-52	1
UBE2J2	0.725	0.368	0.392433	9.34e-88	1.57e-83	1
WDR43	0.563	0.206	0.394207	7.71e-80	1.29e-75	1
ZWILCH	0.379	0.022	0.344217	4.34e-125	7.28e-121	1
IARS	0.697	0.34	0.40591	4.05e-79	6.79e-75	1
IRF2	0.693	0.336	0.399759	1.76e-67	2.95e-63	1
ZFAS1	0.823	0.466	0.527186	9.82e-96	1.65e-91	1
ACBD3	0.671	0.315	0.379277	1.57e-62	2.63e-58	1
CUTC	0.55	0.194	0.306989	9.13e-53	1.53e-48	1
LRRFIP2	0.647	0.291	0.321035	1e-53	1.68e-49	1
PPA2	0.639	0.283	0.363531	1.52e-73	2.55e-69	1
PRIM1	0.405	0.049	0.344733	1e-106	1.68e-102	1
AL441992.1	0.422	0.066	0.351301	1.36e-88	2.28e-84	1
COASY	0.621	0.265	0.318593	1.08e-51	1.81e-47	1
GLDC	0.422	0.066	0.437184	1.32e-83	2.21e-79	1
IFRD2	0.597	0.241	0.404476	8.46e-86	1.42e-81	1
KATNBL1	0.582	0.226	0.332254	1.72e-59	2.89e-55	1
PAFAH1B1	0.708	0.352	0.375368	2.92e-79	4.9e-75	1
TTF1	0.45	0.094	0.318971	6.63e-72	1.11e-67	1
USP10	0.608	0.252	0.367178	5.71e-72	9.57e-68	1
CNIH1	0.781	0.426	0.45361	5.38e-97	9.03e-93	1
TRAPPC2L	0.812	0.457	0.53849	1.96e-153	3.29e-149	1
CEBPZ	0.626	0.271	0.325234	8.92e-56	1.5e-51	1
EIF3J	0.729	0.374	0.436542	1.77e-96	2.97e-92	1
LPXN	0.597	0.242	0.386301	1.5e-60	2.52e-56	1
PAF1	0.621	0.266	0.353378	1.38e-66	2.32e-62	1
PPP1CB	0.574	0.219	0.353705	7.48e-72	1.26e-67	1
PSMB8-AS1	0.578	0.223	0.376618	7.39e-67	1.24e-62	1
SSH2	0.615	0.26	0.32598	9.19e-54	1.54e-49	1
TNPO3	0.509	0.154	0.326823	1.53e-62	2.56e-58	1
SEPT6	0.92	0.566	0.814049	1e-232	1.68e-228	1
CBFB	0.537	0.183	0.326095	7.84e-60	1.32e-55	1
PUDP	0.468	0.114	0.320814	4.98e-60	8.36e-56	1
RTCA	0.686	0.332	0.365829	5.02e-67	8.43e-63	1
UBL7-AS1	0.405	0.051	0.329446	3.15e-92	5.28e-88	1
ARRB2	0.455	0.101	0.341907	1.27e-71	2.13e-67	1
CDK6	0.589	0.235	0.386848	3.22e-55	5.4e-51	1
DESI2	0.574	0.22	0.325489	1.14e-57	1.91e-53	1
MRPL3	0.747	0.393	0.492108	1.23e-128	2.06e-124	1
NUP93	0.411	0.057	0.328656	6.4e-94	1.07e-89	1
PPP6R1	0.513	0.159	0.344068	1.28e-63	2.15e-59	1
SMNDC1	0.569	0.215	0.339714	7.51e-61	1.26e-56	1
ITGAE	0.814	0.46	0.525132	2.91e-131	4.88e-127	1
ARHGEF1	0.654	0.301	0.383306	3.31e-77	5.56e-73	1
DPP9	0.548	0.195	0.350085	1.91e-69	3.2e-65	1
GART	0.461	0.108	0.354445	7.06e-79	1.18e-74	1
PPIL3	0.461	0.108	0.314477	1.59e-67	2.67e-63	1
PPP6C	0.781	0.428	0.456438	1.05e-120	1.76e-116	1
SMIM4	0.537	0.184	0.347408	9.16e-66	1.54e-61	1
TRIAP1	0.537	0.184	0.331307	9.16e-64	1.54e-59	1
COPB1	0.753	0.4	0.441161	1.15e-108	1.93e-104	1
DERA	0.567	0.214	0.369551	2.16e-82	3.62e-78	1
FANCA	0.474	0.121	0.313656	1.54e-64	2.59e-60	1
LETM1	0.485	0.132	0.332681	7.12e-66	1.19e-61	1
MICU1	0.522	0.169	0.317077	2.26e-58	3.79e-54	1
MPV17	0.626	0.273	0.357459	1.42e-53	2.37e-49	1
NDUFAF4	0.628	0.275	0.403595	2.28e-79	3.83e-75	1
PGD	0.703	0.35	0.413777	1.2e-89	2.02e-85	1
RBM10	0.524	0.171	0.329463	7.07e-62	1.19e-57	1
USP7	0.569	0.216	0.319257	4.55e-57	7.63e-53	1
ANXA2	0.935	0.583	1.07807	0	0	1
CHTF8	0.669	0.317	0.382901	2.22e-84	3.72e-80	1
PPP2CA	0.801	0.449	0.481661	1.69e-125	2.83e-121	1
AAAS	0.589	0.237	0.336188	3.5e-63	5.87e-59	1
FAM136A	0.827	0.475	0.554128	2.49e-147	4.18e-143	1
GGCX	0.593	0.241	0.327101	8.14e-50	1.37e-45	1
HUWE1	0.602	0.25	0.324408	6.44e-63	1.08e-58	1
MAP4K2	0.513	0.161	0.30313	3.8e-53	6.37e-49	1
MMADHC	0.89	0.538	0.653325	1.18e-188	1.97e-184	1
MRPL24	0.706	0.354	0.4134	1.28e-78	2.15e-74	1
MRPS9	0.491	0.139	0.33059	8.62e-68	1.45e-63	1
MZT2A	0.864	0.512	0.53785	3.07e-134	5.14e-130	1
NAA20	0.719	0.367	0.393055	2.42e-83	4.06e-79	1
PGAM1	0.968	0.616	1.35173	0	0	1
STT3A	0.885	0.533	0.729839	7.8e-205	1.31e-200	1
ADRM1	0.929	0.578	0.785556	1.22e-292	2.04e-288	1
HLA-DRB5	0.558	0.207	0.397766	1.49e-63	2.5e-59	1
VPS4B	0.561	0.21	0.331914	1.62e-58	2.72e-54	1
LEPROTL1	0.662	0.311	0.353724	5.74e-63	9.63e-59	1
CLPB	0.47	0.119	0.314591	2.33e-61	3.9e-57	1
HNRNPUL1	0.881	0.53	0.616689	5.63e-186	9.44e-182	1
INTS11	0.708	0.357	0.336481	7.35e-72	1.23e-67	1
KMT5A	0.429	0.078	0.341775	2e-82	3.36e-78	1
POM121C	0.489	0.138	0.329027	5.12e-63	8.58e-59	1
PRPF6	0.697	0.346	0.399207	4.37e-84	7.33e-80	1
SH3BP1	0.472	0.121	0.388085	2.9e-74	4.87e-70	1
ZC3H18	0.519	0.168	0.325262	2.16e-58	3.63e-54	1
SYAP1	0.68	0.33	0.348217	4e-54	6.72e-50	1
TAF6	0.539	0.189	0.316281	4.33e-58	7.26e-54	1
WDR46	0.545	0.195	0.349416	3.66e-67	6.14e-63	1
CDC42	0.95	0.6	0.797789	2.8e-277	4.7e-273	1
CSNK2A1	0.576	0.226	0.360522	3.97e-74	6.66e-70	1
MACF1	0.574	0.224	0.392319	5.24e-78	8.78e-74	1
MRPL2	0.617	0.267	0.334828	3.92e-58	6.58e-54	1
NDUFS6	0.983	0.633	0.972254	0	0	1
NET1	0.569	0.219	0.342978	8.65e-47	1.45e-42	1
ELOVL5	0.561	0.212	0.340425	1.98e-61	3.32e-57	1
BTLA	0.528	0.179	0.372148	6.57e-53	1.1e-48	1
COG3	0.682	0.333	0.383761	4.89e-76	8.21e-72	1
KNSTRN	0.396	0.047	0.370495	1.34e-103	2.25e-99	1
PRPF4	0.468	0.119	0.323878	1.47e-66	2.46e-62	1
TARS	0.634	0.285	0.368751	1.07e-62	1.79e-58	1
UBE2M	0.548	0.199	0.337721	6.07e-53	1.02e-48	1
ZCRB1	0.764	0.415	0.38516	6.64e-67	1.11e-62	1
ARHGAP4	0.623	0.274	0.367646	7.36e-71	1.23e-66	1
CINP	0.6	0.251	0.345545	1.15e-59	1.93e-55	1
NOC4L	0.487	0.138	0.304684	3.74e-58	6.27e-54	1
ORC1	0.353	0.004	0.32943	5.25e-180	8.81e-176	1
CSTF2	0.403	0.055	0.310527	2.69e-88	4.51e-84	1
RHNO1	0.53	0.182	0.316581	2.52e-53	4.23e-49	1
SUCLG2	0.649	0.301	0.346958	2.78e-57	4.66e-53	1
AP3B1	0.628	0.28	0.338424	1.27e-63	2.13e-59	1
ATP5PB	0.968	0.62	0.875903	0	0	1
CCNC	0.864	0.516	0.592441	2.38e-138	3.99e-134	1
CTDSP1	0.571	0.223	0.356306	9.17e-72	1.54e-67	1
MCUR1	0.864	0.516	0.519224	3.78e-128	6.34e-124	1
MRPS22	0.563	0.215	0.350372	1.55e-62	2.61e-58	1
BASP1	0.652	0.305	0.385621	1.39e-41	2.33e-37	1
C6orf106	0.522	0.175	0.323188	1.23e-55	2.07e-51	1
PSMD9	0.788	0.441	0.476188	4.5e-117	7.54e-113	1
SAFB2	0.647	0.3	0.384689	2.42e-77	4.06e-73	1
SUPT4H1	0.755	0.408	0.398928	6.61e-81	1.11e-76	1
WDR61	0.634	0.287	0.340475	2.05e-58	3.43e-54	1
ACLY	0.485	0.138	0.340161	5.51e-66	9.24e-62	1
API5	0.615	0.268	0.351544	3.79e-68	6.35e-64	1
DNTTIP1	0.515	0.168	0.332187	9.12e-63	1.53e-58	1
FBXO7	0.723	0.376	0.400062	1.15e-81	1.93e-77	1
RBM38	0.446	0.099	0.355207	2.69e-71	4.51e-67	1
RIF1	0.513	0.166	0.373845	2.25e-75	3.77e-71	1
NIFK	0.561	0.215	0.370359	2.33e-64	3.91e-60	1
CDC42SE1	0.641	0.295	0.397001	1.49e-71	2.5e-67	1
HPF1	0.45	0.104	0.309308	2.42e-62	4.06e-58	1
RHOG	0.649	0.303	0.391371	9.27e-82	1.55e-77	1
SCLT1	0.465	0.119	0.339893	1.92e-66	3.23e-62	1
CHD1L	0.429	0.083	0.327744	1.45e-72	2.44e-68	1
FAM83D	0.351	0.005	0.368183	3.22e-172	5.4e-168	1
HIKESHI	0.732	0.386	0.401028	6.13e-86	1.03e-81	1
NIN	0.569	0.223	0.365559	7.3e-60	1.23e-55	1
SEPHS1	0.413	0.067	0.322851	2.4e-79	4.03e-75	1
SLIRP	0.929	0.584	0.894455	0	0	1
CDKN2A	0.63	0.285	0.427786	1.25e-85	2.1e-81	1
MAN2A1	0.675	0.33	0.350612	3.17e-70	5.32e-66	1
SDHA	0.807	0.462	0.457041	2.33e-112	3.91e-108	1
ARMC6	0.437	0.092	0.320691	2.18e-65	3.65e-61	1
C21orf58	0.353	0.008	0.339461	9.68e-160	1.62e-155	1
CAND1	0.597	0.252	0.328609	1.72e-62	2.88e-58	1
DUSP12	0.604	0.259	0.333345	8.13e-60	1.36e-55	1
EIF4E	0.725	0.38	0.411991	1.3e-72	2.18e-68	1
GARS	0.838	0.493	0.577021	4.67e-137	7.84e-133	1
STAG1	0.619	0.274	0.339988	1.03e-63	1.73e-59	1
UBE2Q1	0.515	0.17	0.331545	1.21e-54	2.03e-50	1
TXNDC9	0.55	0.206	0.322743	5.46e-53	9.16e-49	1
DNAJC21	0.543	0.199	0.336431	1.35e-50	2.27e-46	1
MPHOSPH9	0.455	0.111	0.332857	4.77e-67	7.99e-63	1
SEMA4A	0.792	0.448	0.509002	8.63e-88	1.45e-83	1
USP28	0.465	0.121	0.344565	1.97e-65	3.31e-61	1
EMC6	0.881	0.537	0.601299	8.51e-192	1.43e-187	1
LARP1	0.623	0.279	0.366072	2.24e-70	3.76e-66	1
MRPS18A	0.695	0.351	0.40334	4.3e-71	7.22e-67	1
RBX1	0.952	0.608	0.938653	0	0	1
WARS	0.835	0.491	0.596579	9.8e-90	1.64e-85	1
WRAP53	0.409	0.065	0.311444	1.27e-80	2.13e-76	1
RMND5A	0.461	0.118	0.306793	1.64e-57	2.75e-53	1
CDKN2AIPNL	0.563	0.22	0.314791	9.9e-53	1.66e-48	1
DAP3	0.732	0.389	0.360621	1.48e-65	2.49e-61	1
GYG1	0.621	0.278	0.433778	1.85e-74	3.1e-70	1
PRPS2	0.506	0.163	0.390178	1.54e-85	2.58e-81	1
PRPSAP1	0.576	0.233	0.308151	2.33e-50	3.91e-46	1
SNRNP70	0.84	0.497	0.552935	3.58e-164	6.01e-160	1
TXNL1	0.859	0.516	0.532954	2.98e-125	4.99e-121	1
RNASEH2C	0.937	0.595	0.799505	4.34e-306	7.29e-302	1
SRP9	0.933	0.591	0.747059	2.34e-293	3.93e-289	1
CDK2	0.385	0.043	0.3317	1.03e-98	1.72e-94	1
RITA1	0.463	0.121	0.316458	1.53e-59	2.56e-55	1
RFT1	0.483	0.141	0.310173	1.16e-49	1.95e-45	1
WDR62	0.344	0.002	0.331083	5.81e-194	9.74e-190	1
ZFR	0.623	0.281	0.370532	6.94e-73	1.16e-68	1
BANF1	0.911	0.57	1.01089	0	0	1
PCIF1	0.658	0.317	0.349628	6.07e-67	1.02e-62	1
TERF1	0.535	0.194	0.309905	9.32e-50	1.56e-45	1
AC011603.2	0.372	0.031	0.466842	1.18e-131	1.97e-127	1
BRD8	0.424	0.083	0.314967	3.93e-71	6.59e-67	1
FANCB	0.361	0.02	0.330021	3.29e-123	5.52e-119	1
MRM2	0.47	0.129	0.323264	5.42e-62	9.1e-58	1
SLC9A3R1	0.939	0.598	0.903313	7.06e-263	1.18e-258	1
TSR1	0.504	0.163	0.365563	7.66e-77	1.29e-72	1
C1QBP	0.922	0.582	1.17982	0	0	1
PPA1	0.933	0.593	1.03209	0	0	1
EMC10	0.79	0.45	0.439314	2.39e-88	4.02e-84	1
LRPPRC	0.539	0.199	0.353615	1.86e-76	3.12e-72	1
METAP1	0.459	0.119	0.313298	3.04e-62	5.1e-58	1
PMPCA	0.537	0.197	0.315766	4.3e-57	7.21e-53	1
PNKD	0.779	0.439	0.475237	5.52e-127	9.26e-123	1
RIC8A	0.628	0.288	0.338885	2.05e-67	3.44e-63	1
NARF	0.699	0.359	0.380779	2.49e-69	4.18e-65	1
PIGF	0.615	0.275	0.361433	8.47e-66	1.42e-61	1
RPS6KB2	0.868	0.528	0.563003	3.95e-158	6.64e-154	1
FLOT2	0.647	0.308	0.407708	3.04e-89	5.11e-85	1
LYPLA2	0.649	0.31	0.324047	3.28e-58	5.5e-54	1
POLR2F	0.775	0.436	0.508552	1.75e-157	2.93e-153	1
TGS1	0.511	0.172	0.330504	2.08e-65	3.49e-61	1
TIAL1	0.775	0.436	0.479903	2.76e-140	4.63e-136	1
ASCC2	0.6	0.261	0.307119	2.73e-53	4.58e-49	1
BRCA2	0.474	0.135	0.3321	2.55e-61	4.28e-57	1
FCMR	0.565	0.226	0.368954	5.96e-57	9.99e-53	1
NDUFB6	0.942	0.603	1.06558	0	0	1
POLDIP3	0.472	0.133	0.324281	4.15e-67	6.96e-63	1
SMARCE1	0.595	0.256	0.331606	2.15e-59	3.6e-55	1
UBAC1	0.498	0.159	0.316879	6.15e-50	1.03e-45	1
WDR54	0.576	0.237	0.352478	2.09e-65	3.5e-61	1
ZC3H13	0.595	0.256	0.316082	3.39e-49	5.68e-45	1
GSDMD	0.634	0.296	0.34456	5.53e-64	9.28e-60	1
HIPK2	0.677	0.339	0.365518	4.06e-64	6.81e-60	1
PCK2	0.541	0.203	0.357746	2.98e-45	5.01e-41	1
TBRG4	0.442	0.104	0.343388	1.68e-71	2.83e-67	1
TMEM126B	0.513	0.175	0.295211	2.07e-47	3.48e-43	1
GPX7	0.703	0.365	0.427935	9.61e-65	1.61e-60	1
KRR1	0.613	0.275	0.321516	8.01e-55	1.34e-50	1
SRSF11	0.894	0.556	0.603064	5.59e-198	9.38e-194	1
NUMA1	0.543	0.206	0.335782	2.59e-56	4.35e-52	1
POLR2J	0.81	0.473	0.479339	3.94e-121	6.61e-117	1
H2AFJ	0.771	0.434	0.507789	2.05e-102	3.43e-98	1
ING1	0.444	0.107	0.308077	4.84e-60	8.12e-56	1
PLAA	0.53	0.193	0.285132	1.36e-48	2.28e-44	1
SMG7	0.53	0.193	0.308215	4.46e-53	7.48e-49	1
ANKRD39	0.576	0.239	0.318839	3.4e-50	5.7e-46	1
ARHGDIB	0.985	0.648	1.53005	0	0	1
CHCHD5	0.725	0.388	0.351669	5.07e-54	8.5e-50	1
DFFA	0.5	0.163	0.333177	2.99e-56	5.01e-52	1
MYCBP	0.487	0.15	0.340621	1.1e-59	1.85e-55	1
NRAS	0.582	0.245	0.335843	8.52e-59	1.43e-54	1
PSPH	0.574	0.237	0.471241	4.45e-66	7.47e-62	1
RAB8A	0.892	0.555	0.66286	1.53e-191	2.57e-187	1
TPM3	0.961	0.624	1.0068	0	0	1
CISD3	0.55	0.214	0.357188	2.48e-68	4.16e-64	1
RNPS1	0.913	0.577	0.741953	4.56951434525652e-319	7.66627421703687e-315	1
AATF	0.628	0.292	0.342624	4.17e-62	7e-58	1
ADD3	0.649	0.313	0.459211	1.49e-91	2.49e-87	1
EXO1	0.338	0.002	0.364623	4.44e-188	7.45e-184	1
HSD17B12	0.647	0.311	0.348505	2.2e-64	3.68e-60	1
SMARCD1	0.535	0.199	0.327138	3.51e-59	5.88e-55	1
TRUB2	0.515	0.179	0.299517	9.16e-48	1.54e-43	1
USP48	0.784	0.448	0.3889	4.45e-90	7.47e-86	1
ZNF326	0.532	0.196	0.337975	9.43e-62	1.58e-57	1
ICMT	0.5	0.164	0.339616	2.94e-66	4.94e-62	1
PDCD5	0.942	0.606	0.984357	0	0	1
RAD9A	0.504	0.168	0.314337	3.83e-58	6.42e-54	1
THYN1	0.591	0.255	0.323142	1.59e-54	2.67e-50	1
CASP8	0.537	0.202	0.281666	2.22e-48	3.73e-44	1
MRPL46	0.461	0.126	0.305901	8.74e-51	1.47e-46	1
NELFE	0.766	0.431	0.448545	1.26e-115	2.12e-111	1
NOL11	0.468	0.133	0.337057	6.07e-68	1.02e-63	1
PDF	0.535	0.2	0.329777	1.08e-54	1.81e-50	1
SNRNP200	0.654	0.319	0.44288	5.25e-104	8.8e-100	1
TADA3	0.656	0.321	0.335713	2.69e-57	4.52e-53	1
ARL5A	0.894	0.559	0.595092	1.17e-137	1.96e-133	1
BBIP1	0.597	0.262	0.295291	7.22e-44	1.21e-39	1
DCTN3	0.874	0.539	0.612697	2.68e-211	4.5e-207	1
MBNL1	0.827	0.492	0.46178	3.61e-111	6.06e-107	1
PPP1R18	0.563	0.228	0.366759	3.12e-63	5.23e-59	1
PPP2R5E	0.567	0.232	0.289628	1.63e-51	2.73e-47	1
RFWD3	0.37	0.035	0.325914	1.26e-113	2.11e-109	1
SREK1	0.703	0.368	0.372254	4.21e-73	7.06e-69	1
YME1L1	0.829	0.494	0.40136	9.15e-84	1.54e-79	1
EFCAB11	0.394	0.06	0.31496	1.58e-81	2.64e-77	1
GTF2F2	0.537	0.203	0.316675	3.23e-50	5.43e-46	1
MAPK6	0.506	0.172	0.304704	1.19e-52	1.99e-48	1
RTF1	0.775	0.441	0.423873	1.14e-89	1.91e-85	1
ZBTB32	0.379	0.045	0.388333	5.82e-85	9.76e-81	1
HDHD5	0.472	0.138	0.312557	2.02e-56	3.39e-52	1
IRAK1	0.582	0.248	0.379649	2.73e-74	4.59e-70	1
PSMD10	0.574	0.24	0.299759	1.03e-43	1.74e-39	1
SMIM13	0.422	0.088	0.307264	3.43e-63	5.75e-59	1
BTF3L4	0.639	0.306	0.332018	3.2e-60	5.36e-56	1
CBX6	0.455	0.122	0.316655	1e-59	1.69e-55	1
FLII	0.634	0.301	0.336217	1.22e-59	2.04e-55	1
HAUS5	0.392	0.059	0.303838	2.65e-82	4.44e-78	1
M6PR	0.762	0.429	0.474806	1.01e-130	1.7e-126	1
MRPL10	0.515	0.182	0.295115	1.44e-41	2.42e-37	1
NSUN2	0.506	0.173	0.328489	9.14e-61	1.53e-56	1
ARID1A	0.593	0.26	0.30037	1.3e-49	2.18e-45	1
HLA-DQB1	0.595	0.262	0.412785	4.28e-78	7.17e-74	1
KARS	0.593	0.26	0.296006	7.46e-50	1.25e-45	1
RBM17	0.948	0.615	0.792275	1.97626258336499e-323	3.31557573611144e-319	1
SNRPG	0.97	0.637	1.35159	0	0	1
SS18L2	0.721	0.388	0.414312	1.4e-96	2.34e-92	1
TMEM41A	0.504	0.171	0.301787	3.68e-46	6.18e-42	1
TMEM87A	0.595	0.262	0.326456	7.69e-57	1.29e-52	1
UGP2	0.608	0.275	0.338199	8.27e-59	1.39e-54	1
RBM25	0.909	0.577	0.566317	7.66e-170	1.28e-165	1
ABHD17A	0.459	0.127	0.293031	2.23e-53	3.73e-49	1
BMS1	0.639	0.307	0.347	5.01e-67	8.41e-63	1
SUMO3	0.74	0.408	0.397354	4.89e-76	8.2e-72	1
AGPAT5	0.433	0.101	0.311416	8.56e-66	1.44e-61	1
CCDC47	0.699	0.367	0.431232	6.52e-96	1.09e-91	1
CDK11B	0.569	0.237	0.307761	1.07e-50	1.8e-46	1
ERO1A	0.608	0.276	0.322309	1.91e-51	3.2e-47	1
FPGS	0.597	0.265	0.34394	2.31e-67	3.87e-63	1
GALE	0.413	0.081	0.313402	2.34e-69	3.93e-65	1
MTMR14	0.589	0.257	0.355245	4.5e-61	7.55e-57	1
RASA2	0.613	0.281	0.357353	1.91e-59	3.2e-55	1
UTP18	0.483	0.151	0.331699	1.84e-63	3.08e-59	1
ZCCHC8	0.483	0.151	0.305144	3.45e-54	5.78e-50	1
OSBPL8	0.556	0.225	0.308893	3.11e-55	5.21e-51	1
CAT	0.515	0.184	0.325427	3.74e-47	6.28e-43	1
CDC23	0.403	0.072	0.30755	3.51e-74	5.88e-70	1
DCAF12	0.528	0.197	0.314282	8.32e-51	1.4e-46	1
EXOSC1	0.658	0.327	0.355679	1.41e-58	2.36e-54	1
FRG1	0.673	0.342	0.378711	1.3e-68	2.19e-64	1
GLYR1	0.528	0.197	0.292198	5.36e-52	8.99e-48	1
GOT1	0.517	0.186	0.311984	2.37e-51	3.98e-47	1
MED27	0.457	0.126	0.287448	1.19e-53	2e-49	1
MYLIP	0.435	0.104	0.333851	1.55e-58	2.6e-54	1
PDZD11	0.519	0.188	0.288544	1.21e-42	2.03e-38	1
RRP1	0.504	0.173	0.339278	8.82e-65	1.48e-60	1
ZDHHC16	0.522	0.191	0.289272	1.44e-40	2.41e-36	1
COPA	0.732	0.401	0.386094	2.52e-80	4.22e-76	1
EEF1G	0.697	0.366	0.37974	7.09e-54	1.19e-49	1
OPA1	0.5	0.169	0.302581	5.28e-58	8.85e-54	1
SUPT6H	0.584	0.253	0.349158	5.31e-57	8.9e-53	1
ZNF593	0.814	0.483	0.522044	3.04e-108	5.09e-104	1
RP9	0.539	0.209	0.298588	3.99e-38	6.7e-34	1
SLC35B1	0.909	0.579	0.709274	9.68e-200	1.62e-195	1
SRP68	0.684	0.354	0.415156	9.42e-88	1.58e-83	1
APTX	0.524	0.194	0.308583	6.58e-55	1.1e-50	1
BARD1	0.405	0.075	0.345654	1.07e-86	1.8e-82	1
ESYT1	0.506	0.176	0.345812	4.7e-64	7.88e-60	1
NSMCE4A	0.632	0.302	0.358224	6.47e-68	1.09e-63	1
SEH1L	0.455	0.125	0.353284	8.49e-79	1.43e-74	1
TMEM214	0.797	0.467	0.411302	7.12e-90	1.19e-85	1
CCNK	0.61	0.28	0.319766	1.22e-56	2.04e-52	1
DHX16	0.491	0.161	0.303581	2.57e-51	4.32e-47	1
FAM192A	0.587	0.257	0.33856	5.94e-69	9.96e-65	1
HIST1H4B	0.364	0.034	0.553583	2.66e-107	4.46e-103	1
VPS35	0.584	0.254	0.349093	6.13e-63	1.03e-58	1
DDX50	0.552	0.223	0.276212	9.98e-44	1.67e-39	1
HSPE1	0.911	0.582	1.08311	0	0	1
FTSJ3	0.448	0.119	0.306746	4.6e-56	7.72e-52	1
LZIC	0.459	0.13	0.334277	7.09e-64	1.19e-59	1
PYCARD	0.779	0.45	0.389688	2.83e-51	4.75e-47	1
CNPY3	0.816	0.487	0.438319	6.1e-90	1.02e-85	1
IWS1	0.494	0.165	0.305215	2.07e-55	3.48e-51	1
MSH2	0.361	0.032	0.324301	5.96e-104	1e-99	1
NAPA	0.861	0.532	0.538248	2.94e-144	4.93e-140	1
TACO1	0.476	0.147	0.302575	1.71e-51	2.87e-47	1
TDP1	0.476	0.147	0.286689	3.56e-52	5.97e-48	1
UQCRHL	0.481	0.152	0.333693	7.02e-47	1.18e-42	1
ACAD9	0.435	0.107	0.278706	5.99e-55	1e-50	1
BLM	0.383	0.055	0.324353	1.72e-72	2.89e-68	1
CASC3	0.528	0.2	0.295658	2.67e-47	4.47e-43	1
GCDH	0.515	0.187	0.290917	6.61e-46	1.11e-41	1
NDUFS4	0.613	0.285	0.34513	1.47e-57	2.47e-53	1
PRMT5	0.465	0.137	0.324016	8.11e-60	1.36e-55	1
TMX2	0.643	0.315	0.355144	9.34e-71	1.57e-66	1
EEFSEC	0.474	0.146	0.294747	5.25e-54	8.8e-50	1
MIF4GD	0.597	0.269	0.302735	9.81e-42	1.65e-37	1
SMU1	0.563	0.235	0.303011	1.06e-53	1.77e-49	1
CCDC167	0.896	0.569	0.654612	6.85e-153	1.15e-148	1
SPPL2A	0.558	0.231	0.302224	3.69e-51	6.2e-47	1
APEX2	0.394	0.067	0.305709	1e-73	1.69e-69	1
IBTK	0.63	0.303	0.363557	9.65e-58	1.62e-53	1
MED8	0.632	0.305	0.320456	9.58e-50	1.61e-45	1
NPEPPS	0.652	0.325	0.321451	2.02e-62	3.39e-58	1
NUDT2	0.636	0.309	0.319773	1.02e-50	1.71e-46	1
TMC6	0.773	0.446	0.412052	6.01e-70	1.01e-65	1
ARMT1	0.424	0.097	0.300631	5.96e-57	9.99e-53	1
RDH11	0.485	0.158	0.286592	2.78e-46	4.67e-42	1
UBE3A	0.723	0.396	0.399429	1.48e-88	2.49e-84	1
USP5	0.474	0.147	0.309726	8.08e-57	1.36e-52	1
C12orf49	0.463	0.137	0.337636	4.75e-64	7.96e-60	1
E2F1	0.333	0.007	0.420445	4.33e-157	7.26e-153	1
IMP4	0.742	0.416	0.482836	4.82e-115	8.08e-111	1
LPCAT1	0.463	0.137	0.319132	1.89e-65	3.17e-61	1
NSD1	0.628	0.302	0.316993	2.49e-55	4.17e-51	1
NUDT3	0.435	0.109	0.32007	1.72e-60	2.89e-56	1
NRM	0.355	0.029	0.319141	1.58e-103	2.64e-99	1
SRRM1	0.957	0.631	0.750416	1.92e-273	3.23e-269	1
YDJC	0.578	0.252	0.293745	4.16e-42	6.97e-38	1
DMAP1	0.55	0.225	0.273599	2.61e-41	4.38e-37	1
FAM98A	0.552	0.227	0.325596	3.3e-54	5.53e-50	1
PTP4A2	0.907	0.582	0.642209	1.1e-184	1.84e-180	1
SHMT2	0.894	0.569	0.551887	2.33e-91	3.91e-87	1
BRD4	0.649	0.324	0.369025	8.34e-67	1.4e-62	1
CPSF7	0.524	0.199	0.292887	2.57e-50	4.32e-46	1
GCN1	0.465	0.14	0.308251	3.4e-57	5.7e-53	1
HIST1H2BB	0.381	0.056	0.556194	7.12e-73	1.19e-68	1
HIST1H2BC	0.665	0.34	0.667042	1.42e-47	2.39e-43	1
NDUFA7	0.45	0.125	0.296825	5.51e-50	9.24e-46	1
STK38	0.452	0.127	0.324822	1.86e-52	3.13e-48	1
GPT2	0.413	0.088	0.309546	2.93e-59	4.91e-55	1
HCCS	0.472	0.147	0.311174	5.97e-54	1e-49	1
NCOR1	0.842	0.517	0.442436	6.06e-112	1.02e-107	1
ITGB7	0.892	0.568	0.629828	4.47e-105	7.5e-101	1
DEDD	0.496	0.172	0.303128	1.41e-50	2.37e-46	1
DPAGT1	0.628	0.304	0.325769	6.45e-53	1.08e-48	1
MOB1A	0.768	0.444	0.462507	6.17e-107	1.04e-102	1
PRR14	0.519	0.195	0.292371	2.41e-45	4.04e-41	1
TMC8	0.433	0.109	0.325996	1.43e-60	2.4e-56	1
CASP7	0.472	0.148	0.279031	1.21e-43	2.03e-39	1
FAM133B	0.719	0.395	0.359518	2.9e-66	4.86e-62	1
MRPL49	0.478	0.154	0.313512	9.13e-54	1.53e-49	1
RAE1	0.413	0.089	0.303211	5.19e-63	8.71e-59	1
SDHD	0.71	0.386	0.408524	7.8e-93	1.31e-88	1
SVBP	0.489	0.165	0.301727	3.48e-51	5.84e-47	1
TOP1	0.955	0.631	0.851958	2.57e-283	4.31e-279	1
USB1	0.485	0.161	0.314597	2.47e-58	4.14e-54	1
SLC25A4	0.81	0.487	0.644718	7.64e-179	1.28e-174	1
BRMS1	0.656	0.333	0.342876	1.43e-68	2.4e-64	1
GABPB1	0.457	0.134	0.30684	3.62e-56	6.06e-52	1
HCFC1R1	0.621	0.298	0.361046	2.8e-64	4.7e-60	1
MYCBP2	0.766	0.443	0.40519	2.33e-83	3.91e-79	1
SKP2	0.398	0.075	0.333252	6.97e-85	1.17e-80	1
DCXR	0.872	0.549	0.52766	4.51e-146	7.56e-142	1
NSL1	0.487	0.164	0.296583	6.59e-49	1.11e-44	1
SWAP70	0.413	0.09	0.331938	1.96e-62	3.29e-58	1
VPS72	0.494	0.171	0.299427	2.73e-51	4.58e-47	1
MRPL41	0.913	0.591	0.700802	7.21e-235	1.21e-230	1
RTN3	0.807	0.485	0.388035	8.27e-74	1.39e-69	1
ZNF511	0.673	0.351	0.351254	6.52e-62	1.09e-57	1
BRCC3	0.437	0.115	0.297878	6.21e-52	1.04e-47	1
CD47	0.788	0.466	0.55975	4.88e-167	8.19e-163	1
THOC2	0.647	0.325	0.329585	1.65e-56	2.76e-52	1
COMMD9	0.476	0.154	0.26626	9.09e-41	1.53e-36	1
COPS4	0.472	0.15	0.288814	1.13e-45	1.89e-41	1
REC8	0.411	0.089	0.353548	3.88e-66	6.51e-62	1
GNPAT	0.537	0.216	0.278008	8.45e-45	1.42e-40	1
PEF1	0.539	0.218	0.289259	6.67e-44	1.12e-39	1
COQ5	0.442	0.121	0.291102	4.56e-48	7.65e-44	1
DCTN2	0.784	0.463	0.369533	6.66e-72	1.12e-67	1
DNAJA1	0.738	0.417	0.460039	1.16e-82	1.95e-78	1
GEMIN7	0.643	0.322	0.323985	3.3e-40	5.53e-36	1
ISCA1	0.615	0.294	0.312844	1.37e-46	2.3e-42	1
MYL6B	0.66	0.339	0.323282	4.06e-44	6.81e-40	1
BCL7B	0.602	0.281	0.333406	5.75e-59	9.65e-55	1
BLOC1S2	0.576	0.255	0.314117	1.01e-51	1.69e-47	1
CFDP1	0.576	0.255	0.295171	1.45e-49	2.43e-45	1
COX7B	0.985	0.664	1.15861	0	0	1
PPP3R1	0.485	0.164	0.289192	1.38e-49	2.31e-45	1
PSMF1	0.823	0.502	0.448085	3.79e-101	6.36e-97	1
B3GAT3	0.677	0.357	0.353738	6.19e-69	1.04e-64	1
EP400	0.53	0.21	0.281188	2.34e-46	3.93e-42	1
NOA1	0.535	0.215	0.268395	4.75e-37	7.97e-33	1
SNAPIN	0.532	0.212	0.319775	2.55e-53	4.28e-49	1
ACADM	0.643	0.323	0.375259	1.21e-68	2.03e-64	1
ACBD6	0.652	0.332	0.321912	3.91e-54	6.56e-50	1
ACD	0.522	0.202	0.316904	3.31e-57	5.55e-53	1
KXD1	0.758	0.438	0.412715	8.35e-90	1.4e-85	1
PHTF1	0.504	0.184	0.291598	2.11e-46	3.54e-42	1
SLC35A4	0.522	0.202	0.305666	2.58e-55	4.32e-51	1
TMA16	0.509	0.189	0.300005	7.85e-46	1.32e-41	1
ZFAND6	0.658	0.338	0.432888	4.91e-76	8.23e-72	1
APOO	0.461	0.142	0.297208	2.61e-56	4.37e-52	1
ATXN2L	0.682	0.363	0.362476	6.88e-70	1.15e-65	1
C19orf24	0.911	0.592	0.639773	6.23e-169	1.05e-164	1
CAP1	0.805	0.486	0.565615	4.95e-148	8.3e-144	1
HDDC2	0.68	0.361	0.344676	1.95e-57	3.28e-53	1
MTOR	0.461	0.142	0.295684	2.4e-54	4.02e-50	1
STARD3NL	0.539	0.22	0.297685	1.31e-48	2.21e-44	1
GTPBP8	0.431	0.112	0.300507	3.69e-57	6.19e-53	1
MICU2	0.608	0.289	0.306403	4.32e-50	7.24e-46	1
UBL4A	0.435	0.116	0.32562	1.43e-69	2.41e-65	1
CXXC1	0.574	0.255	0.301377	8.36e-54	1.4e-49	1
FNTA	0.589	0.27	0.294176	6.18e-45	1.04e-40	1
IKBIP	0.701	0.382	0.377356	9.26e-60	1.55e-55	1
ING3	0.478	0.159	0.299973	1.5e-49	2.51e-45	1
PMPCB	0.708	0.389	0.352238	6.44e-65	1.08e-60	1
PPT1	0.595	0.276	0.332999	6.44e-64	1.08e-59	1
TBPL1	0.587	0.268	0.288418	2.95e-44	4.94e-40	1
GTF2A2	0.896	0.578	0.695532	4.04e-279	6.79e-275	1
MTRR	0.468	0.15	0.292857	2.68e-44	4.5e-40	1
NDUFS7	0.935	0.617	0.795138	0	0	1
PGK1	0.937	0.619	1.0065	0	0	1
ABHD12	0.658	0.34	0.324684	2.11e-61	3.55e-57	1
ARIH2	0.742	0.424	0.358947	1.7e-70	2.85e-66	1
ATAD3B	0.4	0.082	0.343449	2.11e-88	3.53e-84	1
ATXN10	0.762	0.444	0.418479	1.41e-96	2.37e-92	1
TMEM11	0.502	0.184	0.27501	1.92e-39	3.22e-35	1
UBAP2L	0.494	0.176	0.311082	1.54e-56	2.59e-52	1
LDHA	0.985	0.667	1.59179	0	0	1
VTA1	0.472	0.154	0.304496	1.87e-53	3.14e-49	1
CXXC5	0.894	0.577	0.641594	4.65e-150	7.8e-146	1
ENSA	0.885	0.568	0.548514	1.33e-158	2.23e-154	1
NAP1L1	0.9	0.583	0.805862	3.44e-269	5.77e-265	1
TIMM17B	0.894	0.577	0.542407	7.45e-155	1.25e-150	1
AIMP1	0.641	0.324	0.339677	5.29e-54	8.88e-50	1
CDC25A	0.329	0.012	0.321091	7.86e-122	1.32e-117	1
DLST	0.498	0.181	0.294582	3.05e-51	5.12e-47	1
POP5	0.753	0.436	0.407772	7.59e-88	1.27e-83	1
APMAP	0.595	0.278	0.292482	1.72e-44	2.88e-40	1
ATG5	0.695	0.378	0.319954	3.32e-55	5.57e-51	1
CALU	0.868	0.551	0.578978	2.73e-140	4.58e-136	1
MRPL40	0.853	0.536	0.510425	2.23e-137	3.73e-133	1
MTRF1L	0.487	0.17	0.288321	3.13e-43	5.24e-39	1
SEPT1	0.84	0.523	0.445176	2.63e-90	4.41e-86	1
UBQLN1	0.695	0.378	0.335979	4.05e-65	6.79e-61	1
WDR82	0.485	0.168	0.291898	4.69e-45	7.87e-41	1
PPIL1	0.465	0.149	0.310755	6.81e-59	1.14e-54	1
PTCD3	0.468	0.152	0.292678	2.86e-49	4.8e-45	1
SLC44A1	0.911	0.595	0.59388	6.96e-143	1.17e-138	1
CPSF1	0.491	0.175	0.289719	5.71e-43	9.59e-39	1
DYNC1LI1	0.45	0.134	0.279624	8.91e-46	1.49e-41	1
MTHFD2L	0.439	0.123	0.307543	1.03e-53	1.73e-49	1
SLC35E3	0.448	0.132	0.290595	2.76e-47	4.63e-43	1
TSR2	0.517	0.201	0.285082	5.42e-46	9.09e-42	1
WTAP	0.734	0.418	0.389112	5.59e-82	9.38e-78	1
AK6	0.582	0.266	0.335059	6.23e-46	1.04e-41	1
ANAPC5	0.965	0.649	0.745062	2.62e-264	4.39e-260	1
ASCC3	0.578	0.262	0.333627	1.14e-61	1.9e-57	1
DDX56	0.481	0.165	0.289674	3.36e-48	5.64e-44	1
METTL26	0.859	0.543	0.494152	4.94e-131	8.3e-127	1
ACAP2	0.673	0.358	0.329476	2.88e-63	4.83e-59	1
ATG4B	0.524	0.209	0.27705	4.93e-43	8.27e-39	1
LAPTM5	0.799	0.484	0.619133	1.81e-84	3.03e-80	1
PDCD7	0.459	0.144	0.27815	2.14e-40	3.58e-36	1
SF3B6	0.92	0.605	0.727521	1.64e-282	2.75e-278	1
ATP6V1D	0.506	0.191	0.269046	6.68e-40	1.12e-35	1
CSNK1A1	0.76	0.445	0.370887	6.02e-77	1.01e-72	1
ERI1	0.353	0.038	0.295581	6.73e-84	1.13e-79	1
TIMM22	0.496	0.181	0.279129	1.59e-41	2.67e-37	1
VARS2	0.431	0.116	0.290351	2.94e-56	4.94e-52	1
ACO2	0.87	0.555	0.531781	9.88e-151	1.66e-146	1
NNT	0.478	0.163	0.290692	1.22e-53	2.05e-49	1
NSUN5	0.595	0.28	0.297169	7.45e-49	1.25e-44	1
PDXDC1	0.714	0.399	0.322871	1.06e-60	1.78e-56	1
U2SURP	0.846	0.531	0.501386	3.02e-135	5.06e-131	1
NDUFA11	0.937	0.623	0.647633	1.5e-178	2.52e-174	1
OVCA2	0.662	0.348	0.295341	7.11e-41	1.19e-36	1
PAK1IP1	0.463	0.149	0.298757	1.65e-48	2.76e-44	1
RWDD4	0.556	0.242	0.315387	2.9e-49	4.86e-45	1
CNOT8	0.494	0.18	0.279273	5.83e-44	9.78e-40	1
CTDSP2	0.511	0.197	0.293972	1.5e-44	2.51e-40	1
GTF2H5	0.5	0.186	0.29877	2.91e-44	4.89e-40	1
HDAC8	0.435	0.121	0.281866	4.99e-51	8.37e-47	1
MSH6	0.433	0.119	0.433851	5.8e-115	9.72e-111	1
RBBP7	0.781	0.467	0.485457	7.84e-141	1.31e-136	1
AKT2	0.565	0.251	0.25656	1.41e-38	2.36e-34	1
CRNKL1	0.476	0.162	0.274518	3.3e-44	5.54e-40	1
MED4	0.571	0.257	0.289625	1.13e-46	1.89e-42	1
ACP1	0.924	0.611	0.640425	3.21e-213	5.38e-209	1
DPM1	0.522	0.209	0.283018	8.81e-40	1.48e-35	1
SLC1A4	0.799	0.486	0.421436	1.34e-77	2.25e-73	1
PHAX	0.608	0.295	0.300912	3.75e-43	6.3e-39	1
RARS	0.498	0.185	0.273961	5.06e-44	8.49e-40	1
TMEM165	0.773	0.46	0.411178	6.17e-91	1.04e-86	1
HTRA2	0.584	0.271	0.311869	3.54e-54	5.94e-50	1
PARP1	0.991	0.678	1.01299	0	0	1
RNF34	0.47	0.157	0.282109	4.37e-44	7.33e-40	1
MAN1A1	0.892	0.58	0.500255	2.28e-81	3.83e-77	1
CDK5RAP1	0.446	0.134	0.268988	9.36e-48	1.57e-43	1
PPP1R12A	0.602	0.29	0.319502	2.17e-56	3.64e-52	1
SCAMP3	0.751	0.439	0.425441	2.9e-90	4.87e-86	1
ATP5F1C	0.95	0.638	0.927971	0	0	1
LSM7	0.978	0.666	1.21937	0	0	1
ATP6V1F	0.929	0.618	0.66455	3.63e-214	6.09e-210	1
DCAF11	0.552	0.241	0.30167	6.27e-46	1.05e-41	1
EIF3M	0.935	0.624	0.571404	3.29e-156	5.51e-152	1
UBA3	0.522	0.211	0.283928	2.31e-44	3.87e-40	1
DNAJA3	0.504	0.193	0.277174	3.69e-44	6.2e-40	1
JPT2	0.372	0.061	0.292881	6.09e-72	1.02e-67	1
AVEN	0.411	0.1	0.288746	9.99e-48	1.68e-43	1
CARS2	0.407	0.096	0.271381	2.15e-50	3.6e-46	1
LRRFIP1	0.708	0.397	0.439225	2.14e-95	3.59e-91	1
PTPN7	0.567	0.256	0.29582	1.09e-41	1.84e-37	1
RBM28	0.409	0.098	0.293229	2.19e-57	3.67e-53	1
STARD7	0.816	0.505	0.473605	1.13e-107	1.9e-103	1
YJU2	0.476	0.165	0.269363	1.85e-41	3.11e-37	1
AGGF1	0.558	0.248	0.27935	1.09e-40	1.82e-36	1
ARFGAP2	0.554	0.244	0.282504	7.37e-44	1.24e-39	1
NAPG	0.535	0.225	0.286577	2.78e-46	4.67e-42	1
NMT1	0.452	0.142	0.279325	4e-46	6.71e-42	1
SLC30A5	0.673	0.363	0.31123	1.26e-58	2.11e-54	1
AP1S1	0.506	0.196	0.295789	5.1e-47	8.55e-43	1
DCTN5	0.418	0.108	0.280557	4.03e-52	6.75e-48	1
ELP5	0.597	0.287	0.321405	5.5e-61	9.23e-57	1
PLRG1	0.442	0.132	0.273321	5.96e-47	1e-42	1
RNF40	0.496	0.186	0.257132	8.24e-39	1.38e-34	1
FBXO9	0.574	0.264	0.280908	9.61e-41	1.61e-36	1
GNL3	0.859	0.549	0.55059	2.19e-121	3.68e-117	1
HIST1H2AC	0.584	0.274	0.525608	6.93e-70	1.16e-65	1
UROS	0.584	0.274	0.31277	3.73e-48	6.25e-44	1
EIF2B5	0.468	0.159	0.268417	2.68e-45	4.49e-41	1
PSMB10	0.916	0.607	0.62468	2.37e-164	3.97e-160	1
STX18	0.457	0.148	0.277555	4.35e-43	7.3e-39	1
BPTF	0.649	0.34	0.335948	1.48e-48	2.49e-44	1
EXOSC5	0.494	0.185	0.343982	1.02e-57	1.71e-53	1
RCCD1	0.348	0.039	0.282039	2.5e-82	4.19e-78	1
RNF10	0.719	0.41	0.363289	5.2e-72	8.72e-68	1
RPUSD3	0.502	0.193	0.295545	2.89e-45	4.85e-41	1
CHMP7	0.47	0.161	0.30263	7.78e-43	1.31e-38	1
COPS6	0.814	0.505	0.476635	8.14e-135	1.37e-130	1
MAPKAP1	0.563	0.254	0.286691	3.04e-45	5.11e-41	1
TRAPPC1	0.946	0.637	0.753569	6.54e-245	1.1e-240	1
DGUOK	0.792	0.484	0.451121	2.16e-112	3.62e-108	1
PLIN3	0.552	0.244	0.322785	4.82e-56	8.08e-52	1
STK38L	0.463	0.155	0.282975	4.19e-39	7.03e-35	1
KIAA1143	0.485	0.177	0.269717	3.38e-42	5.67e-38	1
LSG1	0.437	0.129	0.281141	2.04e-48	3.43e-44	1
TBL3	0.483	0.175	0.272448	5.38e-45	9.02e-41	1
EMC1	0.407	0.099	0.294802	8.84e-54	1.48e-49	1
SPEN	0.567	0.259	0.311373	4.87e-52	8.17e-48	1
ABCE1	0.539	0.232	0.39876	5.76e-92	9.67e-88	1
COA1	0.652	0.345	0.296735	1.46e-45	2.45e-41	1
MSTO1	0.526	0.219	0.284312	5.14e-44	8.62e-40	1
CCDC12	0.727	0.42	0.296468	4.67e-57	7.84e-53	1
FAM126A	0.409	0.102	0.330315	3.54e-59	5.94e-55	1
HDAC3	0.6	0.293	0.272191	2.43e-40	4.07e-36	1
ATF7IP2	0.571	0.264	0.259682	1.34e-37	2.25e-33	1
PCM1	0.587	0.28	0.337535	5.2e-62	8.72e-58	1
DUS1L	0.461	0.155	0.267972	3.14e-39	5.26e-35	1
HIST1H3H	0.342	0.036	0.359568	7.89e-87	1.32e-82	1
PSME4	0.457	0.151	0.298078	5.68e-52	9.53e-48	1
ASB1	0.42	0.114	0.262983	1.35e-42	2.27e-38	1
CCDC43	0.437	0.131	0.310152	2.37e-52	3.97e-48	1
NDE1	0.433	0.127	0.313766	6.41e-60	1.08e-55	1
RAP1GDS1	0.491	0.185	0.293153	2.52e-39	4.23e-35	1
CAPN1	0.582	0.276	0.304913	1.47e-49	2.47e-45	1
CD53	0.848	0.542	0.531802	1.21e-112	2.02e-108	1
GATD3A	0.474	0.168	0.285722	1.24e-36	2.09e-32	1
SCFD1	0.69	0.384	0.338075	7.17e-63	1.2e-58	1
DHX38	0.446	0.141	0.273315	2.87e-46	4.82e-42	1
GTF2A1	0.515	0.21	0.3189	4.36e-39	7.31e-35	1
H2AFV	0.996	0.691	1.4951	0	0	1
MRPS30	0.509	0.204	0.276627	2.4e-40	4.03e-36	1
SLC25A1	0.665	0.36	0.331796	3.99e-58	6.7e-54	1
SQLE	0.532	0.227	0.387216	1e-73	1.68e-69	1
VHL	0.541	0.236	0.284131	1.34e-41	2.25e-37	1
ZNF106	0.519	0.214	0.3118	1.53e-50	2.57e-46	1
BIRC6	0.591	0.286	0.275949	1.16e-46	1.94e-42	1
CLSTN1	0.502	0.197	0.260895	1.54e-39	2.59e-35	1
DDA1	0.626	0.321	0.293071	4.49e-43	7.53e-39	1
GPS2	0.5	0.195	0.27876	1.74e-43	2.92e-39	1
NBN	0.506	0.201	0.295889	1.46e-42	2.46e-38	1
RAB14	0.589	0.284	0.303308	8.61e-53	1.44e-48	1
ZNF367	0.314	0.009	0.313636	3.48e-131	5.84e-127	1
GMFG	0.952	0.647	0.965074	0	0	1
MRPL57	0.974	0.669	0.718149	1.44e-265	2.41e-261	1
NAA38	0.939	0.634	0.917512	0	0	1
TRAM2	0.688	0.383	0.343463	6.97e-52	1.17e-47	1
SFT2D2	0.446	0.142	0.26977	2.77e-45	4.65e-41	1
TRAF3	0.558	0.254	0.281947	3.86e-42	6.47e-38	1
ATG12	0.595	0.291	0.299362	4.7e-47	7.88e-43	1
CRLS1	0.597	0.293	0.263261	8.2e-33	1.38e-28	1
ITPR2	0.496	0.192	0.324069	7.41e-54	1.24e-49	1
PARP2	0.494	0.19	0.264316	3.36e-39	5.63e-35	1
PMS2	0.498	0.194	0.272705	2.59e-40	4.35e-36	1
SAMD3	0.368	0.064	0.348873	7.87e-57	1.32e-52	1
SOD2	0.619	0.315	0.395522	2.22e-68	3.72e-64	1
CALM2	0.952	0.648	1.0146	0	0	1
CD99	0.989	0.685	1.13833	1.04e-300	1.74e-296	1
MT2A	0.474	0.17	0.442736	6.76e-47	1.13e-42	1
C1orf131	0.448	0.145	0.287869	4.43e-45	7.43e-41	1
NOP14	0.465	0.162	0.322494	4.24e-55	7.11e-51	1
PYM1	0.53	0.227	0.271936	2.83e-35	4.74e-31	1
SUGP2	0.459	0.156	0.261151	2.2e-47	3.69e-43	1
ADD1	0.591	0.288	0.305777	1.54e-48	2.58e-44	1
GMPS	0.439	0.136	0.313983	5.32e-56	8.92e-52	1
HLTF	0.411	0.108	0.282524	1.37e-49	2.3e-45	1
PPID	0.429	0.126	0.291584	7.82e-53	1.31e-48	1
RFXANK	0.602	0.299	0.307131	5.3e-46	8.89e-42	1
EMC7	0.84	0.537	0.52173	3.45e-127	5.78e-123	1
GUCD1	0.474	0.171	0.285818	7.08e-44	1.19e-39	1
MRPL55	0.818	0.515	0.482913	2.12e-117	3.56e-113	1
NDUFAF2	0.569	0.266	0.29075	1.66e-39	2.78e-35	1
NKTR	0.688	0.385	0.318191	4.3e-65	7.22e-61	1
PLEKHJ1	0.708	0.405	0.345699	3.19e-62	5.35e-58	1
PTEN	0.474	0.171	0.281631	8.47e-43	1.42e-38	1
ASPSCR1	0.515	0.213	0.268979	1.72e-37	2.88e-33	1
CEP97	0.457	0.155	0.286557	8.21e-39	1.38e-34	1
RAMMET	0.526	0.224	0.252587	4.23e-31	7.1e-27	1
SLC4A1AP	0.506	0.204	0.291005	4.02e-44	6.75e-40	1
C9orf40	0.316	0.014	0.278018	3.26e-109	5.46e-105	1
DMAC1	0.595	0.293	0.303172	3.74e-41	6.27e-37	1
[truncated: 4,517 more rows]
