# Supplementary material for: Understanding heterogeneity of human bone marrow plasma cell maturation and survival pathways by single-cell analyses
Source: Cell Rep. 2023 Jun 24;42(7):112682. doi: 10.1016/j.celrep.2023.112682 (PMC10391632; doi:10.1016/j.celrep.2023.112682)
Supplement: Table S2. Summary of 205 differentially expressed TFs [file mmc3.xlsx]

## Sheet: Sheet1
Supplementary Table 2: Summarization of 205 differentially expressed TFs
a Numbers are the average of log-Normalized expressions.
b Y: Yes; N: No.
c Transcription factors having Max2ndMax_cluster_avgLogFC > 0.25 are considered as cluster distinct.
d Transcription factors having Max2ndMax_stage_avgLogFC > 0.25 are considered as stage distinct.
e The average logFC between the current cell cluster and cell cluster having the lowest expression. Transcription factors having MaxMin_cluster_avgLogFC > 0.25 are selected for visualization.
f The average logFC between the current cell cluster and cell cluster having the second highest expression.
Gene	Cluster1a	Cluster2	Cluster3	Cluster4	Cluster5	Cluster6	Cluster7	Cluster8	Cluster9	Cluster10	Cluster11	Cluster12	Cluster13	Cluster14	Cluster15	Visualizationb	Cluster_distinctc	Stage_distinctd	pct_in_assigned_cell_cluster	cluster_id	MaxMin_cluster_avgLogFCe	Max2ndMax_cluster_avgLogFCf	pct_in_assigned_stage	stage.id	pct.stage.max	MaxMin_stage_avglogFC	Max2ndMax_stage_avglogFC
YEATS4	0.338586	0.0793729	0.0547751	0.0458605	0.0478371	0.0523201	0.0533037	0.0332389	0.057787	0.031591	0.0388864	0.0496884	0.0512066	0.0557282	0.0396251	Y	Y	Y	0.69	1	0.306995	0.259213	0.13	PB	0.69	0.2997	0.273054
LYAR	0.373162	0.117981	0.0649581	0.0537873	0.046789	0.040454	0.0525802	0.0320202	0.0668825	0.0339584	0.0361039	0.0279084	0.0447075	0.0417785	0.0493301	Y	Y	Y	0.63	1	0.345253	0.255181	0.16	PB	0.63	0.345253	0.28483
FOXM1	0.395824	0.0266915	0.00406315	0.00174381	0	0.000671901	0.00114933	0.00508991	0.000646142	0	0.00325081	0	0.0128496	0.00105422	0.00591993	Y	Y	Y	0.71	1	0.395824	0.369132	0.03	PB	0.71	0.395824	0.381871
CENPA	0.478359	0.0282988	0.00784818	0.00174836	0	0.000285591	0.00019183	0	0.00149742	0	0.00435562	0	0.00193253	0	0.0045089	Y	Y	Y	0.7	1	0.478359	0.45006	0.02	PB	0.7	0.478359	0.461578
TFDP1	0.617003	0.280345	0.166821	0.0938705	0.0407189	0.0699945	0.0681031	0.0614328	0.0876004	0.0851057	0.0488506	0.186751	0.112864	0.0593762	0.0580542	Y	Y	Y	0.83	1	0.576284	0.336658	0.39	PB	0.83	0.568152	0.39929
HMGB3	0.598335	0.220857	0.0979961	0.0307774	0.0218874	0.0260319	0.028185	0.0307706	0.0191375	0.0394292	0.0345564	0.0238542	0.0465871	0.0241503	0.0353193	Y	Y	Y	0.82	1	0.579198	0.377478	0.25	PB	0.82	0.578024	0.44512
DNMT1	0.660167	0.172163	0.105096	0.0730781	0.0761602	0.0634082	0.0803868	0.0910084	0.0890236	0.0842594	0.183093	0.141392	0.083923	0.0698568	0.0657588	Y	Y	Y	0.82	1	0.596759	0.477074	0.26	PB	0.82	0.589102	0.477074
CENPX	0.754312	0.354055	0.260938	0.183416	0.146343	0.161703	0.184342	0.232849	0.2354	0.160852	0.158009	0.25099	0.24627	0.160272	0.174731	Y	Y	Y	0.89	1	0.607969	0.400257	0.52	PB	0.89	0.596304	0.451866
SSRP1	0.738119	0.336237	0.188265	0.138161	0.138185	0.144183	0.157903	0.113885	0.229521	0.162844	0.14228	0.18187	0.196083	0.154485	0.135058	Y	Y	Y	0.9	1	0.624234	0.401882	0.45	PB	0.9	0.599958	0.482888
PHB	0.844872	0.553074	0.310223	0.237812	0.206484	0.226719	0.251946	0.210642	0.270423	0.204217	0.257327	0.171154	0.284045	0.226131	0.222005	Y	Y	Y	0.91	1	0.673718	0.291798	0.64	PB	0.91	0.673718	0.421878
CARHSP1	0.827634	0.363409	0.248507	0.151086	0.0973447	0.105414	0.125884	0.119349	0.136946	0.0929005	0.135325	0.142803	0.163236	0.116813	0.11714	Y	Y	Y	0.92	1	0.734734	0.464226	0.51	PB	0.92	0.715474	0.527598
ZNF706	1.51043	1.23687	1.2029	1.15172	0.985937	1.09625	1.17064	1.03869	1.22825	1.10327	0.767106	1.16534	1.06862	1.00608	0.957754	Y	Y	Y	0.97	1	0.74332	0.273558	0.98	PB	0.98	0.74332	0.28893
SFPQ	1.13013	0.792302	0.575732	0.366231	0.365494	0.345802	0.453875	0.482282	0.442566	0.432	0.715842	0.703926	0.487566	0.381761	0.374224	Y	Y	Y	0.96	1	0.784333	0.337833	0.79	PB	0.96	0.763904	0.414293
PA2G4	1.0273	0.564007	0.335784	0.249852	0.245991	0.231375	0.265293	0.249156	0.301684	0.236656	0.227428	0.504013	0.330235	0.259645	0.250793	Y	Y	Y	0.94	1	0.799874	0.463295	0.66	PB	0.94	0.799874	0.52329
PHF19	0.821628	0.175726	0.0563818	0.0377802	0.0167903	0.0147207	0.0188493	0.0160752	0.0332282	0.0149906	0.0211846	0.0269886	0.0523227	0.03401	0.0329333	Y	Y	Y	0.89	1	0.806907	0.645901	0.16	PB	0.89	0.804664	0.711659
MYBL2	1.17497	0.44677	0.185134	0.0613542	0.0362967	0.036118	0.0500759	0.060536	0.0432244	0.0639732	0.101724	0.0852026	0.138373	0.104453	0.0562158	Y	Y	Y	0.95	1	1.13885	0.728202	0.39	PB	0.95	1.13178	0.867732
HMGA1	1.30858	0.638284	0.34844	0.209499	0.111746	0.137588	0.166954	0.147584	0.193034	0.182251	0.154983	0.188066	0.260571	0.149692	0.14896	Y	Y	Y	0.93	1	1.19684	0.670298	0.65	PB	0.93	1.16565	0.823852
YBX1	2.42229	1.97075	1.4496	1.12618	0.956795	1.02204	1.12284	0.977451	1.16154	1.15992	0.730805	1.07635	1.33813	1.07104	1.10344	Y	Y	Y	1	1	1.69149	0.451541	0.99	PB	1	1.69149	0.712613
HMGB1	2.97413	1.93562	1.54324	1.20823	1.04569	1.0618	1.18836	1.16048	1.21517	1.27104	1.16659	1.22685	1.25413	1.08021	1.01759	Y	Y	Y	1	1	1.95654	1.03851	0.99	PB	1	1.87915	1.24137
HMGB2	2.2026	0.563385	0.427089	0.29664	0.245464	0.198466	0.267672	0.229546	0.368681	0.259095	0.306271	0.395471	0.352156	0.312947	0.263411	Y	Y	Y	1	1	2.00413	1.63922	0.62	PB	1	1.96233	1.71403
TCF19	0.311036	0.0540354	0.0512258	0.0279942	0.0319143	0.011964	0.0219676	0.0196196	0.0457657	0.0538157	0.0270054	0.0456994	0.0696543	0.0374988	0.028787	Y	N	Y	0.61	1	0.299072	0.241382	0.1	PB	0.61	0.289329	0.258589
CTCF	0.45991	0.211628	0.145264	0.0941134	0.0864447	0.0867093	0.107851	0.100235	0.113792	0.0760484	0.157832	0.183353	0.0737382	0.0880967	0.0811783	Y	N	Y	0.77	1	0.386172	0.248283	0.32	PB	0.77	0.375541	0.276558
PIN1	0.669356	0.435231	0.33285	0.256168	0.214229	0.21926	0.244714	0.239197	0.288287	0.247481	0.225454	0.33419	0.286765	0.226778	0.203539	Y	N	Y	0.88	1	0.465817	0.234125	0.62	PB	0.88	0.443901	0.290751
GTF3A	1.21707	1.07945	0.857159	0.67145	0.550267	0.611703	0.649943	0.579584	0.687925	0.610646	0.369098	0.798078	0.770546	0.570018	0.550764	Y	N	Y	0.96	1	0.847974	0.137621	0.93	PB	0.96	0.847974	0.257259
SUB1	3.3234	3.23086	2.79101	2.12651	1.6757	1.76089	1.88503	1.86594	2.10678	2.18905	1.57003	1.84069	2.10622	1.75873	1.72601	Y	N	Y	0.99	1	1.75337	0.0925421	1	PB	1	1.75337	0.317333
MTF2	0.298829	0.146803	0.091996	0.0562407	0.0636593	0.0525244	0.064639	0.0620312	0.073166	0.0981805	0.0996447	0.11219	0.0684844	0.0587834	0.0427715	Y	N	N	0.63	1	0.256058	0.152026	0.23	PB	0.63	0.242588	0.182662
CDC5L	0.326415	0.219735	0.157011	0.105341	0.0939528	0.101797	0.114262	0.155236	0.12698	0.0748117	0.193111	0.248527	0.145637	0.100397	0.0688529	Y	N	N	0.67	1	0.257562	0.0778887	0.35	PB	0.67	0.22609	0.0778887
SAFB2	0.377221	0.250839	0.192737	0.146735	0.160697	0.150894	0.180723	0.203177	0.19823	0.118824	0.339924	0.27306	0.183496	0.174016	0.151972	Y	N	N	0.69	1	0.258396	0.0372965	0.41	PB	0.69	0.230486	0.0372965
SAFB	0.376131	0.247378	0.182425	0.128383	0.129955	0.11272	0.137713	0.149358	0.171632	0.144015	0.273523	0.341376	0.176097	0.123036	0.128838	Y	N	N	0.7	1	0.263411	0.0347547	0.4	PB	0.7	0.247748	0.0347547
MLX	0.411937	0.338001	0.254454	0.173048	0.147763	0.157305	0.175927	0.194179	0.251096	0.209084	0.167139	0.189992	0.224985	0.180506	0.180252	Y	N	N	0.76	1	0.264174	0.0739357	0.53	PB	0.76	0.247478	0.120339
LRRFIP1	0.526154	0.413574	0.308641	0.239151	0.22497	0.233386	0.273844	0.216452	0.29122	0.232017	0.352082	0.510885	0.255788	0.24787	0.251323	Y	N	N	0.79	1	0.309702	0.0152691	0.57	PB	0.79	0.287003	0.0152691
UBTF	0.413663	0.306811	0.217009	0.13672	0.117784	0.103521	0.141552	0.160867	0.169842	0.101942	0.258447	0.213254	0.14926	0.139326	0.114122	Y	N	N	0.72	1	0.311721	0.106852	0.44	PB	0.72	0.287696	0.155217
MXD3	0.337017	0.055705	0.0485746	0.038026	0.0196756	0.0385842	0.0358559	0.0492914	0.0213034	0.0391247	0.0761812	0.0876025	0.0343538	0.0240221	0.0293263	Y	N	N	0.6	1	0.317341	0.249414	0.11	PB	0.6	0.314684	0.249414
TFAM	0.428826	0.241044	0.180996	0.137426	0.13191	0.125194	0.143559	0.121432	0.190566	0.136476	0.148683	0.1461	0.150639	0.131481	0.0977905	Y	N	N	0.76	1	0.331036	0.187782	0.4	PB	0.76	0.301967	0.221308
CHCHD3	0.456561	0.301935	0.222992	0.160815	0.133333	0.121678	0.145066	0.131182	0.209659	0.229924	0.174354	0.13257	0.187264	0.13543	0.128417	Y	N	N	0.77	1	0.334883	0.154626	0.46	PB	0.77	0.323991	0.198517
MAZ	0.44108	0.272287	0.210744	0.153506	0.115064	0.120931	0.134275	0.184079	0.174357	0.100983	0.219501	0.427679	0.131707	0.129618	0.137155	Y	N	N	0.78	1	0.340096	0.0134005	0.43	PB	0.78	0.312303	0.0134005
PBRM1	0.48797	0.32514	0.26616	0.169914	0.124753	0.136331	0.166398	0.151981	0.21505	0.156284	0.382824	0.259702	0.237275	0.149698	0.125858	Y	N	N	0.81	1	0.363217	0.105146	0.51	PB	0.81	0.341922	0.105146
NSD2	0.413562	0.115385	0.0935884	0.0668824	0.0421743	0.0433263	0.0572701	0.0587826	0.0730632	0.0350829	0.168455	0.120046	0.0743393	0.0548677	0.0627717	Y	N	N	0.72	1	0.378479	0.245107	0.21	PB	0.72	0.364111	0.245107
SMARCC1	0.489568	0.393586	0.253941	0.12992	0.0944268	0.108498	0.139138	0.13557	0.170185	0.139704	0.268899	0.247695	0.20398	0.120036	0.117482	Y	N	N	0.77	1	0.395141	0.0959819	0.51	PB	0.77	0.371028	0.172573
ZNF207	0.607708	0.526484	0.40459	0.245721	0.210305	0.20309	0.236853	0.267196	0.307056	0.230703	0.539953	0.437355	0.32226	0.230412	0.218608	Y	N	N	0.87	1	0.404618	0.067755	0.69	PB	0.87	0.38526	0.067755
CAMTA1	0.573134	0.447084	0.374879	0.321901	0.309057	0.310063	0.357811	0.322638	0.416466	0.263542	0.166814	0.504056	0.325761	0.297493	0.341711	Y	N	N	0.84	1	0.40632	0.0690786	0.66	PB	0.84	0.40632	0.0690786
NCOR1	0.638003	0.576175	0.429283	0.317423	0.305006	0.301595	0.356255	0.359123	0.364528	0.198279	0.616355	0.319712	0.411324	0.328153	0.296129	Y	N	N	0.9	1	0.439724	0.0216478	0.72	PB	0.9	0.32058	0.0216478
MIS18BP1	0.583623	0.365726	0.351614	0.190206	0.120661	0.12458	0.144295	0.155277	0.19371	0.19335	0.425611	0.187383	0.187606	0.165424	0.118682	Y	N	N	0.84	1	0.464941	0.158011	0.57	PB	0.84	0.450389	0.158011
HMGN3	1.02022	0.90301	0.802068	0.663095	0.566323	0.595098	0.652246	0.612775	0.594766	0.609662	0.655662	0.579644	0.64837	0.570927	0.536857	Y	N	N	0.95	1	0.483364	0.117211	0.91	PB	0.95	0.444762	0.17306
PREB	1.02238	0.926631	0.774391	0.65585	0.523614	0.66092	0.686353	0.72691	0.758396	0.518752	0.636918	0.61282	0.745258	0.625504	0.543308	Y	N	N	0.94	1	0.503633	0.0957544	0.88	PB	0.94	0.409565	0.179015
CNBP	1.06578	0.99729	0.96088	0.882838	0.946752	0.91513	0.958754	0.915957	1.05964	0.967175	0.516812	0.779794	0.853713	0.955228	0.833916	Y	N	N	0.95	1	0.548965	0.00613387	0.94	PB	0.96	0.548965	0.0112048
CXXC5	0.895933	0.87634	0.681864	0.422482	0.362356	0.400258	0.463345	0.396433	0.401706	0.405845	0.357025	0.552679	0.431209	0.379028	0.34001	Y	N	N	0.92	1	0.555923	0.0195936	0.85	PB	0.92	0.538908	0.124933
NME2	1.77508	1.74516	1.39005	1.21284	0.981063	1.03306	1.107	1.04194	1.40876	1.14282	0.626825	1.25414	1.32192	1.09303	1.10455	Y	N	N	0.97	1	1.14826	0.0299215	0.98	PB	0.98	1.14826	0.215163
LITAF	0.767815	1.02574	0.720704	0.400967	0.435006	0.364142	0.405936	0.332488	0.57956	0.546845	0.319059	0.508208	0.468596	0.508536	0.402719	Y	Y	N	0.89	2	0.706679	0.257923	0.73	Early	0.85	0.545656	0.0969
IRF2	0.42492	0.441301	0.339134	0.19689	0.166549	0.154109	0.176636	0.19178	0.225458	0.208573	0.208334	0.176261	0.19991	0.183833	0.161554	Y	N	N	0.68	2	0.287191	0.0163805	0.59	PB	0.75	0.256244	0.0401297
MAF1	0.53913	0.585053	0.490473	0.369531	0.28628	0.283956	0.33986	0.306074	0.47087	0.320605	0.365293	0.383191	0.410538	0.314595	0.277054	Y	N	N	0.81	2	0.307999	0.0459226	0.75	PB	0.82	0.231121	0.00647967
SP140	0.526725	0.535338	0.438069	0.270115	0.229836	0.226349	0.257627	0.294908	0.399595	0.446367	0.439932	0.280675	0.3789	0.260693	0.240346	Y	N	N	0.75	2	0.308988	0.00861241	0.68	PB	0.8	0.282676	0.0452471
DRAP1	0.938375	0.946988	0.84276	0.527349	0.384322	0.351521	0.431341	0.40822	0.568889	0.758086	0.399377	0.608087	0.512828	0.423501	0.414165	Y	N	N	0.96	2	0.595467	0.00861253	0.93	PB	0.95	0.542928	0.0490112
XBP1	2.35154	2.47121	2.63882	2.40338	2.26953	2.55424	2.55427	2.46113	1.95186	2.36267	2.30797	2.43549	2.31845	2.20383	2.11917	Y	N	N	1	3	0.686962	0.0845491	0.99	Early	1	0.588913	0.0900834
NR4A1	0.0612403	0.0326773	0.0463792	0.103838	0.399351	0.410821	0.734078	1.37121	0.144918	0.162103	0.393912	0.881904	0.396587	0.285196	0.458991	Y	Y	N	0.64	8	1.33853	0.489303	0.14	pc12	0.55	0.841452	0.248202
JUNB	0.671989	0.717038	1.05194	1.17678	1.34228	1.3107	1.78439	2.54782	1.11093	1.41209	1.2584	1.42442	1.52692	1.57323	1.50826	Y	Y	N	0.96	8	1.87583	0.76343	0.73	Late	0.91	0.976884	0.0970065
EGR1	0.162693	0.0478434	0.0603167	0.224524	0.285252	0.422226	0.878183	2.24002	0.298899	0.4162	0.527526	0.720525	0.747978	0.337785	0.748553	Y	Y	N	0.81	8	2.19217	1.36183	0.11	Late	0.41	0.789353	0.123747
JUN	1.65547	2.03422	2.50772	3.09799	3.40297	3.34017	3.88022	4.18425	3.39703	3.40059	3.40087	3.51412	3.03875	3.18703	3.39085	Y	Y	N	1	8	2.52878	0.304036	0.9	Late	0.99	2.00747	0.148818
FOS	1.22713	1.12056	1.54904	2.09742	2.51645	2.49853	3.11763	3.89343	2.4541	2.41354	2.56498	2.82048	2.73067	2.56196	2.9406	Y	Y	N	0.99	8	2.77288	0.775803	0.75	Late	0.95	1.69947	0.106121
KLF4	0.0108967	0.0070064	0.00775596	0.0191355	0.230094	0.183146	0.300081	0.426062	0.139893	0.0653522	0.0914508	0.225027	0.128691	0.125522	0.210913	Y	N	N	0.22	8	0.419056	0.125981	0.03	Late	0.2	0.25157	0.0339734
CSRNP1	0.198009	0.197323	0.217786	0.254813	0.472972	0.417394	0.628696	0.679612	0.451121	0.362309	0.415273	0.552207	0.428865	0.423461	0.533746	Y	N	N	0.69	8	0.482289	0.050916	0.43	pc12	0.69	0.354198	0.0162001
ZFP36L1	0.302741	0.20334	0.253151	0.323946	0.525557	0.417856	0.682167	0.796602	0.62133	0.348329	0.448644	0.583691	0.466761	0.547356	0.511612	Y	N	N	0.59	8	0.593262	0.114435	0.26	IFN+ path	0.56	0.37573	0.0238629
ATF5	0.38394	0.44585	0.605865	0.899551	1.01014	0.771444	1.07418	0.978751	1.96493	0.985171	1.13907	1.22767	1.30076	1.37225	1.1717	Y	Y	Y	0.94	9	1.58099	0.59268	0.5	IFN+ path	0.93	1.54456	0.609372
CSDE1	0.971398	0.943859	0.857725	0.793214	0.84553	0.787994	0.876615	0.707359	1.05572	0.926099	0.812964	1.04217	0.863373	0.866774	0.766093	Y	N	N	0.95	9	0.348361	0.0135475	0.63	IFN+ path	0.97	0.255518	0.00656089
DNAJC1	0.995495	0.941484	0.900986	0.865645	0.941863	0.978647	1.01134	0.943011	1.18337	1.02817	1.07328	1.09938	0.812714	0.775801	0.858244	Y	N	N	0.96	9	0.40757	0.0839931	0.74	IFN+ path	0.95	0.3744	0.0757263
CEBPB	0.173216	0.201747	0.22601	0.276773	0.306249	0.289705	0.421413	0.406634	0.687295	0.320244	0.250073	0.478943	0.296944	0.299989	0.282642	Y	N	N	0.76	9	0.514079	0.208351	0.17	IFN+ path	0.74	0.496328	0.1906
PLEK	0.425238	0.403056	0.271938	0.232655	0.486544	0.210225	0.336328	0.348319	0.845087	0.37453	0.41953	0.323933	0.533866	0.704589	0.49091	Y	N	N	0.64	9	0.634862	0.140498	0.26	IFN+ path	0.65	0.590702	0.188588
IRF7	0.569255	0.782624	0.789765	0.556659	0.33409	0.379109	0.476935	0.507022	0.517548	1.2919	0.563459	0.596111	0.48456	0.388463	0.357959	Y	Y	N	0.98	10	0.957806	0.502131	0.65	Early	0.83	0.389843	0.19056
STAT1	0.273769	0.259293	0.240436	0.137492	0.206642	0.152312	0.178749	0.123999	0.226913	1.13821	0.303348	0.249804	0.198082	0.226458	0.145197	Y	Y	N	0.8	10	1.01421	0.834865	0.19	IFN+ path	0.5	0.171177	0.00532003
RBCK1	0.292562	0.343661	0.29092	0.246239	0.205006	0.192408	0.244539	0.20787	0.314171	0.489886	0.179675	0.345644	0.302495	0.277804	0.230982	Y	N	N	0.65	10	0.310211	0.144242	0.47	pc12	0.6	0.165969	0.0205318
KLF10	0.402995	0.48089	0.511913	0.41385	0.606803	0.576228	0.54899	0.476121	0.542485	0.624479	0.463832	0.552806	0.304943	0.407782	0.376557	Y	N	N	0.66	10	0.319536	0.0176752	0.62	Late	0.62	0.182108	0.0150992
SP110	0.30971	0.303511	0.231295	0.17099	0.127971	0.137309	0.171215	0.167429	0.180426	0.54418	0.206659	0.157124	0.226645	0.148693	0.145694	Y	N	N	0.69	10	0.416209	0.23447	0.44	PB	0.62	0.159627	0.0464105
SP100	0.608747	0.621987	0.479133	0.336888	0.300678	0.279377	0.354334	0.292367	0.392641	0.784317	0.467187	0.477423	0.376922	0.351449	0.280488	Y	N	N	0.95	10	0.50494	0.16233	0.71	PB	0.87	0.293268	0.065054
ZNF292	0.326797	0.296845	0.252705	0.187541	0.168593	0.161976	0.186736	0.227202	0.204342	0.119202	0.646249	0.2662	0.239392	0.1846	0.15502	Y	Y	Y	0.45	11	0.527047	0.319452	0.32	Mito-high	0.65	0.468525	0.319452
MBNL2	0.338525	0.436847	0.514764	0.451054	0.353961	0.41492	0.451105	0.497548	0.585359	0.403538	1.13628	0.550505	0.461946	0.396311	0.363494	Y	Y	Y	0.72	11	0.797757	0.550923	0.62	Mito-high	0.73	0.797757	0.56049
IRF4	0.852462	0.876441	0.848016	0.829281	0.538805	0.469655	0.565653	0.812327	0.993449	0.659019	1.50878	1.08575	1.11783	0.945485	0.676275	Y	Y	Y	0.67	11	1.03913	0.390948	0.57	Mito-high	0.78	0.95774	0.42303
MEF2C	0.990172	1.08276	1.0295	0.846873	0.733994	0.692918	0.755876	0.769583	0.81914	0.790639	1.32419	0.959812	0.795228	0.643281	0.647021	Y	N	Y	0.8	11	0.680906	0.24143	0.82	Mito-high	0.95	0.6556	0.27121
IKZF1	0.459579	0.425949	0.327353	0.245463	0.21406	0.206942	0.241824	0.288573	0.267212	0.192266	0.483925	0.397628	0.340548	0.271128	0.216649	Y	N	N	0.36	11	0.291659	0.0243458	0.39	Mito-high	0.76	0.25601	0.0243458
TAX1BP1	0.551816	0.578079	0.538294	0.391322	0.375856	0.386268	0.425095	0.416687	0.491162	0.438755	0.696094	0.48976	0.530012	0.391525	0.384546	Y	N	N	0.57	11	0.320238	0.118014	0.62	Mito-high	0.84	0.304772	0.140327
SPEN	0.314378	0.231306	0.160966	0.133056	0.109102	0.130324	0.154044	0.162153	0.147902	0.126312	0.444159	0.204468	0.184735	0.127591	0.132821	Y	N	N	0.34	11	0.335057	0.129781	0.26	Mito-high	0.61	0.311103	0.129781
ELF1	0.492111	0.564698	0.524726	0.420101	0.418678	0.350413	0.468081	0.42806	0.521304	0.552959	0.690457	0.615666	0.517562	0.428688	0.418321	Y	N	N	0.54	11	0.340044	0.0747912	0.62	Mito-high	0.82	0.270356	0.0747912
IKZF3	0.324092	0.346598	0.32674	0.190107	0.18303	0.158707	0.208732	0.225721	0.210161	0.225525	0.546172	0.352548	0.272137	0.206126	0.195684	Y	N	N	0.39	11	0.387465	0.193624	0.33	Mito-high	0.66	0.356964	0.193624
CREBZF	0.148482	0.141892	0.174604	0.142797	0.114239	0.117261	0.13191	0.177049	0.173352	0.150302	0.515191	0.369816	0.179257	0.112132	0.136835	Y	N	N	0.38	11	0.403059	0.145375	0.25	Mito-high	0.38	0.389054	0.145375
BAZ2A	0.344505	0.397133	0.369773	0.242928	0.217584	0.219929	0.261612	0.243877	0.319576	0.252097	0.604947	0.484749	0.242695	0.226093	0.200314	Y	N	N	0.44	11	0.404633	0.120198	0.41	Mito-high	0.65	0.382118	0.120198
TCF4	0.687801	0.599588	0.513651	0.377108	0.304747	0.409591	0.38921	0.447266	0.503526	0.38371	0.711791	0.479866	0.520331	0.401236	0.312926	Y	N	N	0.5	11	0.407043	0.0239896	0.5	Mito-high	0.89	0.334697	0.0239896
ZBTB38	0.750306	0.740929	0.738406	0.751873	0.566441	0.648939	0.64885	0.682835	0.817706	0.773361	0.89207	0.711393	0.483593	0.483942	0.58708	Y	N	N	0.63	11	0.408477	0.0743643	0.74	Mito-high	0.86	0.383779	0.0768515
NR3C1	0.248168	0.195589	0.251282	0.298213	0.34186	0.392294	0.422211	0.350163	0.455308	0.394718	0.609728	0.490087	0.306969	0.317274	0.302939	Y	N	N	0.47	11	0.414139	0.119641	0.58	Mito-high	0.64	0.382252	0.119641
PHF1	0.181729	0.194154	0.270667	0.34823	0.407995	0.392142	0.480248	0.424617	0.475119	0.396871	0.610114	0.570947	0.361167	0.42415	0.389548	Y	N	N	0.46	11	0.428385	0.0391668	0.65	Mito-high	0.68	0.428385	0.0391668
ASH1L	0.283115	0.252045	0.255876	0.197685	0.203571	0.212627	0.232657	0.294655	0.230285	0.160178	0.625711	0.447835	0.237325	0.231271	0.177435	Y	N	N	0.47	11	0.465532	0.177876	0.38	Mito-high	0.57	0.428026	0.177876
BCLAF1	0.83752	0.631555	0.548466	0.483959	0.488562	0.479458	0.613551	0.576458	0.661127	0.498893	0.953476	0.887838	0.66126	0.528609	0.56068	Y	N	N	0.68	11	0.474018	0.0656381	0.7	Mito-high	0.93	0.469518	0.0656381
ETV6	0.291876	0.328395	0.324636	0.287333	0.405175	0.372819	0.446387	0.385763	0.342665	0.326345	0.773565	0.754186	0.482317	0.530211	0.360907	Y	N	N	0.49	11	0.486232	0.0193785	0.57	Mito-high	0.65	0.486232	0.0193785
KMT2A	0.324036	0.370045	0.34967	0.247784	0.215378	0.214694	0.281161	0.27705	0.287418	0.184809	0.667829	0.567209	0.265167	0.201363	0.170266	Y	N	N	0.45	11	0.497563	0.10062	0.4	Mito-high	0.63	0.463484	0.10062
KMT2C	0.311128	0.280628	0.254544	0.19397	0.173472	0.18258	0.228165	0.289396	0.245328	0.19543	0.708918	0.481347	0.306051	0.224221	0.212594	Y	N	N	0.5	11	0.535446	0.227572	0.36	Mito-high	0.62	0.514948	0.227572
SON	1.08687	0.939125	0.860082	0.686522	0.720251	0.708532	0.805263	0.798953	0.845574	0.682895	1.30791	1.19831	0.838121	0.75876	0.733296	Y	N	N	0.84	11	0.625016	0.109601	0.84	Mito-high	0.98	0.62139	0.109601
BACH1	0.186743	0.216917	0.26426	0.297285	0.330979	0.278292	0.433625	0.384196	0.447745	0.364313	0.835958	0.612253	0.43572	0.358693	0.383233	Y	N	N	0.57	11	0.649216	0.223705	0.53	Mito-high	0.59	0.649216	0.223705
ZBTB20	0.128665	0.280868	0.331445	0.258959	0.359322	0.326501	0.351541	0.339017	0.368217	0.293953	0.847313	0.767817	0.205337	0.27638	0.261702	Y	N	N	0.56	11	0.718648	0.0794963	0.51	Mito-high	0.57	0.718648	0.0794963
PRDM1	0.800254	1.00204	1.05019	0.794394	0.344104	0.497475	0.650865	0.7175	0.768764	0.733824	1.20581	1.11867	1.06997	0.667586	0.608021	Y	N	N	0.66	11	0.861708	0.0871429	0.6	Mito-high	0.89	0.667071	0.0871429
NCOA3	0.680915	1.0838	0.949327	0.486191	0.357006	0.370846	0.463357	0.513374	0.399918	0.604424	1.20093	0.764129	0.398671	0.308236	0.325344	Y	N	N	0.71	11	0.892695	0.117127	0.59	Mito-high	0.88	0.874645	0.19097
SRF	0.0482025	0.0298972	0.0192014	0.028951	0.0302215	0.0369495	0.0616937	0.0793864	0.0242242	0.00752383	0.0930807	0.414265	0.0311662	0.0277434	0.0303449	Y	Y	Y	0.27	12	0.406742	0.321185	0.06	pc12	0.27	0.39099	0.321185
MBD2	0.247502	0.163163	0.159991	0.137541	0.16465	0.1434	0.195716	0.180531	0.17741	0.131316	0.169296	0.554062	0.162695	0.144251	0.134541	Y	Y	Y	0.47	12	0.422746	0.30656	0.28	pc12	0.52	0.416521	0.30656
ZMIZ2	0.118005	0.104119	0.120316	0.0972352	0.0922691	0.0844148	0.119856	0.157888	0.0982304	0.0953585	0.269975	0.599641	0.143411	0.128862	0.116064	Y	Y	Y	0.55	12	0.515226	0.329666	0.21	pc12	0.55	0.502406	0.329666
FOXO3	0.181381	0.197004	0.254651	0.302363	0.320624	0.388137	0.427333	0.434714	0.316629	0.255331	0.596211	0.882805	0.307315	0.287635	0.300119	Y	Y	Y	0.67	12	0.701425	0.286594	0.48	pc12	0.67	0.701425	0.286594
ATF4	0.879632	0.900996	0.84721	0.784636	0.67089	0.726725	0.816715	0.804366	1.01221	0.855085	0.85818	1.68281	0.761347	0.698403	0.712003	Y	Y	Y	0.91	12	1.01192	0.670597	0.87	pc12	0.92	0.971564	0.678959
TSC22D3	0.849085	0.878863	1.25499	1.86746	2.64593	2.41462	2.76251	2.42243	2.41603	2.43284	2.17188	3.17563	1.98317	2.64547	2.56219	Y	Y	Y	1	12	2.32655	0.413126	0.92	pc12	1	2.32655	0.552904
KLF6	1.21775	1.16639	1.57276	2.16994	2.90248	2.83529	3.23852	3.02558	2.79806	2.91208	2.99719	3.76299	2.57281	2.60951	3.02561	Y	Y	Y	1	12	2.5966	0.524467	0.93	pc12	1	2.54523	0.725094
JUND	0.267687	0.212505	0.315778	0.532557	0.72897	0.70832	0.998774	1.00506	0.750834	0.574324	1.07682	2.96722	0.663887	0.697698	0.794753	Y	Y	Y	1	12	2.75471	1.8904	0.69	pc12	1	2.69953	1.8904
FOSB	0.418392	0.360696	0.679213	1.08328	1.60502	1.51388	2.1319	2.73497	1.52433	1.45934	2.13876	3.12078	1.48034	1.34698	1.84266	Y	Y	Y	0.98	12	2.76009	0.38581	0.79	pc12	0.98	2.70239	0.982024
KLF2	1.30953	1.16631	1.28119	1.71043	2.28689	2.09402	2.57888	2.3572	2.30105	2.1438	1.57926	2.62864	1.67221	2.22801	2.25185	Y	N	Y	0.97	12	1.46233	0.0497559	0.91	pc12	0.98	1.39573	0.258349
BPTF	0.416385	0.37486	0.293649	0.18863	0.163114	0.192993	0.222654	0.214756	0.211953	0.19448	0.417121	0.419165	0.248874	0.194945	0.179243	Y	N	N	0.43	12	0.256051	0.00204402	0.35	pc12	0.72	0.230535	0.00204402
YBX3	0.29665	0.241537	0.178317	0.0749667	0.176906	0.117857	0.186405	0.124226	0.15682	0.169852	0.212158	0.338151	0.0854506	0.085838	0.0921693	Y	N	N	0.26	12	0.263184	0.0415015	0.15	pc12	0.49	0.263184	0.0415015
CIZ1	0.206245	0.133312	0.106343	0.0810301	0.0809713	0.0867737	0.099415	0.0746967	0.102095	0.0456209	0.130298	0.323885	0.0994861	0.0966621	0.0954939	Y	N	N	0.32	12	0.278264	0.11764	0.18	pc12	0.48	0.242855	0.11764
CIC	0.067994	0.0575117	0.0521401	0.0461668	0.0383104	0.042442	0.0557987	0.0799984	0.0560993	0.0284848	0.111623	0.314797	0.0585848	0.037797	0.0378186	Y	N	N	0.32	12	0.286312	0.203174	0.09	pc12	0.32	0.273829	0.203174
HIF1A	0.231751	0.190901	0.156397	0.11403	0.0557581	0.0697007	0.105576	0.102281	0.0905745	0.136523	0.183963	0.350552	0.147829	0.117505	0.111709	Y	N	N	0.25	12	0.294794	0.118801	0.23	pc12	0.51	0.268338	0.118801
ARID5A	0.168884	0.130252	0.125744	0.138032	0.215511	0.170985	0.247201	0.173367	0.232235	0.335509	0.190888	0.42325	0.129977	0.22948	0.203854	Y	N	N	0.35	12	0.297506	0.087742	0.29	pc12	0.42	0.295546	0.184804
USF2	0.256289	0.203717	0.204156	0.177506	0.180585	0.201208	0.239887	0.198609	0.182958	0.180232	0.219356	0.485804	0.191958	0.18846	0.196467	Y	N	N	0.45	12	0.308298	0.229515	0.35	pc12	0.56	0.308298	0.229515
YY1	0.419039	0.358376	0.310584	0.244402	0.219542	0.212085	0.25903	0.216101	0.286424	0.164419	0.257623	0.496399	0.278298	0.238927	0.195029	Y	N	N	0.44	12	0.33198	0.07736	0.46	pc12	0.72	0.26365	0.07736
MXD4	0.22238	0.410607	0.295988	0.13283	0.0825926	0.124673	0.128993	0.108802	0.128127	0.0827935	0.178021	0.418221	0.139279	0.0859914	0.0954824	Y	N	N	0.37	12	0.335628	0.007614	0.27	pc12	0.54	0.321851	0.0708349
AKNA	0.170608	0.166851	0.142265	0.0759724	0.054642	0.0430158	0.0762753	0.0932096	0.0861554	0.0437399	0.236651	0.38235	0.144427	0.0856875	0.055519	Y	N	N	0.35	12	0.339334	0.145699	0.17	pc12	0.42	0.319944	0.145699
ZNF331	0.0529984	0.043155	0.0651756	0.0741681	0.117713	0.107144	0.167415	0.179688	0.11426	0.0760004	0.221033	0.385428	0.194038	0.15714	0.147736	Y	N	N	0.31	12	0.342273	0.164395	0.16	pc12	0.31	0.332429	0.164395
RUNX1	0.0614282	0.0191769	0.0261744	0.0244569	0.0566555	0.0812781	0.0991842	0.188249	0.0550044	0.077211	0.145157	0.367035	0.13325	0.0417784	0.092922	Y	N	N	0.27	12	0.347858	0.178786	0.05	pc12	0.27	0.343893	0.221877
ARID3A	0.393078	0.275947	0.192613	0.106482	0.0759464	0.0833462	0.111052	0.146712	0.133298	0.0898959	0.236911	0.448117	0.159239	0.103846	0.0948284	Y	N	N	0.42	12	0.372171	0.0550391	0.22	pc12	0.69	0.351696	0.0550391
MEF2D	0.17042	0.162291	0.149852	0.10388	0.110225	0.113612	0.143385	0.192146	0.12048	0.128333	0.246016	0.476237	0.144101	0.133304	0.113562	Y	N	N	0.4	12	0.372357	0.230221	0.22	pc12	0.41	0.372357	0.230221
ZNF275	0.131665	0.131559	0.172209	0.16763	0.127318	0.13508	0.173531	0.166171	0.238295	0.147037	0.338176	0.502859	0.214702	0.152154	0.128419	Y	N	N	0.42	12	0.375541	0.164683	0.32	pc12	0.42	0.371195	0.164683
KDM2A	0.32939	0.307016	0.244881	0.181989	0.183499	0.178734	0.235936	0.265809	0.221903	0.179831	0.515738	0.553221	0.257496	0.223771	0.175337	Y	N	N	0.54	12	0.377884	0.0374837	0.36	pc12	0.67	0.371232	0.0374837
ARID1A	0.311061	0.254233	0.191437	0.121961	0.122281	0.124683	0.165221	0.141127	0.158302	0.0855494	0.337566	0.46753	0.16167	0.125975	0.123764	Y	N	N	0.45	12	0.381981	0.129964	0.25	pc12	0.64	0.345569	0.129964
STAT2	0.138853	0.152504	0.155065	0.0873816	0.0805631	0.0882258	0.101994	0.136823	0.0817221	0.283046	0.35007	0.46353	0.11627	0.0964556	0.107919	Y	N	N	0.42	12	0.382967	0.113461	0.19	pc12	0.42	0.376149	0.113461
NFKB2	0.37083	0.318158	0.317627	0.288369	0.304981	0.276905	0.354705	0.397348	0.365643	0.266868	0.592538	0.668595	0.394406	0.359049	0.280175	Y	N	N	0.56	12	0.401726	0.0760562	0.5	pc12	0.65	0.380225	0.0760562
PRDM2	0.233491	0.216466	0.192082	0.165237	0.16959	0.136666	0.190756	0.207279	0.210872	0.22079	0.496483	0.557473	0.268304	0.206329	0.182267	Y	N	N	0.47	12	0.420807	0.0609893	0.32	pc12	0.5	0.392236	0.0609893
GTF2I	0.432956	0.417262	0.341673	0.226642	0.201234	0.209017	0.242986	0.228329	0.23218	0.172639	0.546246	0.610554	0.302642	0.248265	0.217345	Y	N	N	0.49	12	0.437916	0.0643078	0.43	pc12	0.75	0.389043	0.0643078
MLXIP	0.154002	0.176979	0.141922	0.0868852	0.0964971	0.0791072	0.115625	0.12379	0.0929653	0.0469978	0.251253	0.48725	0.10212	0.103207	0.0925167	Y	N	N	0.44	12	0.440252	0.235997	0.19	pc12	0.44	0.400365	0.235997
ARID1B	0.243776	0.220842	0.224533	0.125926	0.134253	0.130121	0.154313	0.178142	0.138465	0.0656087	0.472125	0.516167	0.166649	0.129582	0.117409	Y	N	N	0.49	12	0.450559	0.0440423	0.25	pc12	0.5	0.390241	0.0440423
TCF3	0.421804	0.266235	0.192288	0.112356	0.0817197	0.0751831	0.0965187	0.138615	0.0900608	0.0861626	0.234211	0.528883	0.158849	0.0951118	0.10665	Y	N	N	0.46	12	0.4537	0.10708	0.23	pc12	0.71	0.439433	0.10708
NR4A2	0.0777536	0.084224	0.111985	0.152858	0.310363	0.179594	0.375324	0.505898	0.21294	0.165935	0.376628	0.54214	0.463518	0.450854	0.441865	Y	N	N	0.38	12	0.464386	0.0362415	0.25	pc12	0.5	0.464386	0.0913956
KLF13	0.48675	0.70884	0.809341	0.662613	0.498353	0.546344	0.627437	0.522726	0.603973	0.578689	0.427953	0.905201	0.529324	0.478541	0.430297	Y	N	N	0.67	12	0.477249	0.0958608	0.77	pc12	0.84	0.477249	0.138272
BHLHE41	0.208598	0.183133	0.24014	0.230636	0.153711	0.202284	0.275822	0.374218	0.140502	0.0901622	0.523652	0.589535	0.235415	0.184306	0.200669	Y	N	N	0.5	12	0.499373	0.0658831	0.39	pc12	0.5	0.451849	0.0658831
IRF1	0.742823	0.724134	0.685256	0.441578	0.516601	0.408559	0.555215	0.577661	0.454226	0.94374	0.823153	0.956013	0.53024	0.529669	0.477934	Y	N	N	0.63	12	0.547454	0.0122731	0.56	pc12	0.86	0.514436	0.13286
POU2AF1	1.34561	1.37277	1.23322	0.978734	0.742988	0.835161	0.95931	0.983287	0.896403	1.12317	1.09869	1.42214	1.09947	0.897664	0.847449	Y	N	N	0.88	12	0.679157	0.0493748	0.91	pc12	0.97	0.549694	0.0765355
ATF3	0.0389739	0.0252444	0.0415134	0.161223	0.410476	0.301466	0.584329	0.722047	0.490307	0.484942	0.298525	0.739522	0.163668	0.287394	0.297955	Y	N	N	0.48	12	0.714278	0.0174755	0.19	pc12	0.48	0.705042	0.249522
TCF25	0.980996	0.952805	0.931505	0.748089	0.648194	0.676171	0.778415	0.825473	0.89318	0.741692	1.2847	1.38316	0.87378	0.731365	0.698374	Y	N	N	0.83	12	0.734968	0.0984606	0.86	pc12	0.95	0.663186	0.0984606
CREB3L2	0.344642	0.365921	0.398777	0.493726	0.541393	0.634989	0.673462	0.725269	0.663352	0.570263	1.00343	1.24462	0.57216	0.496939	0.632738	Y	N	N	0.84	12	0.89998	0.241193	0.68	pc12	0.84	0.89998	0.241193
ZFP36L2	0.867538	0.848643	1.0516	1.05855	1.38731	1.24763	1.67561	1.4651	1.17407	1.29432	1.33267	1.78369	1.43312	1.77795	1.57248	Y	N	N	0.88	12	0.935051	0.00574008	0.86	pc12	0.93	0.916157	0.0959563
FOXP1	0.172361	0.114356	0.0854661	0.0337581	0.0321125	0.0215749	0.0474487	0.0712462	0.0586563	0.034036	0.143126	0.164062	0.39672	0.163231	0.153113	Y	N	N	0.59	13	0.375145	0.224359	0.18	IgM dominant	0.31	0.166212	0.0276089
MYC	0.211151	0.19826	0.211054	0.314596	0.123482	0.128409	0.241448	0.344776	0.263933	0.237089	0.244899	0.175536	0.507806	0.176264	0.379488	Y	N	N	0.49	13	0.384324	0.128318	0.29	Trans	0.34	0.139061	0.0334413
CCDC88A	0.282878	0.2735	0.262039	0.0980451	0.130781	0.112956	0.190599	0.218287	0.131121	0.0574893	0.611143	0.563496	0.765206	0.287165	0.345332	Y	N	N	0.72	13	0.707717	0.154063	0.24	Mito-high	0.43	0.513098	0.0476477
WDHD1	0.0974506	0.0145644	0.00233999	0.00216091	0.00242126	0.00141956	0.00301314	0.00496901	0.00234222	0.00266078	0.0159101	0	0.00415687	0.00335219	0.00144952	N	N	N	0.27	1	0.0974506	0.0815405	0.02	PB	0.27	0.0974506	0.0815405
E2F8	0.111677	0.00278981	0.000626467	0	0.00020064	0	0	0	0	0	0.000539249	0	0	0.00012894	0	N	N	N	0.27	1	0.111677	0.108887	0	PB	0.27	0.111677	0.110111
ZNF367	0.120782	0.0136808	0.00401898	0.00522118	0.00192276	0.00177637	0.00401659	0.00776587	0.00686635	0	0.00569851	0.00376053	0.00465236	0.00316731	0.00100125	N	N	N	0.31	1	0.120782	0.107101	0.02	PB	0.31	0.117882	0.112556
ZNF384	0.180946	0.130924	0.106448	0.0802033	0.063548	0.0645525	0.0803057	0.078244	0.0988664	0.0567149	0.103666	0.165477	0.103132	0.0722825	0.0628289	N	N	N	0.46	1	0.124231	0.0154686	0.24	PB	0.46	0.109639	0.0154686
AKAP8	0.219354	0.166994	0.135697	0.0952186	0.0807372	0.0803467	0.0946938	0.141055	0.111933	0.13682	0.193478	0.194644	0.110759	0.0876593	0.0869268	N	N	N	0.51	1	0.139008	0.0247103	0.3	PB	0.51	0.129282	0.0247103
GABPB1	0.204802	0.115265	0.0902925	0.0578986	0.0572096	0.0554525	0.061547	0.0628416	0.0814005	0.0603576	0.101664	0.0670679	0.0844026	0.0680799	0.0555379	N	N	N	0.47	1	0.14935	0.089537	0.2	PB	0.47	0.146904	0.103139
TERF1	0.239172	0.154633	0.108044	0.0843161	0.0838151	0.0961358	0.105714	0.0947436	0.124193	0.100084	0.146267	0.0832873	0.0875039	0.103657	0.0915064	N	N	N	0.57	1	0.155885	0.0845392	0.26	PB	0.57	0.155885	0.0929052
PHTF1	0.221652	0.177875	0.126572	0.0896768	0.0597876	0.0689064	0.0934836	0.125817	0.103194	0.127047	0.165522	0.166172	0.127235	0.0750847	0.084738	N	N	N	0.53	1	0.161864	0.0437769	0.29	PB	0.53	0.14179	0.0554795
TTF1	0.183686	0.0640743	0.0583888	0.0409755	0.0467099	0.0326442	0.0462292	0.0510824	0.0607405	0.042321	0.0793056	0.0560767	0.048598	0.0464532	0.0208065	N	N	N	0.46	1	0.16288	0.104381	0.12	PB	0.46	0.142711	0.104381
GLYR1	0.240649	0.172787	0.128943	0.0928183	0.0774863	0.0792496	0.100531	0.0925177	0.091651	0.109037	0.193827	0.137416	0.123803	0.0901125	0.0745581	N	N	N	0.55	1	0.166091	0.0468221	0.3	PB	0.55	0.152711	0.0468221
TBPL1	0.275336	0.200757	0.16099	0.136079	0.131172	0.122671	0.147728	0.10893	0.170616	0.125794	0.12469	0.188917	0.159236	0.124324	0.124092	N	N	N	0.63	1	0.166405	0.0745786	0.37	PB	0.63	0.150645	0.0864187
DNTTIP1	0.229636	0.14336	0.101725	0.0781974	0.0595941	0.0734662	0.072372	0.0856072	0.0964074	0.0874866	0.0897401	0.0874087	0.107416	0.0701441	0.0641652	N	N	N	0.53	1	0.170041	0.0862756	0.26	PB	0.53	0.159494	0.109616
ZNF639	0.235286	0.179867	0.122207	0.0811034	0.0755724	0.0896323	0.0895294	0.0857352	0.10525	0.0624114	0.0861777	0.211558	0.0893518	0.0732899	0.0670465	N	N	N	0.56	1	0.172875	0.0237285	0.29	PB	0.56	0.160967	0.0237285
ZGPAT	0.319528	0.304124	0.264981	0.200522	0.159814	0.156974	0.184602	0.179382	0.203633	0.199476	0.235637	0.152941	0.201573	0.151545	0.146201	N	N	N	0.7	1	0.173326	0.0154034	0.52	PB	0.7	0.166587	0.037359
ZNF326	0.261409	0.192347	0.125598	0.0891279	0.0800519	0.0818953	0.103535	0.122144	0.0965059	0.0927303	0.233314	0.248123	0.135453	0.0865754	0.0934273	N	N	N	0.57	1	0.181357	0.0132858	0.31	PB	0.57	0.172281	0.0132858
ZNF714	0.184902	0.0491422	0.0287823	0.00797512	0.00778034	0.00345342	0.00633023	0.00531641	0.0118218	0.00507477	0.0282472	0.00364202	0.0177034	0.0112141	0.0072701	N	N	N	0.45	1	0.181448	0.13576	0.08	PB	0.45	0.18126	0.147226
CXXC1	0.289761	0.213167	0.165702	0.12168	0.127235	0.104186	0.12444	0.159676	0.151892	0.196865	0.26275	0.258569	0.183698	0.148342	0.152718	N	N	N	0.61	1	0.185575	0.0270113	0.35	PB	0.61	0.168081	0.0270113
HSF1	0.407277	0.34386	0.302386	0.255061	0.224274	0.221102	0.267648	0.221947	0.333279	0.257487	0.279315	0.290172	0.282191	0.255859	0.240734	N	N	N	0.76	1	0.186175	0.0634169	0.57	PB	0.76	0.167003	0.0781869
CBFB	0.248996	0.159678	0.12013	0.084137	0.0729255	0.090864	0.0887378	0.070606	0.111226	0.121714	0.130545	0.138957	0.115328	0.0832672	0.0620452	N	N	N	0.56	1	0.186951	0.0893176	0.28	PB	0.56	0.165583	0.110039
E2F1	0.190715	0.0135063	0.00320617	0.00170201	0.00422402	0.00342145	0.00158714	0.00266517	0.0048224	0	0.000695991	0.00305942	0.00473426	0.002495	0.0057925	N	N	N	0.33	1	0.190715	0.177208	0.01	PB	0.33	0.190019	0.183022
HMGXB4	0.23638	0.084582	0.0485533	0.0382652	0.0451107	0.0377388	0.0483448	0.038232	0.0450411	0.0562577	0.076713	0.0620522	0.0442922	0.0432649	0.0446553	N	N	N	0.53	1	0.198642	0.151798	0.13	PB	0.53	0.198115	0.159667
RFXANK	0.312773	0.279305	0.224912	0.156686	0.136825	0.145932	0.159227	0.161883	0.192773	0.11358	0.132055	0.264393	0.164313	0.14762	0.147252	N	N	N	0.65	1	0.199193	0.0334676	0.46	PB	0.65	0.180718	0.0483799
ZBTB32	0.19952	0.172679	0.0750641	0.0175534	0.00195843	0.00170745	0.00251984	0.00363384	0.023022	0.0115998	0.0286509	0	0.0512597	0.00843274	0.0166287	N	N	N	0.39	1	0.19952	0.0268416	0.2	PB	0.39	0.19952	0.0808886
SMARCE1	0.302302	0.273393	0.195509	0.12599	0.103564	0.116079	0.1255	0.098078	0.144011	0.109425	0.238203	0.158672	0.159981	0.123272	0.121495	N	N	N	0.64	1	0.204224	0.0289087	0.43	PB	0.64	0.18705	0.0640983
E2F4	0.289936	0.188895	0.128806	0.0983986	0.0983101	0.0835014	0.113897	0.096138	0.137852	0.141368	0.130095	0.2106	0.111939	0.0918918	0.0989215	N	N	N	0.61	1	0.206434	0.0793357	0.31	PB	0.61	0.193393	0.0793357
LRRFIP2	0.327031	0.241817	0.175973	0.149416	0.1309	0.135631	0.167549	0.146627	0.220521	0.117534	0.287531	0.173846	0.196028	0.141963	0.145675	N	N	N	0.69	1	0.209497	0.0395	0.39	PB	0.69	0.179457	0.0395
MTA2	0.256444	0.130733	0.083227	0.0454904	0.0489583	0.0520025	0.062352	0.0562716	0.06757	0.0418135	0.0781851	0.0982819	0.0649187	0.0555763	0.0538028	N	N	N	0.52	1	0.214631	0.125711	0.2	PB	0.52	0.210954	0.152308
ETS1	0.236345	0.18361	0.118379	0.0456315	0.0175738	0.014306	0.0274421	0.034038	0.048084	0.0432199	0.0771009	0.0492028	0.136854	0.0598231	0.0409581	N	N	N	0.49	1	0.222039	0.0527352	0.27	PB	0.49	0.214772	0.0891136
ZNF428	0.416978	0.359171	0.344152	0.274932	0.222865	0.254292	0.285295	0.277635	0.28097	0.271156	0.190849	0.285154	0.312559	0.248346	0.222622	N	N	N	0.71	1	0.226129	0.0578072	0.59	PB	0.71	0.226129	0.0662759
SOX4	0.246223	0.151498	0.118911	0.0794321	0.0761042	0.0444796	0.0781705	0.0854093	0.0543119	0.0187228	0.157652	0.18388	0.0706555	0.030189	0.0960259	N	N	N	0.26	1	0.227501	0.0623437	0.16	PB	0.26	0.194559	0.0623437
ZNF511	0.395574	0.319768	0.246278	0.197878	0.16636	0.176771	0.210149	0.182645	0.255016	0.204863	0.169246	0.227922	0.263272	0.215494	0.192853	N	N	N	0.74	1	0.229214	0.0758064	0.51	PB	0.74	0.226329	0.116715
THYN1	0.291802	0.237175	0.173257	0.125366	0.111685	0.113897	0.13488	0.117935	0.163681	0.0996199	0.0855294	0.0603503	0.150181	0.133126	0.10496	N	N	N	0.64	1	0.231452	0.0546271	0.4	PB	0.64	0.231452	0.0902831
DNAJC2	0.356238	0.246642	0.174827	0.144274	0.122484	0.123074	0.152918	0.133067	0.189474	0.132299	0.268556	0.185266	0.145326	0.131748	0.131151	N	N	N	0.69	1	0.233754	0.0876814	0.36	PB	0.69	0.222563	0.0876814
TOX4	0.357704	0.297438	0.223129	0.159017	0.146883	0.144152	0.158879	0.123305	0.216259	0.154957	0.227012	0.159847	0.191918	0.165545	0.128406	N	N	N	0.75	1	0.234399	0.0602658	0.47	PB	0.75	0.208429	0.101623
DR1	0.298582	0.237422	0.189283	0.0941079	0.0610066	0.062439	0.0760986	0.0813416	0.0962644	0.105485	0.100037	0.0746408	0.0834544	0.0731636	0.0754764	N	N	N	0.63	1	0.237575	0.0611603	0.4	PB	0.63	0.229978	0.0881078
KHSRP	0.282001	0.133812	0.100905	0.0730774	0.0496722	0.0554936	0.0747412	0.0797696	0.0762127	0.0431939	0.156406	0.2659	0.110564	0.0586532	0.0867648	N	N	N	0.58	1	0.238807	0.0161006	0.23	PB	0.58	0.218965	0.0161006
E2F2	0.239561	0.0478386	0.0131259	0.00260455	0.00492317	0.00144798	0.00323778	0.00531529	0.000944639	0	0.00953693	0.0111863	0.000821413	0.00469075	0.00271614	N	N	N	0.51	1	0.239561	0.191723	0.06	PB	0.51	0.238671	0.211212
NFYC	0.383824	0.260336	0.215223	0.153211	0.13988	0.137842	0.177787	0.172788	0.202547	0.165172	0.177736	0.202976	0.16161	0.161259	0.14803	N	N	N	0.73	1	0.245981	0.123488	0.44	PB	0.73	0.230612	0.148759
TSC22D4	0.312086	0.322847	0.283523	0.202285	0.168921	0.169355	0.206929	0.175934	0.228315	0.24876	0.199812	0.208647	0.207483	0.189067	0.172858	N	N	N	0.58	2	0.153926	0.0107617	0.54	PB	0.63	0.127703	0.0112945
ZNF296	0.183555	0.221793	0.163763	0.083569	0.0669098	0.0551542	0.0664101	0.185605	0.12488	0.0868905	0.0949367	0.0220252	0.0933779	0.0732258	0.0725753	N	N	N	0.39	2	0.199767	0.0361878	0.21	Early	0.39	0.167354	0.00582362
ZNF580	0.374562	0.38617	0.327206	0.238417	0.158437	0.186309	0.218853	0.207196	0.220172	0.271643	0.2408	0.354478	0.257576	0.185811	0.175772	N	N	N	0.66	2	0.227733	0.0116078	0.59	PB	0.72	0.181455	0.020084
FLI1	0.42667	0.43527	0.336397	0.242313	0.254846	0.230919	0.271932	0.223827	0.309417	0.215128	0.327167	0.204215	0.205441	0.283532	0.259129	N	N	N	0.68	2	0.231055	0.00860051	0.6	PB	0.73	0.222455	0.046128
KLF3	0.416564	0.453833	0.395647	0.226436	0.253474	0.25814	0.294853	0.243744	0.338351	0.207771	0.370329	0.428728	0.286112	0.384254	0.234537	N	N	N	0.57	2	0.246063	0.0251056	0.36	pc12	0.62	0.202292	0.00739446
MIXL1	0.14657	0.259788	0.277897	0.186241	0.19268	0.186803	0.213215	0.163033	0.194957	0.135154	0.111805	0.228496	0.189479	0.184471	0.146031	N	N	N	0.45	3	0.166091	0.0181085	0.35	Early	0.46	0.158267	0.0415767
ID1	0.0158027	0.0126128	0.00754795	0.0153973	0.0308438	0.00995245	0.0400687	0.165812	0.00923866	0.0202403	0.0424652	0.092881	0.0434684	0.0369506	0.0567801	N	N	N	0.18	8	0.158264	0.0729306	0.03	pc12	0.05	0.0831304	0.0504051
ZNF22	0.232453	0.25978	0.265151	0.233493	0.198241	0.211015	0.216746	0.188357	0.277934	0.192683	0.154767	0.2534	0.270539	0.220316	0.195756	N	N	N	0.46	9	0.123168	0.00739496	0.16	IFN+ path	0.55	0.118477	0.0104209
ZNF581	0.139938	0.226237	0.176339	0.166073	0.145759	0.106175	0.144584	0.138578	0.259211	0.179393	0.102336	0.174461	0.191385	0.187726	0.148317	N	N	N	0.43	9	0.156875	0.0329743	0.09	IFN+ path	0.42	0.152472	0.0564927
CEBPG	0.281332	0.185444	0.150017	0.156521	0.175224	0.155574	0.212165	0.16774	0.397731	0.16203	0.160892	0.28722	0.175209	0.183218	0.196759	N	N	N	0.61	9	0.247714	0.110511	0.13	IFN+ path	0.62	0.229112	0.0984125
NFE2L1	0.0956211	0.0920172	0.0923897	0.0941356	0.125253	0.102918	0.114279	0.127586	0.341769	0.180441	0.215902	0.197844	0.139953	0.133772	0.14109	N	N	N	0.49	9	0.249752	0.125867	0.17	IFN+ path	0.48	0.240972	0.117298
PARP12	0.057849	0.0623467	0.0639129	0.050012	0.042714	0.0504505	0.0595084	0.0633325	0.060558	0.198697	0.104095	0.0532583	0.049151	0.0530147	0.0597664	N	N	N	0.29	10	0.155983	0.0946026	0.11	Mito-high	0.17	0.0540829	0.0350891
PLSCR1	0.0811631	0.0576934	0.0438608	0.0169726	0.0167273	0.0134077	0.0211437	0.0314014	0.0300286	0.239218	0.0289025	0.00411612	0.0228286	0.0198929	0.0179237	N	N	N	0.25	10	0.235102	0.158055	0.09	PB	0.2	0.077047	0.0312715
FOXN2	0.254652	0.22741	0.227256	0.149844	0.0967368	0.0794342	0.130087	0.132909	0.147946	0.155112	0.272189	0.24348	0.216802	0.11453	0.137296	N	N	N	0.22	11	0.192754	0.017537	0.2	Mito-high	0.55	0.164779	0.017537
JARID2	0.218333	0.183464	0.123535	0.0693599	0.0446603	0.0554398	0.0800591	0.0805905	0.0671513	0.0922225	0.253933	0.246436	0.0834057	0.0609116	0.0554789	N	N	N	0.18	11	0.209273	0.00749744	0.13	Mito-high	0.48	0.190821	0.00749744
ZNF215	0.0521852	0.0459348	0.048293	0.0642304	0.0713345	0.100418	0.115292	0.140974	0.0680727	0.0475674	0.26026	0.161848	0.185097	0.0843605	0.074861	N	N	N	0.19	11	0.214325	0.0751625	0.19	Mito-high	0.2	0.21299	0.0984121
ZBTB10	0.0499211	0.0274745	0.0267145	0.0945215	0.0996656	0.13009	0.199413	0.288743	0.0899145	0.0799962	0.29646	0.295401	0.174413	0.097619	0.130078	N	N	N	0.12	11	0.269746	0.00105937	0.24	Mito-high	0.24	0.269415	0.00105937
BHLHE40	0.00827814	0.00775461	0.00961356	0.0215117	0.138909	0.049151	0.123885	0.105766	0.0812577	0.0871808	0.0968679	0.206164	0.0308005	0.187058	0.109455	N	N	N	0.16	12	0.198409	0.0191062	0.04	pc12	0.18	0.197886	0.0586982
CEBPZ	0.327831	0.196137	0.178864	0.135291	0.143032	0.136803	0.164897	0.124334	0.202323	0.13354	0.226686	0.342341	0.174423	0.142549	0.120434	N	N	N	0.26	12	0.221907	0.0145097	0.28	pc12	0.68	0.20705	0.0145097
ZNF655	0.275851	0.31459	0.241684	0.165245	0.131553	0.128326	0.150857	0.167254	0.181392	0.183109	0.28023	0.352007	0.219942	0.145578	0.140402	N	N	N	0.35	12	0.223681	0.0374171	0.33	pc12	0.62	0.211483	0.0717777
AEBP1	0.0335521	0.0150918	0.0223487	0.0444161	0.130319	0.197922	0.176017	0.144911	0.0612344	0.0742415	0.175159	0.260008	0.194131	0.152524	0.118279	N	N	N	0.25	12	0.244916	0.0620854	0.08	pc12	0.29	0.240804	0.0848487
ZNF107	0.0941351	0.0824506	0.0674495	0.0467151	0.0440477	0.0352715	0.0463474	0.0703131	0.0617929	0.0511888	0.114883	0.057321	0.178323	0.106857	0.0834678	N	N	N	0.35	13	0.143051	0.0634402	0.09	Mito-high	0.23	0.0706566	0.00211329
ZNF804A	0.0663035	0.0459964	0.0342668	0.0161715	0.0324089	0.0264897	0.0344011	0.0622898	0.0333205	0.0158722	0.147777	0.0214913	0.170399	0.0751549	0.0580354	N	N	N	0.3	13	0.154527	0.0226222	0.06	Mito-high	0.16	0.131605	0.0614551
