# Supplementary material for: Understanding heterogeneity of human bone marrow plasma cell maturation and survival pathways by single-cell analyses
Source: Cell Rep. 2023 Jun 24;42(7):112682. doi: 10.1016/j.celrep.2023.112682 (PMC10391632; doi:10.1016/j.celrep.2023.112682)
Supplement: Table S3. Comparison of top DEGs between 5 vs. 6 and 5 vs. 7 [file mmc4.xlsx]

## Sheet: Sheet1
Supplementary Table 3: Comparison of GSEA preranked results between 5vs6 and 5vs7.
a 1 means cluster 6 and 7 compared with cluster 5 showing the same regulation direction; -1 means showing the opposite direction.
ID	NES.5vs6	pvalue.5vs6	qvalue.5vs6	NES.5vs7	pvalue.5vs7	qvalue.5vs7	directiona
HALLMARK_TNFA_SIGNALING_VIA_NFKB	2.06827	0	0	-1.48946	0	0.001	-1
HALLMARK_INTERFERON_GAMMA_RESPONSE	1.51749	0	0.0484969	-1.14143	0.042	0.216173	-1			both significantly enriched in the later cell population with the opposite direction
HALLMARK_ALLOGRAFT_REJECTION	1.58779	0	0.0334957	-0.825408	0.953	0.999348	-1			significant enriched in cluster 6 but not 7 with the opposite direction
HALLMARK_INFLAMMATORY_RESPONSE	1.09616	0.180328	0.402002	-1.26868	0.003	0.0353948	-1			significant enriched in cluster 7 but not 6 with the opposite direction
HALLMARK_MYC_TARGETS_V1	1.0778	0.27907	0.388359	-1.35229	0	0.0141589	-1			both significantly enriched in the later cell population with the same direction
HALLMARK_OXIDATIVE_PHOSPHORYLATION	-1.75512	0	0	-1.47036	0	0.00252083	1			significant enriched in cluster 7 but not 6 with the same direction
HALLMARK_REACTIVE_OXYGEN_SPECIES_PATHWAY	-1.48516	0.00950119	0.0466824	-1.39333	0.00201005	0.0094125	1
HALLMARK_PROTEIN_SECRETION	-1.6149	0	0.0022593	-1.29215	0.00601202	0.0288676	1
HALLMARK_UNFOLDED_PROTEIN_RESPONSE	-1.21423	0.146341	0.520718	-1.44769	0	0.00334722	1
HALLMARK_HYPOXIA	-0.993918	0.511506	0.933943	-1.42836	0	0.00426042	1
HALLMARK_APOPTOSIS	-1.07522	0.352371	0.958928	-1.37258	0	0.0120278	1
HALLMARK_IL6_JAK_STAT3_SIGNALING	-1.08612	0.343964	1	-1.36193	0	0.0136012	1
HALLMARK_MTORC1_SIGNALING	-1.05442	0.377239	0.994537	-1.34141	0	0.0153796	1
HALLMARK_UV_RESPONSE_UP	-1.14016	0.247323	0.827163	-1.33344	0	0.0165521	1
HALLMARK_TGF_BETA_SIGNALING	-0.900205	0.65566	0.913682	-1.31697	0.0140562	0.020559	1
HALLMARK_PI3K_AKT_MTOR_SIGNALING	-0.969561	0.555678	0.896703	-1.31956	0.001001	0.0213352	1
HALLMARK_ADIPOGENESIS	-1.45615	0.00104493	0.0628588	-1.2898	0	0.0279445	1
HALLMARK_ANDROGEN_RESPONSE	-1.32199	0.0476718	0.266012	-1.29536	0.00501002	0.0294647	1
HALLMARK_IL2_STAT5_SIGNALING	-1.049	0.414301	0.961976	-1.26386	0	0.0342042	1
HALLMARK_GLYCOLYSIS	-1.39881	0.0083682	0.127341	-1.26579	0.001	0.0351566	1
HALLMARK_DNA_REPAIR	-1.37005	0.0126984	0.162886	-1.2706	0.003	0.0367281	1
HALLMARK_P53_PATHWAY	-0.842309	0.805236	0.94002	-1.22362	0.003	0.065181	1
HALLMARK_HEME_METABOLISM	-1.31452	0.0267094	0.256464	-1.19153	0.017	0.110666	1
HALLMARK_ESTROGEN_RESPONSE_LATE	-0.998051	0.504246	0.963452	-1.18269	0.019	0.11914	1
HALLMARK_EPITHELIAL_MESENCHYMAL_TRANSITION	-0.977627	0.555674	0.947527	-1.17968	0.039039	0.120023	1
HALLMARK_MYC_TARGETS_V2	-1.00453	0.496552	0.986318	-1.18435	0.12337	0.121271	1
HALLMARK_CHOLESTEROL_HOMEOSTASIS	-0.802733	0.798396	0.977425	-1.13521	0.188377	0.228188	1
HALLMARK_G2M_CHECKPOINT	-0.594284	0.998965	1	-1.13257	0.073	0.228653	1
HALLMARK_UV_RESPONSE_DN	0.967076	0.555556	0.522334	-1.09725	0.207207	0.346853	-1
HALLMARK_KRAS_SIGNALING_UP	-0.964151	0.595314	0.87903	-1.09732	0.175	0.35899	1
HALLMARK_KRAS_SIGNALING_DN	-0.727741	0.902762	0.988239	-1.06689	0.315	0.480702	1
HALLMARK_MITOTIC_SPINDLE	-0.904262	0.699374	0.935336	-1.06268	0.259	0.48684	1
HALLMARK_PEROXISOME	-0.843748	0.761538	0.966995	-1.05785	0.352352	0.495724	1
HALLMARK_COMPLEMENT	1.19616	0.0444444	0.26089	-1.05232	0.315	0.506713	-1
HALLMARK_FATTY_ACID_METABOLISM	-1.08499	0.341826	0.975405	-1.01781	0.47047	0.670211	1
HALLMARK_MYOGENESIS	-0.735768	0.908306	1	-0.989789	0.563	0.746462	1
HALLMARK_COAGULATION	-0.933527	0.607424	0.930648	-0.994006	0.546	0.747496	1
HALLMARK_APICAL_JUNCTION	-0.885576	0.724919	0.916168	-0.994216	0.568	0.767792	1
HALLMARK_E2F_TARGETS	-0.759602	0.908709	1	-0.935894	0.765	0.894478	1
HALLMARK_XENOBIOTIC_METABOLISM	-1.29471	0.0519068	0.255776	-0.944254	0.714	0.911835	1
HALLMARK_WNT_BETA_CATENIN_SIGNALING	-1.01452	0.479142	1	-0.936654	0.651116	0.914663	1
HALLMARK_SPERMATOGENESIS	-0.905117	0.648169	0.966801	-0.893624	0.784785	0.940741	1
HALLMARK_INTERFERON_ALPHA_RESPONSE	-0.9699	0.532497	0.932547	-0.89793	0.81	0.953106	1
HALLMARK_HEDGEHOG_SIGNALING	-0.694479	0.870162	0.991843	-0.905349	0.707772	0.958752	1
HALLMARK_APICAL_SURFACE	1.0243	0.429293	0.444907	-0.725068	0.917262	0.994337	-1
HALLMARK_ANGIOGENESIS	-1.30925	0.136476	0.244387	-0.587735	0.964912	0.994907	1
HALLMARK_BILE_ACID_METABOLISM	-0.580545	0.987751	0.990599	-0.7994	0.918	0.99956	1
HALLMARK_ESTROGEN_RESPONSE_EARLY	1.32261	0.0217391	0.146609	-0.83748	0.934	1	-1
HALLMARK_NOTCH_SIGNALING	-1.02944	0.477273	0.988247	-0.73583	0.90359	1	1
