# Supplementary material for: Understanding heterogeneity of human bone marrow plasma cell maturation and survival pathways by single-cell analyses
Source: Cell Rep. 2023 Jun 24;42(7):112682. doi: 10.1016/j.celrep.2023.112682 (PMC10391632; doi:10.1016/j.celrep.2023.112682)
Supplement: Table S4. Comparison of GSEA preranked results between 5 vs. 6 and 5 vs. 7 [file mmc5.xlsx]

## Sheet: Sheet1
Supplementary Table 4: Comparison of top DEGs between 5vs6 and 5vs7.
5vs6-up:5vs7-up	5vs6-down:5vs7-up	5vs6-up:5vs7-down	5vs6-down:5vs7-down	5vs6-up	5vs7-up	5vs6-down	5vs7-down
SRM	IER2	IGLV3-1	MAL	SDC1	JUN	PLA2G2D	IGKV2-30
RHOB	ZFP36		JCHAIN	QPCT	PDE4B	LAPTM5	IGKV2D-29
IGKC			HLA-A	IGKV1-6	AC245014.3	RGS1	IGKV1D-17
IGKV1-12			HLA-B	FRZB	MCL1	RGS2	IGKV1D-8
IGKV1-16			CTSW	MZB1	BTG2	PLEK	IGKV1OR2-1
IGKV1-27			CTSH	PRDX4	ODC1	AREG	HLA-F
IGKV1-39			IGLV2-14	PCSK1N	YPEL5	DUSP1	FXYD5
IGKV1D-39				CTHRC1	ZFP36L2	TNFAIP3	IGLV2-11
EGR1				FBP1	CYTOR	SF3B5	IGLV2-8
HIST1H1E				CERCAM	IGKV3-15	TMSB4X	IGLC2
CD27				IFITM1	IGKV2-24	B4GALT1
AL138963.3				CD9	IGKV2-28	MS4A1
IGHG4				FKBP11	IGKV1-33	DDIT4
IGHG2				CD63	IGKV1D-33	ITGB7
DNAAF1				C12orf45	IGKV2D-28	IGHM
GRN				GAS6	IGKV1D-27	RASD1
CST3				NPC2	IGKV2D-24	PMAIP1
JSRP1				FAM92B	IGKV1D-12	ATF5
XBP1				CYBA	IGKV3D-11	MYADM
				DPEP1	MIR4435-2HG
				PECAM1	ANKRD28
				WIPI1	MTRNR2L12
				SEC11C	H1FX
					CCNL1
					FNDC3B
					TMEM156
					GLRX
					ELL2
					SQSTM1
					HIST1H1C
					HIST1H2BC
					CDKN1A
					PIM1
					PRDM1
					CITED2
					TAGAP
					HSPB1
					SAT1
					TRIB1
					MTRNR2L8
					AHNAK
					WDR74
					NEAT1
					POU2AF1
					KLF6
					VIM
					OTUD1
					BLNK
					RRP12
					DUSP5
					C12orf57
					NR4A1
					BTG1
					VPS37B
					UBC
					RGCC
					PNP
					NFKBIA
					FOS
					IGHV1-18
					IGHV1-69D
					HERPUD1
					TMEM107
					AC007952.4
					H3F3B
					UBALD2
					ZBP1
					GADD45B
					JUNB
					TPM4
					KLF2
					JUND
					FOSB
					PPP1R15A
					IGKV1OR22-5
					Z93241.1
					MT-ND3
					MT-ND4L
					MT-ND5
					MT-ND6
