# Supplementary material for: Understanding heterogeneity of human bone marrow plasma cell maturation and survival pathways by single-cell analyses
Source: Cell Rep. 2023 Jun 24;42(7):112682. doi: 10.1016/j.celrep.2023.112682 (PMC10391632; doi:10.1016/j.celrep.2023.112682)
Supplement: Table S5. HALLMARK_TNFA_SIGNALING_VIA_NFKB output results by running GSEA prerank analysis [file mmc6.xlsx]

## Sheet: Sheet1
Supplementary Table 5: HALLMARK_TNFA_SIGNALING_VIA_NFKB output results by running GSEA prerank analysis.
Gene	RANK IN GENE LIST	RANK METRIC SCORE	RUNNING ES	CORE ENRICHMENT
PLAUR	159	10.0695	-0.00680952	No
KLF10	206	7.74923	-0.00744731	No
PLPP3	701	3.11097	-0.0363655	No
IL18	863	2.6642	-0.0453356	No
FJX1	924	2.5206	-0.0482576	No
TSC22D1	1197	2.04405	-0.0640889	No
CCL2	1240	1.99533	-0.0660707	No
CCRL2	1248	1.98079	-0.065947	No
NFIL3	1281	1.93739	-0.067342	No
TNFAIP8	1287	1.93034	-0.0671116	No
SDC4	1489	1.67452	-0.0787653	No
HBEGF	1617	1.53164	-0.0859981	No
BCL2A1	1821	1.34737	-0.0978625	No
PHLDA1	2006	1.22672	-0.108615	No
TLR2	2065	1.18505	-0.111784	No
BCL6	2091	1.16591	-0.11297	No
SNN	2103	1.15873	-0.113314	No
PMEPA1	2353	1.01906	-0.128041	No
IL1A	2436	0.967773	-0.132717	No
RCAN1	2690	0.821905	-0.14774	No
CCND1	2700	0.817497	-0.148057	No
LAMB3	2923	0.706244	-0.161243	No
DDX58	3189	0.596627	-0.177051	No
PTGER4	4087	0.290413	-0.231037	No
EFNA1	4124	0.282194	-0.233129	No
TRIP10	4464	0.196328	-0.253508	No
CSF1	4549	0.180668	-0.258521	No
JAG1	4550	0.18064	-0.258471	No
PTGS2	4607	0.169533	-0.2618	No
TNFAIP2	4615	0.167461	-0.262175	No
EDN1	4941	0.104942	-0.281735	No
CEBPD	4986	0.0975178	-0.284361	No
TNFAIP6	5117	0.0729738	-0.292176	No
FUT4	5437	0.0278752	-0.311396	No
CLCF1	5546	0.0150554	-0.317901	No
IL7R	5815	0	-0.334054	No
F2RL1	6206	0	-0.357561	No
PLAU	6260	0	-0.360756	No
TAP1	7009	-0.302588	-0.405757	No
IRS2	7132	-0.353536	-0.413013	No
CXCL10	7170	-0.366096	-0.415142	No
SPSB1	7208	-0.378862	-0.417268	No
MSC	7454	-0.470653	-0.431905	No
EGR2	7526	-0.491136	-0.43605	No
RNF19B	7558	-0.504198	-0.437779	No
YRDC	7584	-0.512424	-0.439145	No
TGIF1	7866	-0.624596	-0.45591	No
SLC2A6	7905	-0.638063	-0.458024	No
SERPINB2	7925	-0.64478	-0.458992	No
DENND5A	8153	-0.722949	-0.472475	No
TNF	8243	-0.755821	-0.477631	No
SLC16A6	8582	-0.866628	-0.497765	No
OLR1	8995	-0.984047	-0.522326	No
ETS2	9188	-1.04995	-0.53361	No
SPHK1	9356	-1.11913	-0.543367	No
IFIT2	9370	-1.12476	-0.543841	No
IL6	9556	-1.20311	-0.55466	No
F3	9926	-1.3652	-0.576525	No
IFIH1	10032	-1.41158	-0.582465	No
PTX3	10058	-1.42414	-0.583579	No
KLF9	10120	-1.44742	-0.586857	No
ACKR3	10517	-1.6365	-0.610275	No
CXCL3	10766	-1.7561	-0.624739	No
SERPINB8	10802	-1.77234	-0.62636	No
B4GALT5	10920	-1.83679	-0.632906	No
IL1B	10951	-1.85	-0.634205	No
KYNU	11378	-2.06619	-0.659312	No
CXCL2	11585	-2.21098	-0.671119	No
RIPK2	11711	-2.29809	-0.67802	No
CD69	12038	-2.49203	-0.696983	No
NINJ1	12445	-2.78708	-0.720686	No
BTG3	12503	-2.84151	-0.723339	No
NFE2L2	12653	-2.98139	-0.731499	No
STAT5A	12800	-3.1055	-0.739443	No
ABCA1	12889	-3.1896	-0.743868	No
NFKBIE	12945	-3.25272	-0.746287	No
SMAD3	12970	-3.27547	-0.746832	No
IL6ST	13158	-3.44562	-0.757154	No
GEM	13254	-3.56801	-0.761897	No
MAP2K3	13289	-3.61896	-0.762949	No
G0S2	13364	-3.71979	-0.766385	No
PDLIM5	13401	-3.75574	-0.76752	No
BCL3	13532	-3.91215	-0.774278	No
VEGFA	13710	-4.11891	-0.783811	No
IL15RA	13787	-4.21841	-0.78723	No
CD80	13856	-4.32696	-0.790137	No
TANK	13874	-4.35392	-0.789962	No
DRAM1	13946	-4.44036	-0.793018	No
BIRC2	14049	-4.59919	-0.797899	No
FOSL2	14145	-4.78932	-0.802305	No
RELA	14229	-4.96976	-0.805939	No
PFKFB3	14327	-5.18517	-0.810357	No
DNAJB4	14497	-5.5438	-0.819016	No
BIRC3	14577	-5.72077	-0.822202	No
ICOSLG	14704	-6.056	-0.828128	No
LITAF	14776	-6.27544	-0.830679	No
ZC3H12A	14875	-6.55793	-0.834779	No
NFKB1	14885	-6.57469	-0.83351	No
IER3	14927	-6.73105	-0.834127	No
GADD45A	15011	-6.99789	-0.837202	No
CD83	15031	-7.06338	-0.836401	No
PANX1	15047	-7.1234	-0.835343	No
HES1	15175	-7.6364	-0.840894	No
FOSL1	15186	-7.68443	-0.83938	No
GCH1	15206	-7.76721	-0.838385	No
PTPRE	15425	-8.85304	-0.849086	No
SOD2	15436	-8.89919	-0.847237	No
IL23A	15468	-9.02589	-0.846619	No
TNIP2	15622	-10.0587	-0.85307	Yes
ICAM1	15631	-10.1874	-0.850746	Yes
MXD1	15644	-10.2965	-0.848632	Yes
ATP2B1	15675	-10.5686	-0.847529	Yes
DUSP4	15692	-10.712	-0.845542	Yes
PLK2	15705	-10.8745	-0.84327	Yes
EGR3	15718	-10.9942	-0.840965	Yes
TIPARP	15720	-11.0079	-0.837992	Yes
IFNGR2	15740	-11.1789	-0.836058	Yes
NFAT5	15799	-11.7392	-0.83632	Yes
TRAF1	15898	-13.0845	-0.838622	Yes
NR4A3	15907	-13.1939	-0.835469	Yes
CCL4	15909	-13.2335	-0.831884	Yes
REL	15930	-13.5518	-0.829356	Yes
NAMPT	15974	-14.464	-0.827963	Yes
KDM6B	16000	-15.0305	-0.82533	Yes
CFLAR	16011	-15.1343	-0.821763	Yes
SLC2A3	16040	-15.7374	-0.819115	Yes
SIK1	16062	-16.1088	-0.815943	Yes
KLF4	16074	-16.4743	-0.812068	Yes
PHLDA2	16139	-18.5885	-0.810805	Yes
ZBTB10	16147	-18.7318	-0.806066	Yes
PER1	16148	-18.8067	-0.800885	Yes
IER5	16164	-19.3338	-0.796463	Yes
GPR183	16213	-21.5131	-0.79343	Yes
TNFSF9	16230	-22.2055	-0.788277	Yes
NFKB2	16232	-22.2564	-0.782206	Yes
TNIP1	16282	-24.6634	-0.778365	Yes
MAFF	16310	-26.3435	-0.772735	Yes
MARCKS	16323	-26.9303	-0.766039	Yes
MYC	16330	-27.197	-0.758908	Yes
CCL5	16335	-27.5141	-0.75157	Yes
SOCS3	16357	-28.9108	-0.744871	Yes
IRF1	16358	-28.9166	-0.736905	Yes
ID2	16423	-33.674	-0.731486	Yes
TUBB2A	16432	-35.2282	-0.722263	Yes
PLEK	16436	-35.7571	-0.712593	Yes
RELB	16455	-38.5935	-0.703046	Yes
AREG	16485	-42.8743	-0.692983	Yes
B4GALT1	16493	-44.1994	-0.681229	Yes
BHLHE40	16505	-46.7836	-0.669004	Yes
CEBPB	16517	-48.3437	-0.656349	Yes
EHD1	16540	-53.328	-0.642984	Yes
CD44	16542	-54.5251	-0.628023	Yes
PNRC1	16557	-56.7909	-0.613222	Yes
SGK1	16571	-59.8553	-0.597516	Yes
SQSTM1	16599	-65.4164	-0.581122	Yes
LDLR	16632	-69.0658	-0.564024	Yes
DUSP2	16677	-69.0776	-0.547647	Yes
NR4A2	16680	-69.0776	-0.528737	Yes
JUN	16699	-69.0776	-0.510792	Yes
PDE4B	16700	-69.0776	-0.491762	Yes
MCL1	16702	-69.0776	-0.472793	Yes
BTG2	16705	-69.0776	-0.453884	Yes
ATF3	16706	-69.0776	-0.434854	Yes
RHOB	16707	-69.0776	-0.415824	Yes
CCNL1	16715	-69.0776	-0.397216	Yes
EGR1	16720	-69.0776	-0.378427	Yes
DUSP1	16721	-69.0776	-0.359397	Yes
CDKN1A	16723	-69.0776	-0.340428	Yes
TNFAIP3	16725	-69.0776	-0.321458	Yes
SAT1	16729	-69.0776	-0.302609	Yes
TRIB1	16733	-69.0776	-0.28376	Yes
KLF6	16740	-69.0776	-0.265092	Yes
MAP3K8	16743	-69.0776	-0.246183	Yes
DUSP5	16745	-69.0776	-0.227213	Yes
NR4A1	16747	-69.0776	-0.208244	Yes
BTG1	16750	-69.0776	-0.189334	Yes
NFKBIA	16754	-69.0776	-0.170485	Yes
FOS	16755	-69.0776	-0.151455	Yes
EIF1	16761	-69.0776	-0.132727	Yes
GADD45B	16766	-69.0776	-0.113938	Yes
JUNB	16768	-69.0776	-0.0949686	Yes
IER2	16769	-69.0776	-0.0759388	Yes
KLF2	16770	-69.0776	-0.0569089	Yes
ZFP36	16772	-69.0776	-0.0379394	Yes
FOSB	16773	-69.0776	-0.0189095	Yes
PPP1R15A	16774	-69.0776	0.00012	Yes
