# Supplementary material for: Understanding heterogeneity of human bone marrow plasma cell maturation and survival pathways by single-cell analyses
Source: Cell Rep. 2023 Jun 24;42(7):112682. doi: 10.1016/j.celrep.2023.112682 (PMC10391632; doi:10.1016/j.celrep.2023.112682)
Supplement: Table S6. Tukey honestly significant difference post hoc test for TNF family gene expression between compared two clusters [file mmc7.xlsx]

## Sheet: Sheet1
Supplementary Table 6: TukeyHSD posthoc test for TNF family gene expression between compared two clusters.
TNFRSF17 (BCMA)						TNFRSF14 (HVEM)						TNFRSF13B (TACI)
comparison	diff	lwr	upr	p adj		comparison	diff	lwr	upr	p adj		comparison	diff	lwr	upr	p adj
cluster:5-1	-0.71585	-0.831132	-0.600569	3.31047e-08		cluster:5-1	-0.0621697	-0.152459	0.0281193	0.563692		cluster:5-1	0.283296	0.163356	0.403236	3.3105e-08
cluster:6-1	-0.667702	-0.782509	-0.552895	3.31047e-08		cluster:6-1	-0.155244	-0.245162	-0.065326	5.37e-07		cluster:6-1	0.158518	0.0390713	0.277965	0.000660573
cluster:7-1	-0.622015	-0.733836	-0.510194	3.31047e-08		cluster:7-1	-0.0412629	-0.128841	0.0463158	0.959494		cluster:7-1	0.280225	0.163886	0.396565	3.31049e-08
cluster:8-1	-0.6713	-0.817013	-0.525587	3.31047e-08		cluster:8-1	-0.0458244	-0.159948	0.0682989	0.990388		cluster:8-1	0.240188	0.0885861	0.391789	8.09945e-06
cluster:5-2	-0.978515	-1.06459	-0.89244	3.31047e-08		cluster:5-2	-0.241988	-0.309403	-0.174573	3.31e-08		cluster:5-2	0.206025	0.11647	0.295579	3.31055e-08
cluster:6-2	-0.930367	-1.01581	-0.844927	3.31047e-08		cluster:6-2	-0.335062	-0.401979	-0.268145	3.31e-08		cluster:6-2	0.0812467	-0.00764607	0.170139	0.117863
cluster:7-2	-0.88468	-0.966062	-0.803297	3.31047e-08		cluster:7-2	-0.221081	-0.28482	-0.157342	3.31e-08		cluster:7-2	0.202954	0.118282	0.287625	3.31049e-08
cluster:8-2	-0.933964	-1.05787	-0.810063	3.31047e-08		cluster:8-2	-0.225643	-0.322683	-0.128603	3.31e-08		cluster:8-2	0.162916	0.0340076	0.291824	0.00171821
cluster:5-3	-0.617053	-0.696298	-0.537808	3.31047e-08		cluster:5-3	-0.214774	-0.276839	-0.152709	3.31e-08		cluster:5-3	0.367521	0.285074	0.449969	3.31047e-08
cluster:6-3	-0.568905	-0.647459	-0.49035	3.31047e-08		cluster:6-3	-0.307848	-0.369372	-0.246324	3.31e-08		cluster:6-3	0.242744	0.161015	0.324473	3.31049e-08
cluster:7-3	-0.523218	-0.597339	-0.449097	3.31047e-08		cluster:7-3	-0.193867	-0.251919	-0.135815	3.31e-08		cluster:7-3	0.364451	0.287334	0.441567	3.31047e-08
cluster:8-3	-0.572502	-0.69176	-0.453245	3.31047e-08		cluster:8-3	-0.198429	-0.291832	-0.105025	3.32e-08		cluster:8-3	0.324413	0.200336	0.44849	3.31048e-08
cluster:5-4	-0.113421	-0.181029	-0.0458126	1.37569e-06		cluster:5-4	-0.142071	-0.195022	-0.0891195	3.31e-08		cluster:5-4	0.268349	0.198008	0.338689	3.31047e-08
cluster:6-4	-0.0652725	-0.13207	0.00152466	0.0635785		cluster:6-4	-0.235145	-0.287461	-0.182829	3.31e-08		cluster:6-4	0.143571	0.0740745	0.213067	3.33699e-08
cluster:7-4	-0.0195855	-0.0811077	0.0419367	0.999149		cluster:7-4	-0.121164	-0.169348	-0.0729793	3.31e-08		cluster:7-4	0.265278	0.20127	0.329286	3.31047e-08
cluster:8-4	-0.06887	-0.180733	0.0429933	0.74318		cluster:8-4	-0.125725	-0.213337	-0.0381134	0.0001149		cluster:8-4	0.22524	0.108856	0.341624	3.87495e-08
TNFRSF13C (BAFFR)						TNFRSF4 (OX40)						TNFRSF18 (GTRI)
comparison	diff	lwr	upr	p adj		comparison	diff	lwr	upr	p adj		comparison	diff	lwr	upr	p adj
cluster:5-1	0.0655388	0.00483119	0.126246	0.0202197		cluster:5-1	0.40654	0.33206	0.481019	3.31047e-08		cluster:5-1	0.409459	0.334393	0.484525	3.31047e-08
cluster:6-1	0.0736288	0.0131707	0.134087	0.003326		cluster:6-1	0.466296	0.392122	0.540469	3.31047e-08		cluster:6-1	0.459911	0.385154	0.534668	3.31047e-08
cluster:7-1	0.10736	0.0484745	0.166245	1.00055e-07		cluster:7-1	0.420393	0.34815	0.492637	3.31047e-08		cluster:7-1	0.385463	0.31265	0.458275	3.31047e-08
cluster:8-1	0.141851	0.065118	0.218584	7.17913e-08		cluster:8-1	0.284801	0.19066	0.378941	3.31049e-08		cluster:8-1	0.32601	0.231129	0.420892	3.31047e-08
cluster:5-2	0.0107341	-0.0345937	0.056062	0.999974		cluster:5-2	0.404369	0.348758	0.459979	3.31047e-08		cluster:5-2	0.41854	0.362491	0.474588	3.31047e-08
cluster:6-2	0.0188241	-0.026169	0.0638172	0.985801		cluster:6-2	0.464125	0.408925	0.519325	3.31047e-08		cluster:6-2	0.468991	0.413357	0.524626	3.31047e-08
cluster:7-2	0.0525551	0.00969863	0.0954115	0.00295182		cluster:7-2	0.418223	0.365644	0.470801	3.31047e-08		cluster:7-2	0.394543	0.341551	0.447536	3.31047e-08
cluster:8-2	0.0870465	0.0217995	0.152294	0.000592335		cluster:8-2	0.28263	0.202581	0.362678	3.31047e-08		cluster:8-2	0.335091	0.254412	0.41577	3.31047e-08
cluster:5-3	-0.0722608	-0.113992	-0.0305298	4.8754e-07		cluster:5-3	0.401091	0.349893	0.452288	3.31047e-08		cluster:5-3	0.433953	0.382352	0.485554	3.31047e-08
cluster:6-3	-0.0641708	-0.105538	-0.0228037	1.4901e-05		cluster:6-3	0.460846	0.410095	0.511598	3.31047e-08		cluster:6-3	0.484405	0.433254	0.535556	3.31047e-08
cluster:7-3	-0.0304398	-0.0694723	0.00859263	0.339574		cluster:7-3	0.414944	0.367057	0.462831	3.31047e-08		cluster:7-3	0.409957	0.361693	0.458221	3.31047e-08
cluster:8-3	0.00405159	-0.05875	0.0668531	1		cluster:8-3	0.279351	0.202303	0.3564	3.31047e-08		cluster:8-3	0.350504	0.27285	0.428159	3.31047e-08
cluster:5-4	-0.0876488	-0.123252	-0.052046	3.31049e-08		cluster:5-4	0.281375	0.237695	0.325054	3.31047e-08		cluster:5-4	0.329839	0.285816	0.373863	3.31047e-08
cluster:6-4	-0.0795588	-0.114735	-0.0443831	3.31067e-08		cluster:6-4	0.34113	0.297975	0.384286	3.31047e-08		cluster:6-4	0.380291	0.336796	0.423786	3.31047e-08
cluster:7-4	-0.0458278	-0.0782257	-0.01343	0.000161963		cluster:7-4	0.295228	0.255481	0.334976	3.31047e-08		cluster:7-4	0.305843	0.265783	0.345903	3.31047e-08
cluster:8-4	-0.0113364	-0.0702442	0.0475713	0.999998		cluster:8-4	0.159635	0.0873644	0.231906	3.31123e-08		cluster:8-4	0.246391	0.17355	0.319231	3.31047e-08
TNFAIP3
comparison	diff	lwr	upr	p adj
cluster:5-1	0.150488	0.0285649	0.272411	0.002635
cluster:6-1	-0.0786594	-0.200081	0.0427625	0.666999
cluster:7-1	0.198336	0.0800725	0.316599	1.39031e-06
cluster:8-1	0.3395	0.185392	0.493608	3.31135e-08
cluster:5-2	0.236526	0.145491	0.32756	3.31048e-08
cluster:6-2	0.00737849	-0.082984	0.097741	1
cluster:7-2	0.284373	0.198302	0.370445	3.31048e-08
cluster:8-2	0.425538	0.294498	0.556577	3.31048e-08
cluster:5-3	0.240436	0.156625	0.324247	3.31049e-08
cluster:6-3	0.0112891	-0.0717911	0.0943694	1
cluster:7-3	0.288284	0.209893	0.366675	3.31047e-08
cluster:8-3	0.429448	0.30332	0.555576	3.31047e-08
cluster:5-4	0.243898	0.172395	0.315402	3.31047e-08
cluster:6-4	0.0147512	-0.0558943	0.0853968	0.999995
cluster:7-4	0.291746	0.226679	0.356813	3.31047e-08
cluster:8-4	0.43291	0.314602	0.551218	3.31047e-08
cluster:7-6	0.276995	0.208433	0.345557	3.31047e-08
cluster:8-6	0.418159	0.297893	0.538425	3.31047e-08
