# Supplementary material for: Understanding heterogeneity of human bone marrow plasma cell maturation and survival pathways by single-cell analyses
Source: Cell Rep. 2023 Jun 24;42(7):112682. doi: 10.1016/j.celrep.2023.112682 (PMC10391632; doi:10.1016/j.celrep.2023.112682)
Supplement: Table S7. Tukey honestly significant difference post hoc test for the whole V (global), CDR, and FR regions mutation frequency among different isotypes [file mmc8.xlsx]

## Sheet: Sheet1
Supplementary Table 7: TukeyHSD posthoc test for the whole V (Global), CDR and FR regions mutation frequency among different isotypes.
a The difference of average nucleotide mutation frequency between two compared isotypes in correpsonding v region.
b (n_IgG-n_IgA) shows the isotype comparisons within cluster n (n is cluster id, which is 1 to 15).
c v_nt_mut_freq: measured V region nucleotide mutation frequency; mut_shuffle n:shuffled mutation frequencies in nth permutation run, n is an integer from 1 to 100.
d real: measured data; permutation: shuffled data
V (Global)																			CDR																			FR
	diffa	p adj		IgG - IgA					IgM - IgA					IgM - IgG						diff	p adj		IgG - IgA					IgM - IgA					IgM - IgG						diff	p adj		IgG - IgA					IgM - IgA
IgG-IgA	0.0679534	0.592991		comparisonb	regionc	p adj	labeld		comparison	region	p adj	label		comparison	region	p adj	label		IgG-IgA	-0.165422	0.499475		comparison	region	p adj	label		comparison	region	p adj	label		comparison	region	p adj	label		IgG-IgA	0.125645	0.114687		comparison	region	p adj	label		comparison	region	p adj
IgM-IgA	-2.74735	5.17503e-09		9_IgG-9_IgA	v_nt_mut_freq	1	real		9_IgM-9_IgA	v_nt_mut_freq	0.000436523	real		9_IgM-9_IgG	v_nt_mut_freq	0.000617209	real		IgM-IgA	-4.51448	5.17503e-09		9_IgG-9_IgA	cdr_nt_mut_freq	0.999861	real		9_IgM-9_IgA	cdr_nt_mut_freq	0.0946808	real		9_IgM-9_IgG	cdr_nt_mut_freq	0.673857	real		IgM-IgA	-2.46433	5.11525e-09		9_IgG-9_IgA	fr_nt_mut_freq	1	real		9_IgM-9_IgA	fr_nt_mut_freq	0.00156858
IgM-IgG	-2.81531	5.17503e-09		8_IgG-8_IgA	v_nt_mut_freq	1	real		8_IgM-8_IgA	v_nt_mut_freq	0.00457439	real		8_IgM-8_IgG	v_nt_mut_freq	0.000544051	real		IgM-IgG	-4.34906	5.17503e-09		8_IgG-8_IgA	cdr_nt_mut_freq	1	real		8_IgM-8_IgA	cdr_nt_mut_freq	0.696433	real		8_IgM-8_IgG	cdr_nt_mut_freq	0.837629	real		IgM-IgG	-2.58997	5.11525e-09		8_IgG-8_IgA	fr_nt_mut_freq	1	real		8_IgM-8_IgA	fr_nt_mut_freq	0.00179392
				7_IgG-7_IgA	v_nt_mut_freq	0.533289	real		7_IgM-7_IgA	v_nt_mut_freq	4.91761e-09	real		7_IgM-7_IgG	v_nt_mut_freq	2.49806e-08	real						7_IgG-7_IgA	cdr_nt_mut_freq	0.919071	real		7_IgM-7_IgA	cdr_nt_mut_freq	5.89687e-08	real		7_IgM-7_IgG	cdr_nt_mut_freq	5.31756e-06	real						7_IgG-7_IgA	fr_nt_mut_freq	0.841656	real		7_IgM-7_IgA	fr_nt_mut_freq	6.04967e-09
				6_IgG-6_IgA	v_nt_mut_freq	1	real		6_IgM-6_IgA	v_nt_mut_freq	0.234866	real		6_IgM-6_IgG	v_nt_mut_freq	0.370754	real						6_IgG-6_IgA	cdr_nt_mut_freq	1	real		6_IgM-6_IgA	cdr_nt_mut_freq	0.999787	real		6_IgM-6_IgG	cdr_nt_mut_freq	0.999459	real						6_IgG-6_IgA	fr_nt_mut_freq	0.999981	real		6_IgM-6_IgA	fr_nt_mut_freq	0.0407664
				5_IgG-5_IgA	v_nt_mut_freq	1	real		5_IgM-5_IgA	v_nt_mut_freq	0.000482925	real		5_IgM-5_IgG	v_nt_mut_freq	8.36945e-05	real						5_IgG-5_IgA	cdr_nt_mut_freq	1	real		5_IgM-5_IgA	cdr_nt_mut_freq	0.00726629	real		5_IgM-5_IgG	cdr_nt_mut_freq	0.0086195	real						5_IgG-5_IgA	fr_nt_mut_freq	1	real		5_IgM-5_IgA	fr_nt_mut_freq	0.00249995
				4_IgG-4_IgA	v_nt_mut_freq	1	real		4_IgM-4_IgA	v_nt_mut_freq	4.891e-09	real		4_IgM-4_IgG	v_nt_mut_freq	4.89104e-09	real						4_IgG-4_IgA	cdr_nt_mut_freq	1	real		4_IgM-4_IgA	cdr_nt_mut_freq	6.80039e-06	real		4_IgM-4_IgG	cdr_nt_mut_freq	1.55535e-05	real						4_IgG-4_IgA	fr_nt_mut_freq	1	real		4_IgM-4_IgA	fr_nt_mut_freq	4.84735e-09
				3_IgG-3_IgA	v_nt_mut_freq	0.906301	real		3_IgM-3_IgA	v_nt_mut_freq	5.36655e-08	real		3_IgM-3_IgG	v_nt_mut_freq	4.89094e-09	real						3_IgG-3_IgA	cdr_nt_mut_freq	0.999996	real		3_IgM-3_IgA	cdr_nt_mut_freq	3.2973e-08	real		3_IgM-3_IgG	cdr_nt_mut_freq	4.89151e-09	real						3_IgG-3_IgA	fr_nt_mut_freq	0.766169	real		3_IgM-3_IgA	fr_nt_mut_freq	9.98507e-06
				2_IgG-2_IgA	v_nt_mut_freq	1	real		2_IgM-2_IgA	v_nt_mut_freq	0.000124937	real		2_IgM-2_IgG	v_nt_mut_freq	1.01191e-08	real						2_IgG-2_IgA	cdr_nt_mut_freq	1	real		2_IgM-2_IgA	cdr_nt_mut_freq	0.000938596	real		2_IgM-2_IgG	cdr_nt_mut_freq	0.000153577	real						2_IgG-2_IgA	fr_nt_mut_freq	0.999243	real		2_IgM-2_IgA	fr_nt_mut_freq	0.00208452
				1_IgG-1_IgA	v_nt_mut_freq	0.863828	real		1_IgM-1_IgA	v_nt_mut_freq	0.030994	real		1_IgM-1_IgG	v_nt_mut_freq	2.0676e-08	real						1_IgG-1_IgA	cdr_nt_mut_freq	0.58217	real		1_IgM-1_IgA	cdr_nt_mut_freq	0.3244	real		1_IgM-1_IgG	cdr_nt_mut_freq	5.77947e-07	real						1_IgG-1_IgA	fr_nt_mut_freq	0.996765	real		1_IgM-1_IgA	fr_nt_mut_freq	0.038036
				15_IgG-15_IgA	v_nt_mut_freq	1	real		15_IgM-15_IgA	v_nt_mut_freq	4.41379e-05	real		15_IgM-15_IgG	v_nt_mut_freq	0.114262	real						15_IgG-15_IgA	cdr_nt_mut_freq	1	real		15_IgM-15_IgA	cdr_nt_mut_freq	0.00666005	real		15_IgM-15_IgG	cdr_nt_mut_freq	0.576658	real						15_IgG-15_IgA	fr_nt_mut_freq	1	real		15_IgM-15_IgA	fr_nt_mut_freq	6.34151e-05
				14_IgG-14_IgA	v_nt_mut_freq	1	real		14_IgM-14_IgA	v_nt_mut_freq	0.000140653	real		14_IgM-14_IgG	v_nt_mut_freq	0.145167	real						14_IgG-14_IgA	cdr_nt_mut_freq	0.991529	real		14_IgM-14_IgA	cdr_nt_mut_freq	2.52641e-05	real		14_IgM-14_IgG	cdr_nt_mut_freq	0.834325	real						14_IgG-14_IgA	fr_nt_mut_freq	1	real		14_IgM-14_IgA	fr_nt_mut_freq	0.00625999
				13_IgG-13_IgA	v_nt_mut_freq	1	real		13_IgM-13_IgA	v_nt_mut_freq	1	real		13_IgM-13_IgG	v_nt_mut_freq	0.999999	real						13_IgG-13_IgA	cdr_nt_mut_freq	1	real		13_IgM-13_IgA	cdr_nt_mut_freq	0.999987	real		13_IgM-13_IgG	cdr_nt_mut_freq	0.999993	real						13_IgG-13_IgA	fr_nt_mut_freq	1	real		13_IgM-13_IgA	fr_nt_mut_freq	1
				12_IgG-12_IgA	v_nt_mut_freq	1	real		12_IgM-12_IgA	v_nt_mut_freq	1	real		12_IgM-12_IgG	v_nt_mut_freq	1	real						12_IgG-12_IgA	cdr_nt_mut_freq	1	real		12_IgM-12_IgA	cdr_nt_mut_freq	1	real		12_IgM-12_IgG	cdr_nt_mut_freq	1	real						12_IgG-12_IgA	fr_nt_mut_freq	1	real		12_IgM-12_IgA	fr_nt_mut_freq	1
				11_IgG-11_IgA	v_nt_mut_freq	1	real		11_IgM-11_IgA	v_nt_mut_freq	4.89095e-09	real		11_IgM-11_IgG	v_nt_mut_freq	4.89098e-09	real						11_IgG-11_IgA	cdr_nt_mut_freq	1	real		11_IgM-11_IgA	cdr_nt_mut_freq	5.04025e-09	real		11_IgM-11_IgG	cdr_nt_mut_freq	4.93668e-09	real						11_IgG-11_IgA	fr_nt_mut_freq	1	real		11_IgM-11_IgA	fr_nt_mut_freq	4.84744e-09
				10_IgG-10_IgA	v_nt_mut_freq	1	real		10_IgM-10_IgA	v_nt_mut_freq	1	real		10_IgM-10_IgG	v_nt_mut_freq	1	real						10_IgG-10_IgA	cdr_nt_mut_freq	1	real		10_IgM-10_IgA	cdr_nt_mut_freq	1	real		10_IgM-10_IgG	cdr_nt_mut_freq	1	real						10_IgG-10_IgA	fr_nt_mut_freq	1	real		10_IgM-10_IgA	fr_nt_mut_freq	1
				9_IgG-9_IgA	mut_shuffle1	1	permutation		9_IgM-9_IgA	mut_shuffle1	1	permutation		9_IgM-9_IgG	mut_shuffle1	1	permutation						9_IgG-9_IgA	mut_shuffle1	1	permutation		9_IgM-9_IgA	mut_shuffle1	1	permutation		9_IgM-9_IgG	mut_shuffle1	1	permutation						9_IgG-9_IgA	mut_shuffle1	0.968424	permutation		9_IgM-9_IgA	mut_shuffle1	1
				9_IgG-9_IgA	mut_shuffle2	1	permutation		9_IgM-9_IgA	mut_shuffle2	1	permutation		9_IgM-9_IgG	mut_shuffle2	0.999631	permutation						9_IgG-9_IgA	mut_shuffle2	1	permutation		9_IgM-9_IgA	mut_shuffle2	1	permutation		9_IgM-9_IgG	mut_shuffle2	1	permutation						9_IgG-9_IgA	mut_shuffle2	1	permutation		9_IgM-9_IgA	mut_shuffle2	1
				9_IgG-9_IgA	mut_shuffle3	1	permutation		9_IgM-9_IgA	mut_shuffle3	1	permutation		9_IgM-9_IgG	mut_shuffle3	1	permutation						9_IgG-9_IgA	mut_shuffle3	1	permutation		9_IgM-9_IgA	mut_shuffle3	1	permutation		9_IgM-9_IgG	mut_shuffle3	1	permutation						9_IgG-9_IgA	mut_shuffle3	1	permutation		9_IgM-9_IgA	mut_shuffle3	1
				9_IgG-9_IgA	mut_shuffle4	1	permutation		9_IgM-9_IgA	mut_shuffle4	1	permutation		9_IgM-9_IgG	mut_shuffle4	1	permutation						9_IgG-9_IgA	mut_shuffle4	0.596915	permutation		9_IgM-9_IgA	mut_shuffle4	1	permutation		9_IgM-9_IgG	mut_shuffle4	1	permutation						9_IgG-9_IgA	mut_shuffle4	1	permutation		9_IgM-9_IgA	mut_shuffle4	1
				9_IgG-9_IgA	mut_shuffle5	0.950684	permutation		9_IgM-9_IgA	mut_shuffle5	1	permutation		9_IgM-9_IgG	mut_shuffle5	1	permutation						9_IgG-9_IgA	mut_shuffle5	1	permutation		9_IgM-9_IgA	mut_shuffle5	1	permutation		9_IgM-9_IgG	mut_shuffle5	1	permutation						9_IgG-9_IgA	mut_shuffle5	1	permutation		9_IgM-9_IgA	mut_shuffle5	1
				9_IgG-9_IgA	mut_shuffle6	0.999994	permutation		9_IgM-9_IgA	mut_shuffle6	1	permutation		9_IgM-9_IgG	mut_shuffle6	1	permutation						9_IgG-9_IgA	mut_shuffle6	1	permutation		9_IgM-9_IgA	mut_shuffle6	1	permutation		9_IgM-9_IgG	mut_shuffle6	1	permutation						9_IgG-9_IgA	mut_shuffle6	1	permutation		9_IgM-9_IgA	mut_shuffle6	1
				9_IgG-9_IgA	mut_shuffle7	1	permutation		9_IgM-9_IgA	mut_shuffle7	1	permutation		9_IgM-9_IgG	mut_shuffle7	1	permutation						9_IgG-9_IgA	mut_shuffle7	1	permutation		9_IgM-9_IgA	mut_shuffle7	1	permutation		9_IgM-9_IgG	mut_shuffle7	1	permutation						9_IgG-9_IgA	mut_shuffle7	1	permutation		9_IgM-9_IgA	mut_shuffle7	1
				9_IgG-9_IgA	mut_shuffle8	0.999999	permutation		9_IgM-9_IgA	mut_shuffle8	0.999996	permutation		9_IgM-9_IgG	mut_shuffle8	1	permutation						9_IgG-9_IgA	mut_shuffle8	1	permutation		9_IgM-9_IgA	mut_shuffle8	1	permutation		9_IgM-9_IgG	mut_shuffle8	1	permutation						9_IgG-9_IgA	mut_shuffle8	1	permutation		9_IgM-9_IgA	mut_shuffle8	1
				9_IgG-9_IgA	mut_shuffle9	1	permutation		9_IgM-9_IgA	mut_shuffle9	1	permutation		9_IgM-9_IgG	mut_shuffle9	1	permutation						9_IgG-9_IgA	mut_shuffle9	1	permutation		9_IgM-9_IgA	mut_shuffle9	1	permutation		9_IgM-9_IgG	mut_shuffle9	1	permutation						9_IgG-9_IgA	mut_shuffle9	1	permutation		9_IgM-9_IgA	mut_shuffle9	1
				9_IgG-9_IgA	mut_shuffle10	1	permutation		9_IgM-9_IgA	mut_shuffle10	1	permutation		9_IgM-9_IgG	mut_shuffle10	1	permutation						9_IgG-9_IgA	mut_shuffle10	0.999996	permutation		9_IgM-9_IgA	mut_shuffle10	1	permutation		9_IgM-9_IgG	mut_shuffle10	1	permutation						9_IgG-9_IgA	mut_shuffle10	1	permutation		9_IgM-9_IgA	mut_shuffle10	1
				9_IgG-9_IgA	mut_shuffle11	1	permutation		9_IgM-9_IgA	mut_shuffle11	1	permutation		9_IgM-9_IgG	mut_shuffle11	1	permutation						9_IgG-9_IgA	mut_shuffle11	0.998872	permutation		9_IgM-9_IgA	mut_shuffle11	1	permutation		9_IgM-9_IgG	mut_shuffle11	1	permutation						9_IgG-9_IgA	mut_shuffle11	0.996232	permutation		9_IgM-9_IgA	mut_shuffle11	1
				9_IgG-9_IgA	mut_shuffle12	0.931592	permutation		9_IgM-9_IgA	mut_shuffle12	1	permutation		9_IgM-9_IgG	mut_shuffle12	0.999978	permutation						9_IgG-9_IgA	mut_shuffle12	1	permutation		9_IgM-9_IgA	mut_shuffle12	1	permutation		9_IgM-9_IgG	mut_shuffle12	1	permutation						9_IgG-9_IgA	mut_shuffle12	1	permutation		9_IgM-9_IgA	mut_shuffle12	0.999683
				9_IgG-9_IgA	mut_shuffle13	1	permutation		9_IgM-9_IgA	mut_shuffle13	1	permutation		9_IgM-9_IgG	mut_shuffle13	1	permutation						9_IgG-9_IgA	mut_shuffle13	1	permutation		9_IgM-9_IgA	mut_shuffle13	1	permutation		9_IgM-9_IgG	mut_shuffle13	1	permutation						9_IgG-9_IgA	mut_shuffle13	1	permutation		9_IgM-9_IgA	mut_shuffle13	0.962828
				9_IgG-9_IgA	mut_shuffle14	1	permutation		9_IgM-9_IgA	mut_shuffle14	1	permutation		9_IgM-9_IgG	mut_shuffle14	1	permutation						9_IgG-9_IgA	mut_shuffle14	1	permutation		9_IgM-9_IgA	mut_shuffle14	0.998955	permutation		9_IgM-9_IgG	mut_shuffle14	0.956095	permutation						9_IgG-9_IgA	mut_shuffle14	1	permutation		9_IgM-9_IgA	mut_shuffle14	1
				9_IgG-9_IgA	mut_shuffle15	1	permutation		9_IgM-9_IgA	mut_shuffle15	1	permutation		9_IgM-9_IgG	mut_shuffle15	1	permutation						9_IgG-9_IgA	mut_shuffle15	1	permutation		9_IgM-9_IgA	mut_shuffle15	1	permutation		9_IgM-9_IgG	mut_shuffle15	1	permutation						9_IgG-9_IgA	mut_shuffle15	1	permutation		9_IgM-9_IgA	mut_shuffle15	1
				9_IgG-9_IgA	mut_shuffle16	1	permutation		9_IgM-9_IgA	mut_shuffle16	1	permutation		9_IgM-9_IgG	mut_shuffle16	0.999999	permutation						9_IgG-9_IgA	mut_shuffle16	1	permutation		9_IgM-9_IgA	mut_shuffle16	1	permutation		9_IgM-9_IgG	mut_shuffle16	1	permutation						9_IgG-9_IgA	mut_shuffle16	0.999999	permutation		9_IgM-9_IgA	mut_shuffle16	1
				9_IgG-9_IgA	mut_shuffle17	0.99997	permutation		9_IgM-9_IgA	mut_shuffle17	1	permutation		9_IgM-9_IgG	mut_shuffle17	0.999298	permutation						9_IgG-9_IgA	mut_shuffle17	0.468579	permutation		9_IgM-9_IgA	mut_shuffle17	0.995478	permutation		9_IgM-9_IgG	mut_shuffle17	1	permutation						9_IgG-9_IgA	mut_shuffle17	0.496145	permutation		9_IgM-9_IgA	mut_shuffle17	0.999277
				9_IgG-9_IgA	mut_shuffle18	1	permutation		9_IgM-9_IgA	mut_shuffle18	1	permutation		9_IgM-9_IgG	mut_shuffle18	1	permutation						9_IgG-9_IgA	mut_shuffle18	1	permutation		9_IgM-9_IgA	mut_shuffle18	1	permutation		9_IgM-9_IgG	mut_shuffle18	1	permutation						9_IgG-9_IgA	mut_shuffle18	1	permutation		9_IgM-9_IgA	mut_shuffle18	1
				9_IgG-9_IgA	mut_shuffle19	1	permutation		9_IgM-9_IgA	mut_shuffle19	0.982669	permutation		9_IgM-9_IgG	mut_shuffle19	0.995791	permutation						9_IgG-9_IgA	mut_shuffle19	1	permutation		9_IgM-9_IgA	mut_shuffle19	1	permutation		9_IgM-9_IgG	mut_shuffle19	1	permutation						9_IgG-9_IgA	mut_shuffle19	1	permutation		9_IgM-9_IgA	mut_shuffle19	1
				9_IgG-9_IgA	mut_shuffle20	0.999934	permutation		9_IgM-9_IgA	mut_shuffle20	1	permutation		9_IgM-9_IgG	mut_shuffle20	1	permutation						9_IgG-9_IgA	mut_shuffle20	1	permutation		9_IgM-9_IgA	mut_shuffle20	1	permutation		9_IgM-9_IgG	mut_shuffle20	1	permutation						9_IgG-9_IgA	mut_shuffle20	1	permutation		9_IgM-9_IgA	mut_shuffle20	1
				9_IgG-9_IgA	mut_shuffle21	1	permutation		9_IgM-9_IgA	mut_shuffle21	1	permutation		9_IgM-9_IgG	mut_shuffle21	1	permutation						9_IgG-9_IgA	mut_shuffle21	1	permutation		9_IgM-9_IgA	mut_shuffle21	1	permutation		9_IgM-9_IgG	mut_shuffle21	1	permutation						9_IgG-9_IgA	mut_shuffle21	1	permutation		9_IgM-9_IgA	mut_shuffle21	1
				9_IgG-9_IgA	mut_shuffle22	1	permutation		9_IgM-9_IgA	mut_shuffle22	1	permutation		9_IgM-9_IgG	mut_shuffle22	1	permutation						9_IgG-9_IgA	mut_shuffle22	1	permutation		9_IgM-9_IgA	mut_shuffle22	1	permutation		9_IgM-9_IgG	mut_shuffle22	1	permutation						9_IgG-9_IgA	mut_shuffle22	1	permutation		9_IgM-9_IgA	mut_shuffle22	1
				9_IgG-9_IgA	mut_shuffle23	1	permutation		9_IgM-9_IgA	mut_shuffle23	1	permutation		9_IgM-9_IgG	mut_shuffle23	1	permutation						9_IgG-9_IgA	mut_shuffle23	1	permutation		9_IgM-9_IgA	mut_shuffle23	1	permutation		9_IgM-9_IgG	mut_shuffle23	1	permutation						9_IgG-9_IgA	mut_shuffle23	0.99973	permutation		9_IgM-9_IgA	mut_shuffle23	1
				9_IgG-9_IgA	mut_shuffle24	1	permutation		9_IgM-9_IgA	mut_shuffle24	1	permutation		9_IgM-9_IgG	mut_shuffle24	1	permutation						9_IgG-9_IgA	mut_shuffle24	1	permutation		9_IgM-9_IgA	mut_shuffle24	1	permutation		9_IgM-9_IgG	mut_shuffle24	1	permutation						9_IgG-9_IgA	mut_shuffle24	0.989461	permutation		9_IgM-9_IgA	mut_shuffle24	1
				9_IgG-9_IgA	mut_shuffle25	1	permutation		9_IgM-9_IgA	mut_shuffle25	1	permutation		9_IgM-9_IgG	mut_shuffle25	1	permutation						9_IgG-9_IgA	mut_shuffle25	1	permutation		9_IgM-9_IgA	mut_shuffle25	1	permutation		9_IgM-9_IgG	mut_shuffle25	1	permutation						9_IgG-9_IgA	mut_shuffle25	1	permutation		9_IgM-9_IgA	mut_shuffle25	1
				9_IgG-9_IgA	mut_shuffle26	1	permutation		9_IgM-9_IgA	mut_shuffle26	1	permutation		9_IgM-9_IgG	mut_shuffle26	1	permutation						9_IgG-9_IgA	mut_shuffle26	1	permutation		9_IgM-9_IgA	mut_shuffle26	1	permutation		9_IgM-9_IgG	mut_shuffle26	1	permutation						9_IgG-9_IgA	mut_shuffle26	1	permutation		9_IgM-9_IgA	mut_shuffle26	0.999665
				9_IgG-9_IgA	mut_shuffle27	1	permutation		9_IgM-9_IgA	mut_shuffle27	1	permutation		9_IgM-9_IgG	mut_shuffle27	1	permutation						9_IgG-9_IgA	mut_shuffle27	1	permutation		9_IgM-9_IgA	mut_shuffle27	1	permutation		9_IgM-9_IgG	mut_shuffle27	1	permutation						9_IgG-9_IgA	mut_shuffle27	1	permutation		9_IgM-9_IgA	mut_shuffle27	1
				9_IgG-9_IgA	mut_shuffle28	0.999997	permutation		9_IgM-9_IgA	mut_shuffle28	1	permutation		9_IgM-9_IgG	mut_shuffle28	1	permutation						9_IgG-9_IgA	mut_shuffle28	1	permutation		9_IgM-9_IgA	mut_shuffle28	1	permutation		9_IgM-9_IgG	mut_shuffle28	1	permutation						9_IgG-9_IgA	mut_shuffle28	1	permutation		9_IgM-9_IgA	mut_shuffle28	1
				9_IgG-9_IgA	mut_shuffle29	1	permutation		9_IgM-9_IgA	mut_shuffle29	1	permutation		9_IgM-9_IgG	mut_shuffle29	1	permutation						9_IgG-9_IgA	mut_shuffle29	1	permutation		9_IgM-9_IgA	mut_shuffle29	1	permutation		9_IgM-9_IgG	mut_shuffle29	1	permutation						9_IgG-9_IgA	mut_shuffle29	0.979317	permutation		9_IgM-9_IgA	mut_shuffle29	1
				9_IgG-9_IgA	mut_shuffle30	1	permutation		9_IgM-9_IgA	mut_shuffle30	1	permutation		9_IgM-9_IgG	mut_shuffle30	1	permutation						9_IgG-9_IgA	mut_shuffle30	1	permutation		9_IgM-9_IgA	mut_shuffle30	1	permutation		9_IgM-9_IgG	mut_shuffle30	1	permutation						9_IgG-9_IgA	mut_shuffle30	1	permutation		9_IgM-9_IgA	mut_shuffle30	1
				9_IgG-9_IgA	mut_shuffle31	0.999995	permutation		9_IgM-9_IgA	mut_shuffle31	1	permutation		9_IgM-9_IgG	mut_shuffle31	1	permutation						9_IgG-9_IgA	mut_shuffle31	1	permutation		9_IgM-9_IgA	mut_shuffle31	1	permutation		9_IgM-9_IgG	mut_shuffle31	1	permutation						9_IgG-9_IgA	mut_shuffle31	1	permutation		9_IgM-9_IgA	mut_shuffle31	0.999748
				9_IgG-9_IgA	mut_shuffle32	0.99973	permutation		9_IgM-9_IgA	mut_shuffle32	0.999919	permutation		9_IgM-9_IgG	mut_shuffle32	1	permutation						9_IgG-9_IgA	mut_shuffle32	1	permutation		9_IgM-9_IgA	mut_shuffle32	1	permutation		9_IgM-9_IgG	mut_shuffle32	1	permutation						9_IgG-9_IgA	mut_shuffle32	1	permutation		9_IgM-9_IgA	mut_shuffle32	1
				9_IgG-9_IgA	mut_shuffle33	1	permutation		9_IgM-9_IgA	mut_shuffle33	1	permutation		9_IgM-9_IgG	mut_shuffle33	1	permutation						9_IgG-9_IgA	mut_shuffle33	1	permutation		9_IgM-9_IgA	mut_shuffle33	1	permutation		9_IgM-9_IgG	mut_shuffle33	1	permutation						9_IgG-9_IgA	mut_shuffle33	1	permutation		9_IgM-9_IgA	mut_shuffle33	1
				9_IgG-9_IgA	mut_shuffle34	1	permutation		9_IgM-9_IgA	mut_shuffle34	1	permutation		9_IgM-9_IgG	mut_shuffle34	1	permutation						9_IgG-9_IgA	mut_shuffle34	1	permutation		9_IgM-9_IgA	mut_shuffle34	1	permutation		9_IgM-9_IgG	mut_shuffle34	0.99999	permutation						9_IgG-9_IgA	mut_shuffle34	0.999947	permutation		9_IgM-9_IgA	mut_shuffle34	1
				9_IgG-9_IgA	mut_shuffle35	1	permutation		9_IgM-9_IgA	mut_shuffle35	1	permutation		9_IgM-9_IgG	mut_shuffle35	1	permutation						9_IgG-9_IgA	mut_shuffle35	0.993505	permutation		9_IgM-9_IgA	mut_shuffle35	0.999996	permutation		9_IgM-9_IgG	mut_shuffle35	0.89322	permutation						9_IgG-9_IgA	mut_shuffle35	1	permutation		9_IgM-9_IgA	mut_shuffle35	1
				9_IgG-9_IgA	mut_shuffle36	1	permutation		9_IgM-9_IgA	mut_shuffle36	1	permutation		9_IgM-9_IgG	mut_shuffle36	1	permutation						9_IgG-9_IgA	mut_shuffle36	0.981652	permutation		9_IgM-9_IgA	mut_shuffle36	1	permutation		9_IgM-9_IgG	mut_shuffle36	1	permutation						9_IgG-9_IgA	mut_shuffle36	1	permutation		9_IgM-9_IgA	mut_shuffle36	1
				9_IgG-9_IgA	mut_shuffle37	1	permutation		9_IgM-9_IgA	mut_shuffle37	1	permutation		9_IgM-9_IgG	mut_shuffle37	1	permutation						9_IgG-9_IgA	mut_shuffle37	1	permutation		9_IgM-9_IgA	mut_shuffle37	1	permutation		9_IgM-9_IgG	mut_shuffle37	1	permutation						9_IgG-9_IgA	mut_shuffle37	1	permutation		9_IgM-9_IgA	mut_shuffle37	1
				9_IgG-9_IgA	mut_shuffle38	1	permutation		9_IgM-9_IgA	mut_shuffle38	1	permutation		9_IgM-9_IgG	mut_shuffle38	1	permutation						9_IgG-9_IgA	mut_shuffle38	1	permutation		9_IgM-9_IgA	mut_shuffle38	1	permutation		9_IgM-9_IgG	mut_shuffle38	1	permutation						9_IgG-9_IgA	mut_shuffle38	1	permutation		9_IgM-9_IgA	mut_shuffle38	1
				9_IgG-9_IgA	mut_shuffle39	1	permutation		9_IgM-9_IgA	mut_shuffle39	1	permutation		9_IgM-9_IgG	mut_shuffle39	0.999964	permutation						9_IgG-9_IgA	mut_shuffle39	1	permutation		9_IgM-9_IgA	mut_shuffle39	1	permutation		9_IgM-9_IgG	mut_shuffle39	1	permutation						9_IgG-9_IgA	mut_shuffle39	1	permutation		9_IgM-9_IgA	mut_shuffle39	1
				9_IgG-9_IgA	mut_shuffle40	1	permutation		9_IgM-9_IgA	mut_shuffle40	1	permutation		9_IgM-9_IgG	mut_shuffle40	0.999965	permutation						9_IgG-9_IgA	mut_shuffle40	1	permutation		9_IgM-9_IgA	mut_shuffle40	1	permutation		9_IgM-9_IgG	mut_shuffle40	1	permutation						9_IgG-9_IgA	mut_shuffle40	1	permutation		9_IgM-9_IgA	mut_shuffle40	1
				9_IgG-9_IgA	mut_shuffle41	1	permutation		9_IgM-9_IgA	mut_shuffle41	1	permutation		9_IgM-9_IgG	mut_shuffle41	1	permutation						9_IgG-9_IgA	mut_shuffle41	1	permutation		9_IgM-9_IgA	mut_shuffle41	1	permutation		9_IgM-9_IgG	mut_shuffle41	1	permutation						9_IgG-9_IgA	mut_shuffle41	1	permutation		9_IgM-9_IgA	mut_shuffle41	0.999799
				9_IgG-9_IgA	mut_shuffle42	1	permutation		9_IgM-9_IgA	mut_shuffle42	1	permutation		9_IgM-9_IgG	mut_shuffle42	1	permutation						9_IgG-9_IgA	mut_shuffle42	1	permutation		9_IgM-9_IgA	mut_shuffle42	1	permutation		9_IgM-9_IgG	mut_shuffle42	1	permutation						9_IgG-9_IgA	mut_shuffle42	1	permutation		9_IgM-9_IgA	mut_shuffle42	1
				9_IgG-9_IgA	mut_shuffle43	1	permutation		9_IgM-9_IgA	mut_shuffle43	1	permutation		9_IgM-9_IgG	mut_shuffle43	1	permutation						9_IgG-9_IgA	mut_shuffle43	1	permutation		9_IgM-9_IgA	mut_shuffle43	1	permutation		9_IgM-9_IgG	mut_shuffle43	1	permutation						9_IgG-9_IgA	mut_shuffle43	1	permutation		9_IgM-9_IgA	mut_shuffle43	1
				9_IgG-9_IgA	mut_shuffle44	1	permutation		9_IgM-9_IgA	mut_shuffle44	1	permutation		9_IgM-9_IgG	mut_shuffle44	0.999995	permutation						9_IgG-9_IgA	mut_shuffle44	1	permutation		9_IgM-9_IgA	mut_shuffle44	1	permutation		9_IgM-9_IgG	mut_shuffle44	1	permutation						9_IgG-9_IgA	mut_shuffle44	1	permutation		9_IgM-9_IgA	mut_shuffle44	1
				9_IgG-9_IgA	mut_shuffle45	1	permutation		9_IgM-9_IgA	mut_shuffle45	0.999962	permutation		9_IgM-9_IgG	mut_shuffle45	0.999958	permutation						9_IgG-9_IgA	mut_shuffle45	1	permutation		9_IgM-9_IgA	mut_shuffle45	1	permutation		9_IgM-9_IgG	mut_shuffle45	1	permutation						9_IgG-9_IgA	mut_shuffle45	1	permutation		9_IgM-9_IgA	mut_shuffle45	1
				9_IgG-9_IgA	mut_shuffle46	1	permutation		9_IgM-9_IgA	mut_shuffle46	1	permutation		9_IgM-9_IgG	mut_shuffle46	1	permutation						9_IgG-9_IgA	mut_shuffle46	1	permutation		9_IgM-9_IgA	mut_shuffle46	1	permutation		9_IgM-9_IgG	mut_shuffle46	0.99985	permutation						9_IgG-9_IgA	mut_shuffle46	1	permutation		9_IgM-9_IgA	mut_shuffle46	1
				9_IgG-9_IgA	mut_shuffle47	1	permutation		9_IgM-9_IgA	mut_shuffle47	1	permutation		9_IgM-9_IgG	mut_shuffle47	1	permutation						9_IgG-9_IgA	mut_shuffle47	1	permutation		9_IgM-9_IgA	mut_shuffle47	1	permutation		9_IgM-9_IgG	mut_shuffle47	1	permutation						9_IgG-9_IgA	mut_shuffle47	1	permutation		9_IgM-9_IgA	mut_shuffle47	1
				9_IgG-9_IgA	mut_shuffle48	1	permutation		9_IgM-9_IgA	mut_shuffle48	1	permutation		9_IgM-9_IgG	mut_shuffle48	1	permutation						9_IgG-9_IgA	mut_shuffle48	1	permutation		9_IgM-9_IgA	mut_shuffle48	1	permutation		9_IgM-9_IgG	mut_shuffle48	1	permutation						9_IgG-9_IgA	mut_shuffle48	1	permutation		9_IgM-9_IgA	mut_shuffle48	1
				9_IgG-9_IgA	mut_shuffle49	1	permutation		9_IgM-9_IgA	mut_shuffle49	0.997252	permutation		9_IgM-9_IgG	mut_shuffle49	0.999974	permutation						9_IgG-9_IgA	mut_shuffle49	1	permutation		9_IgM-9_IgA	mut_shuffle49	1	permutation		9_IgM-9_IgG	mut_shuffle49	1	permutation						9_IgG-9_IgA	mut_shuffle49	1	permutation		9_IgM-9_IgA	mut_shuffle49	1
				9_IgG-9_IgA	mut_shuffle50	1	permutation		9_IgM-9_IgA	mut_shuffle50	1	permutation		9_IgM-9_IgG	mut_shuffle50	1	permutation						9_IgG-9_IgA	mut_shuffle50	1	permutation		9_IgM-9_IgA	mut_shuffle50	1	permutation		9_IgM-9_IgG	mut_shuffle50	1	permutation						9_IgG-9_IgA	mut_shuffle50	0.800558	permutation		9_IgM-9_IgA	mut_shuffle50	1
				9_IgG-9_IgA	mut_shuffle51	0.999999	permutation		9_IgM-9_IgA	mut_shuffle51	1	permutation		9_IgM-9_IgG	mut_shuffle51	1	permutation						9_IgG-9_IgA	mut_shuffle51	1	permutation		9_IgM-9_IgA	mut_shuffle51	1	permutation		9_IgM-9_IgG	mut_shuffle51	1	permutation						9_IgG-9_IgA	mut_shuffle51	0.997417	permutation		9_IgM-9_IgA	mut_shuffle51	0.999997
				9_IgG-9_IgA	mut_shuffle52	1	permutation		9_IgM-9_IgA	mut_shuffle52	1	permutation		9_IgM-9_IgG	mut_shuffle52	1	permutation						9_IgG-9_IgA	mut_shuffle52	0.999965	permutation		9_IgM-9_IgA	mut_shuffle52	0.999995	permutation		9_IgM-9_IgG	mut_shuffle52	1	permutation						9_IgG-9_IgA	mut_shuffle52	1	permutation		9_IgM-9_IgA	mut_shuffle52	1
				9_IgG-9_IgA	mut_shuffle53	1	permutation		9_IgM-9_IgA	mut_shuffle53	1	permutation		9_IgM-9_IgG	mut_shuffle53	1	permutation						9_IgG-9_IgA	mut_shuffle53	1	permutation		9_IgM-9_IgA	mut_shuffle53	1	permutation		9_IgM-9_IgG	mut_shuffle53	1	permutation						9_IgG-9_IgA	mut_shuffle53	1	permutation		9_IgM-9_IgA	mut_shuffle53	1
				9_IgG-9_IgA	mut_shuffle54	1	permutation		9_IgM-9_IgA	mut_shuffle54	1	permutation		9_IgM-9_IgG	mut_shuffle54	1	permutation						9_IgG-9_IgA	mut_shuffle54	1	permutation		9_IgM-9_IgA	mut_shuffle54	1	permutation		9_IgM-9_IgG	mut_shuffle54	1	permutation						9_IgG-9_IgA	mut_shuffle54	1	permutation		9_IgM-9_IgA	mut_shuffle54	1
				9_IgG-9_IgA	mut_shuffle55	1	permutation		9_IgM-9_IgA	mut_shuffle55	1	permutation		9_IgM-9_IgG	mut_shuffle55	1	permutation						9_IgG-9_IgA	mut_shuffle55	1	permutation		9_IgM-9_IgA	mut_shuffle55	1	permutation		9_IgM-9_IgG	mut_shuffle55	1	permutation						9_IgG-9_IgA	mut_shuffle55	1	permutation		9_IgM-9_IgA	mut_shuffle55	1
				9_IgG-9_IgA	mut_shuffle56	1	permutation		9_IgM-9_IgA	mut_shuffle56	1	permutation		9_IgM-9_IgG	mut_shuffle56	1	permutation						9_IgG-9_IgA	mut_shuffle56	1	permutation		9_IgM-9_IgA	mut_shuffle56	1	permutation		9_IgM-9_IgG	mut_shuffle56	1	permutation						9_IgG-9_IgA	mut_shuffle56	1	permutation		9_IgM-9_IgA	mut_shuffle56	1
				9_IgG-9_IgA	mut_shuffle57	1	permutation		9_IgM-9_IgA	mut_shuffle57	1	permutation		9_IgM-9_IgG	mut_shuffle57	1	permutation						9_IgG-9_IgA	mut_shuffle57	0.999992	permutation		9_IgM-9_IgA	mut_shuffle57	1	permutation		9_IgM-9_IgG	mut_shuffle57	1	permutation						9_IgG-9_IgA	mut_shuffle57	1	permutation		9_IgM-9_IgA	mut_shuffle57	1
				9_IgG-9_IgA	mut_shuffle58	1	permutation		9_IgM-9_IgA	mut_shuffle58	0.999018	permutation		9_IgM-9_IgG	mut_shuffle58	1	permutation						9_IgG-9_IgA	mut_shuffle58	0.99973	permutation		9_IgM-9_IgA	mut_shuffle58	1	permutation		9_IgM-9_IgG	mut_shuffle58	1	permutation						9_IgG-9_IgA	mut_shuffle58	1	permutation		9_IgM-9_IgA	mut_shuffle58	1
				9_IgG-9_IgA	mut_shuffle59	1	permutation		9_IgM-9_IgA	mut_shuffle59	1	permutation		9_IgM-9_IgG	mut_shuffle59	1	permutation						9_IgG-9_IgA	mut_shuffle59	0.999999	permutation		9_IgM-9_IgA	mut_shuffle59	0.999999	permutation		9_IgM-9_IgG	mut_shuffle59	1	permutation						9_IgG-9_IgA	mut_shuffle59	1	permutation		9_IgM-9_IgA	mut_shuffle59	1
				9_IgG-9_IgA	mut_shuffle60	1	permutation		9_IgM-9_IgA	mut_shuffle60	1	permutation		9_IgM-9_IgG	mut_shuffle60	1	permutation						9_IgG-9_IgA	mut_shuffle60	0.999974	permutation		9_IgM-9_IgA	mut_shuffle60	1	permutation		9_IgM-9_IgG	mut_shuffle60	1	permutation						9_IgG-9_IgA	mut_shuffle60	0.999957	permutation		9_IgM-9_IgA	mut_shuffle60	1
				9_IgG-9_IgA	mut_shuffle61	1	permutation		9_IgM-9_IgA	mut_shuffle61	1	permutation		9_IgM-9_IgG	mut_shuffle61	1	permutation						9_IgG-9_IgA	mut_shuffle61	1	permutation		9_IgM-9_IgA	mut_shuffle61	1	permutation		9_IgM-9_IgG	mut_shuffle61	0.999997	permutation						9_IgG-9_IgA	mut_shuffle61	0.999996	permutation		9_IgM-9_IgA	mut_shuffle61	1
				9_IgG-9_IgA	mut_shuffle62	1	permutation		9_IgM-9_IgA	mut_shuffle62	1	permutation		9_IgM-9_IgG	mut_shuffle62	1	permutation						9_IgG-9_IgA	mut_shuffle62	1	permutation		9_IgM-9_IgA	mut_shuffle62	1	permutation		9_IgM-9_IgG	mut_shuffle62	1	permutation						9_IgG-9_IgA	mut_shuffle62	1	permutation		9_IgM-9_IgA	mut_shuffle62	1
				9_IgG-9_IgA	mut_shuffle63	1	permutation		9_IgM-9_IgA	mut_shuffle63	1	permutation		9_IgM-9_IgG	mut_shuffle63	1	permutation						9_IgG-9_IgA	mut_shuffle63	1	permutation		9_IgM-9_IgA	mut_shuffle63	0.995282	permutation		9_IgM-9_IgG	mut_shuffle63	0.999999	permutation						9_IgG-9_IgA	mut_shuffle63	0.999841	permutation		9_IgM-9_IgA	mut_shuffle63	1
				9_IgG-9_IgA	mut_shuffle64	0.999829	permutation		9_IgM-9_IgA	mut_shuffle64	1	permutation		9_IgM-9_IgG	mut_shuffle64	1	permutation						9_IgG-9_IgA	mut_shuffle64	1	permutation		9_IgM-9_IgA	mut_shuffle64	1	permutation		9_IgM-9_IgG	mut_shuffle64	1	permutation						9_IgG-9_IgA	mut_shuffle64	1	permutation		9_IgM-9_IgA	mut_shuffle64	1
				9_IgG-9_IgA	mut_shuffle65	1	permutation		9_IgM-9_IgA	mut_shuffle65	1	permutation		9_IgM-9_IgG	mut_shuffle65	1	permutation						9_IgG-9_IgA	mut_shuffle65	0.999936	permutation		9_IgM-9_IgA	mut_shuffle65	1	permutation		9_IgM-9_IgG	mut_shuffle65	1	permutation						9_IgG-9_IgA	mut_shuffle65	1	permutation		9_IgM-9_IgA	mut_shuffle65	0.999992
				9_IgG-9_IgA	mut_shuffle66	1	permutation		9_IgM-9_IgA	mut_shuffle66	1	permutation		9_IgM-9_IgG	mut_shuffle66	1	permutation						9_IgG-9_IgA	mut_shuffle66	1	permutation		9_IgM-9_IgA	mut_shuffle66	1	permutation		9_IgM-9_IgG	mut_shuffle66	1	permutation						9_IgG-9_IgA	mut_shuffle66	1	permutation		9_IgM-9_IgA	mut_shuffle66	1
				9_IgG-9_IgA	mut_shuffle67	1	permutation		9_IgM-9_IgA	mut_shuffle67	1	permutation		9_IgM-9_IgG	mut_shuffle67	1	permutation						9_IgG-9_IgA	mut_shuffle67	1	permutation		9_IgM-9_IgA	mut_shuffle67	1	permutation		9_IgM-9_IgG	mut_shuffle67	0.999965	permutation						9_IgG-9_IgA	mut_shuffle67	0.993373	permutation		9_IgM-9_IgA	mut_shuffle67	1
				9_IgG-9_IgA	mut_shuffle68	1	permutation		9_IgM-9_IgA	mut_shuffle68	1	permutation		9_IgM-9_IgG	mut_shuffle68	1	permutation						9_IgG-9_IgA	mut_shuffle68	1	permutation		9_IgM-9_IgA	mut_shuffle68	0.942324	permutation		9_IgM-9_IgG	mut_shuffle68	0.99988	permutation						9_IgG-9_IgA	mut_shuffle68	1	permutation		9_IgM-9_IgA	mut_shuffle68	1
				9_IgG-9_IgA	mut_shuffle69	1	permutation		9_IgM-9_IgA	mut_shuffle69	1	permutation		9_IgM-9_IgG	mut_shuffle69	1	permutation						9_IgG-9_IgA	mut_shuffle69	1	permutation		9_IgM-9_IgA	mut_shuffle69	1	permutation		9_IgM-9_IgG	mut_shuffle69	1	permutation						9_IgG-9_IgA	mut_shuffle69	0.999987	permutation		9_IgM-9_IgA	mut_shuffle69	1
				9_IgG-9_IgA	mut_shuffle70	1	permutation		9_IgM-9_IgA	mut_shuffle70	1	permutation		9_IgM-9_IgG	mut_shuffle70	1	permutation						9_IgG-9_IgA	mut_shuffle70	1	permutation		9_IgM-9_IgA	mut_shuffle70	1	permutation		9_IgM-9_IgG	mut_shuffle70	1	permutation						9_IgG-9_IgA	mut_shuffle70	1	permutation		9_IgM-9_IgA	mut_shuffle70	1
				9_IgG-9_IgA	mut_shuffle71	1	permutation		9_IgM-9_IgA	mut_shuffle71	1	permutation		9_IgM-9_IgG	mut_shuffle71	1	permutation						9_IgG-9_IgA	mut_shuffle71	1	permutation		9_IgM-9_IgA	mut_shuffle71	1	permutation		9_IgM-9_IgG	mut_shuffle71	1	permutation						9_IgG-9_IgA	mut_shuffle71	1	permutation		9_IgM-9_IgA	mut_shuffle71	1
				9_IgG-9_IgA	mut_shuffle72	1	permutation		9_IgM-9_IgA	mut_shuffle72	1	permutation		9_IgM-9_IgG	mut_shuffle72	1	permutation						9_IgG-9_IgA	mut_shuffle72	1	permutation		9_IgM-9_IgA	mut_shuffle72	0.999995	permutation		9_IgM-9_IgG	mut_shuffle72	1	permutation						9_IgG-9_IgA	mut_shuffle72	1	permutation		9_IgM-9_IgA	mut_shuffle72	1
				9_IgG-9_IgA	mut_shuffle73	1	permutation		9_IgM-9_IgA	mut_shuffle73	1	permutation		9_IgM-9_IgG	mut_shuffle73	1	permutation						9_IgG-9_IgA	mut_shuffle73	1	permutation		9_IgM-9_IgA	mut_shuffle73	1	permutation		9_IgM-9_IgG	mut_shuffle73	1	permutation						9_IgG-9_IgA	mut_shuffle73	1	permutation		9_IgM-9_IgA	mut_shuffle73	0.998959
				9_IgG-9_IgA	mut_shuffle74	0.999413	permutation		9_IgM-9_IgA	mut_shuffle74	1	permutation		9_IgM-9_IgG	mut_shuffle74	1	permutation						9_IgG-9_IgA	mut_shuffle74	1	permutation		9_IgM-9_IgA	mut_shuffle74	1	permutation		9_IgM-9_IgG	mut_shuffle74	0.999998	permutation						9_IgG-9_IgA	mut_shuffle74	1	permutation		9_IgM-9_IgA	mut_shuffle74	1
				9_IgG-9_IgA	mut_shuffle75	1	permutation		9_IgM-9_IgA	mut_shuffle75	1	permutation		9_IgM-9_IgG	mut_shuffle75	1	permutation						9_IgG-9_IgA	mut_shuffle75	1	permutation		9_IgM-9_IgA	mut_shuffle75	1	permutation		9_IgM-9_IgG	mut_shuffle75	1	permutation						9_IgG-9_IgA	mut_shuffle75	1	permutation		9_IgM-9_IgA	mut_shuffle75	1
				9_IgG-9_IgA	mut_shuffle76	0.348909	permutation		9_IgM-9_IgA	mut_shuffle76	1	permutation		9_IgM-9_IgG	mut_shuffle76	0.652662	permutation						9_IgG-9_IgA	mut_shuffle76	1	permutation		9_IgM-9_IgA	mut_shuffle76	1	permutation		9_IgM-9_IgG	mut_shuffle76	1	permutation						9_IgG-9_IgA	mut_shuffle76	1	permutation		9_IgM-9_IgA	mut_shuffle76	1
				9_IgG-9_IgA	mut_shuffle77	1	permutation		9_IgM-9_IgA	mut_shuffle77	1	permutation		9_IgM-9_IgG	mut_shuffle77	1	permutation						9_IgG-9_IgA	mut_shuffle77	1	permutation		9_IgM-9_IgA	mut_shuffle77	0.999997	permutation		9_IgM-9_IgG	mut_shuffle77	0.999954	permutation						9_IgG-9_IgA	mut_shuffle77	1	permutation		9_IgM-9_IgA	mut_shuffle77	1
				9_IgG-9_IgA	mut_shuffle78	1	permutation		9_IgM-9_IgA	mut_shuffle78	0.999952	permutation		9_IgM-9_IgG	mut_shuffle78	1	permutation						9_IgG-9_IgA	mut_shuffle78	1	permutation		9_IgM-9_IgA	mut_shuffle78	1	permutation		9_IgM-9_IgG	mut_shuffle78	1	permutation						9_IgG-9_IgA	mut_shuffle78	1	permutation		9_IgM-9_IgA	mut_shuffle78	1
				9_IgG-9_IgA	mut_shuffle79	1	permutation		9_IgM-9_IgA	mut_shuffle79	1	permutation		9_IgM-9_IgG	mut_shuffle79	1	permutation						9_IgG-9_IgA	mut_shuffle79	1	permutation		9_IgM-9_IgA	mut_shuffle79	1	permutation		9_IgM-9_IgG	mut_shuffle79	0.999971	permutation						9_IgG-9_IgA	mut_shuffle79	1	permutation		9_IgM-9_IgA	mut_shuffle79	1
				9_IgG-9_IgA	mut_shuffle80	1	permutation		9_IgM-9_IgA	mut_shuffle80	1	permutation		9_IgM-9_IgG	mut_shuffle80	1	permutation						9_IgG-9_IgA	mut_shuffle80	1	permutation		9_IgM-9_IgA	mut_shuffle80	1	permutation		9_IgM-9_IgG	mut_shuffle80	1	permutation						9_IgG-9_IgA	mut_shuffle80	1	permutation		9_IgM-9_IgA	mut_shuffle80	1
				9_IgG-9_IgA	mut_shuffle81	0.999996	permutation		9_IgM-9_IgA	mut_shuffle81	1	permutation		9_IgM-9_IgG	mut_shuffle81	1	permutation						9_IgG-9_IgA	mut_shuffle81	0.993676	permutation		9_IgM-9_IgA	mut_shuffle81	1	permutation		9_IgM-9_IgG	mut_shuffle81	1	permutation						9_IgG-9_IgA	mut_shuffle81	1	permutation		9_IgM-9_IgA	mut_shuffle81	1
				9_IgG-9_IgA	mut_shuffle82	1	permutation		9_IgM-9_IgA	mut_shuffle82	1	permutation		9_IgM-9_IgG	mut_shuffle82	1	permutation						9_IgG-9_IgA	mut_shuffle82	1	permutation		9_IgM-9_IgA	mut_shuffle82	1	permutation		9_IgM-9_IgG	mut_shuffle82	1	permutation						9_IgG-9_IgA	mut_shuffle82	1	permutation		9_IgM-9_IgA	mut_shuffle82	0.999921
				9_IgG-9_IgA	mut_shuffle83	1	permutation		9_IgM-9_IgA	mut_shuffle83	1	permutation		9_IgM-9_IgG	mut_shuffle83	1	permutation						9_IgG-9_IgA	mut_shuffle83	1	permutation		9_IgM-9_IgA	mut_shuffle83	1	permutation		9_IgM-9_IgG	mut_shuffle83	1	permutation						9_IgG-9_IgA	mut_shuffle83	0.985212	permutation		9_IgM-9_IgA	mut_shuffle83	1
				9_IgG-9_IgA	mut_shuffle84	1	permutation		9_IgM-9_IgA	mut_shuffle84	1	permutation		9_IgM-9_IgG	mut_shuffle84	1	permutation						9_IgG-9_IgA	mut_shuffle84	1	permutation		9_IgM-9_IgA	mut_shuffle84	1	permutation		9_IgM-9_IgG	mut_shuffle84	1	permutation						9_IgG-9_IgA	mut_shuffle84	1	permutation		9_IgM-9_IgA	mut_shuffle84	1
				9_IgG-9_IgA	mut_shuffle85	1	permutation		9_IgM-9_IgA	mut_shuffle85	1	permutation		9_IgM-9_IgG	mut_shuffle85	1	permutation						9_IgG-9_IgA	mut_shuffle85	1	permutation		9_IgM-9_IgA	mut_shuffle85	0.999977	permutation		9_IgM-9_IgG	mut_shuffle85	0.999999	permutation						9_IgG-9_IgA	mut_shuffle85	1	permutation		9_IgM-9_IgA	mut_shuffle85	0.999994
				9_IgG-9_IgA	mut_shuffle86	1	permutation		9_IgM-9_IgA	mut_shuffle86	1	permutation		9_IgM-9_IgG	mut_shuffle86	1	permutation						9_IgG-9_IgA	mut_shuffle86	1	permutation		9_IgM-9_IgA	mut_shuffle86	1	permutation		9_IgM-9_IgG	mut_shuffle86	1	permutation						9_IgG-9_IgA	mut_shuffle86	1	permutation		9_IgM-9_IgA	mut_shuffle86	0.93093
				9_IgG-9_IgA	mut_shuffle87	1	permutation		9_IgM-9_IgA	mut_shuffle87	1	permutation		9_IgM-9_IgG	mut_shuffle87	1	permutation						9_IgG-9_IgA	mut_shuffle87	1	permutation		9_IgM-9_IgA	mut_shuffle87	0.999992	permutation		9_IgM-9_IgG	mut_shuffle87	0.999999	permutation						9_IgG-9_IgA	mut_shuffle87	0.999919	permutation		9_IgM-9_IgA	mut_shuffle87	1
				9_IgG-9_IgA	mut_shuffle88	1	permutation		9_IgM-9_IgA	mut_shuffle88	1	permutation		9_IgM-9_IgG	mut_shuffle88	1	permutation						9_IgG-9_IgA	mut_shuffle88	1	permutation		9_IgM-9_IgA	mut_shuffle88	1	permutation		9_IgM-9_IgG	mut_shuffle88	1	permutation						9_IgG-9_IgA	mut_shuffle88	1	permutation		9_IgM-9_IgA	mut_shuffle88	1
				9_IgG-9_IgA	mut_shuffle89	1	permutation		9_IgM-9_IgA	mut_shuffle89	0.998996	permutation		9_IgM-9_IgG	mut_shuffle89	0.96946	permutation						9_IgG-9_IgA	mut_shuffle89	1	permutation		9_IgM-9_IgA	mut_shuffle89	1	permutation		9_IgM-9_IgG	mut_shuffle89	1	permutation						9_IgG-9_IgA	mut_shuffle89	1	permutation		9_IgM-9_IgA	mut_shuffle89	1
				9_IgG-9_IgA	mut_shuffle90	1	permutation		9_IgM-9_IgA	mut_shuffle90	0.999998	permutation		9_IgM-9_IgG	mut_shuffle90	0.999988	permutation						9_IgG-9_IgA	mut_shuffle90	1	permutation		9_IgM-9_IgA	mut_shuffle90	0.998486	permutation		9_IgM-9_IgG	mut_shuffle90	0.999841	permutation						9_IgG-9_IgA	mut_shuffle90	1	permutation		9_IgM-9_IgA	mut_shuffle90	1
				9_IgG-9_IgA	mut_shuffle91	0.993086	permutation		9_IgM-9_IgA	mut_shuffle91	0.999853	permutation		9_IgM-9_IgG	mut_shuffle91	1	permutation						9_IgG-9_IgA	mut_shuffle91	1	permutation		9_IgM-9_IgA	mut_shuffle91	1	permutation		9_IgM-9_IgG	mut_shuffle91	1	permutation						9_IgG-9_IgA	mut_shuffle91	1	permutation		9_IgM-9_IgA	mut_shuffle91	1
				9_IgG-9_IgA	mut_shuffle92	1	permutation		9_IgM-9_IgA	mut_shuffle92	0.975084	permutation		9_IgM-9_IgG	mut_shuffle92	0.999923	permutation						9_IgG-9_IgA	mut_shuffle92	1	permutation		9_IgM-9_IgA	mut_shuffle92	0.997808	permutation		9_IgM-9_IgG	mut_shuffle92	0.984243	permutation						9_IgG-9_IgA	mut_shuffle92	1	permutation		9_IgM-9_IgA	mut_shuffle92	1
				9_IgG-9_IgA	mut_shuffle93	1	permutation		9_IgM-9_IgA	mut_shuffle93	1	permutation		9_IgM-9_IgG	mut_shuffle93	1	permutation						9_IgG-9_IgA	mut_shuffle93	0.999998	permutation		9_IgM-9_IgA	mut_shuffle93	1	permutation		9_IgM-9_IgG	mut_shuffle93	1	permutation						9_IgG-9_IgA	mut_shuffle93	0.967939	permutation		9_IgM-9_IgA	mut_shuffle93	0.977072
				9_IgG-9_IgA	mut_shuffle94	1	permutation		9_IgM-9_IgA	mut_shuffle94	1	permutation		9_IgM-9_IgG	mut_shuffle94	1	permutation						9_IgG-9_IgA	mut_shuffle94	1	permutation		9_IgM-9_IgA	mut_shuffle94	0.999699	permutation		9_IgM-9_IgG	mut_shuffle94	0.999999	permutation						9_IgG-9_IgA	mut_shuffle94	1	permutation		9_IgM-9_IgA	mut_shuffle94	1
				9_IgG-9_IgA	mut_shuffle95	1	permutation		9_IgM-9_IgA	mut_shuffle95	1	permutation		9_IgM-9_IgG	mut_shuffle95	1	permutation						9_IgG-9_IgA	mut_shuffle95	0.999988	permutation		9_IgM-9_IgA	mut_shuffle95	1	permutation		9_IgM-9_IgG	mut_shuffle95	1	permutation						9_IgG-9_IgA	mut_shuffle95	1	permutation		9_IgM-9_IgA	mut_shuffle95	1
				9_IgG-9_IgA	mut_shuffle96	1	permutation		9_IgM-9_IgA	mut_shuffle96	1	permutation		9_IgM-9_IgG	mut_shuffle96	1	permutation						9_IgG-9_IgA	mut_shuffle96	0.999993	permutation		9_IgM-9_IgA	mut_shuffle96	1	permutation		9_IgM-9_IgG	mut_shuffle96	1	permutation						9_IgG-9_IgA	mut_shuffle96	1	permutation		9_IgM-9_IgA	mut_shuffle96	1
				9_IgG-9_IgA	mut_shuffle97	1	permutation		9_IgM-9_IgA	mut_shuffle97	1	permutation		9_IgM-9_IgG	mut_shuffle97	1	permutation						9_IgG-9_IgA	mut_shuffle97	1	permutation		9_IgM-9_IgA	mut_shuffle97	1	permutation		9_IgM-9_IgG	mut_shuffle97	1	permutation						9_IgG-9_IgA	mut_shuffle97	0.999962	permutation		9_IgM-9_IgA	mut_shuffle97	1
				9_IgG-9_IgA	mut_shuffle98	1	permutation		9_IgM-9_IgA	mut_shuffle98	1	permutation		9_IgM-9_IgG	mut_shuffle98	1	permutation						9_IgG-9_IgA	mut_shuffle98	1	permutation		9_IgM-9_IgA	mut_shuffle98	1	permutation		9_IgM-9_IgG	mut_shuffle98	1	permutation						9_IgG-9_IgA	mut_shuffle98	1	permutation		9_IgM-9_IgA	mut_shuffle98	1
				9_IgG-9_IgA	mut_shuffle99	1	permutation		9_IgM-9_IgA	mut_shuffle99	1	permutation		9_IgM-9_IgG	mut_shuffle99	1	permutation						9_IgG-9_IgA	mut_shuffle99	1	permutation		9_IgM-9_IgA	mut_shuffle99	1	permutation		9_IgM-9_IgG	mut_shuffle99	1	permutation						9_IgG-9_IgA	mut_shuffle99	0.999972	permutation		9_IgM-9_IgA	mut_shuffle99	1
				9_IgG-9_IgA	mut_shuffle100	1	permutation		9_IgM-9_IgA	mut_shuffle100	1	permutation		9_IgM-9_IgG	mut_shuffle100	1	permutation						9_IgG-9_IgA	mut_shuffle100	1	permutation		9_IgM-9_IgA	mut_shuffle100	1	permutation		9_IgM-9_IgG	mut_shuffle100	0.999982	permutation						9_IgG-9_IgA	mut_shuffle100	1	permutation		9_IgM-9_IgA	mut_shuffle100	1
				8_IgG-8_IgA	mut_shuffle1	1	permutation		8_IgM-8_IgA	mut_shuffle1	1	permutation		8_IgM-8_IgG	mut_shuffle1	1	permutation						8_IgG-8_IgA	mut_shuffle1	1	permutation		8_IgM-8_IgA	mut_shuffle1	1	permutation		8_IgM-8_IgG	mut_shuffle1	1	permutation						8_IgG-8_IgA	mut_shuffle1	1	permutation		8_IgM-8_IgA	mut_shuffle1	1
				8_IgG-8_IgA	mut_shuffle2	0.999875	permutation		8_IgM-8_IgA	mut_shuffle2	1	permutation		8_IgM-8_IgG	mut_shuffle2	1	permutation						8_IgG-8_IgA	mut_shuffle2	1	permutation		8_IgM-8_IgA	mut_shuffle2	1	permutation		8_IgM-8_IgG	mut_shuffle2	1	permutation						8_IgG-8_IgA	mut_shuffle2	1	permutation		8_IgM-8_IgA	mut_shuffle2	1
				8_IgG-8_IgA	mut_shuffle3	1	permutation		8_IgM-8_IgA	mut_shuffle3	1	permutation		8_IgM-8_IgG	mut_shuffle3	1	permutation						8_IgG-8_IgA	mut_shuffle3	1	permutation		8_IgM-8_IgA	mut_shuffle3	1	permutation		8_IgM-8_IgG	mut_shuffle3	1	permutation						8_IgG-8_IgA	mut_shuffle3	1	permutation		8_IgM-8_IgA	mut_shuffle3	1
				8_IgG-8_IgA	mut_shuffle4	1	permutation		8_IgM-8_IgA	mut_shuffle4	1	permutation		8_IgM-8_IgG	mut_shuffle4	1	permutation						8_IgG-8_IgA	mut_shuffle4	0.999979	permutation		8_IgM-8_IgA	mut_shuffle4	1	permutation		8_IgM-8_IgG	mut_shuffle4	0.999936	permutation						8_IgG-8_IgA	mut_shuffle4	0.999797	permutation		8_IgM-8_IgA	mut_shuffle4	1
				8_IgG-8_IgA	mut_shuffle5	1	permutation		8_IgM-8_IgA	mut_shuffle5	0.990335	permutation		8_IgM-8_IgG	mut_shuffle5	0.993564	permutation						8_IgG-8_IgA	mut_shuffle5	1	permutation		8_IgM-8_IgA	mut_shuffle5	1	permutation		8_IgM-8_IgG	mut_shuffle5	0.999965	permutation						8_IgG-8_IgA	mut_shuffle5	1	permutation		8_IgM-8_IgA	mut_shuffle5	1
				8_IgG-8_IgA	mut_shuffle6	1	permutation		8_IgM-8_IgA	mut_shuffle6	0.965665	permutation		8_IgM-8_IgG	mut_shuffle6	0.514129	permutation						8_IgG-8_IgA	mut_shuffle6	1	permutation		8_IgM-8_IgA	mut_shuffle6	1	permutation		8_IgM-8_IgG	mut_shuffle6	1	permutation						8_IgG-8_IgA	mut_shuffle6	1	permutation		8_IgM-8_IgA	mut_shuffle6	0.999912
				8_IgG-8_IgA	mut_shuffle7	1	permutation		8_IgM-8_IgA	mut_shuffle7	1	permutation		8_IgM-8_IgG	mut_shuffle7	1	permutation						8_IgG-8_IgA	mut_shuffle7	1	permutation		8_IgM-8_IgA	mut_shuffle7	1	permutation		8_IgM-8_IgG	mut_shuffle7	0.999999	permutation						8_IgG-8_IgA	mut_shuffle7	1	permutation		8_IgM-8_IgA	mut_shuffle7	1
				8_IgG-8_IgA	mut_shuffle8	1	permutation		8_IgM-8_IgA	mut_shuffle8	1	permutation		8_IgM-8_IgG	mut_shuffle8	1	permutation						8_IgG-8_IgA	mut_shuffle8	1	permutation		8_IgM-8_IgA	mut_shuffle8	0.999999	permutation		8_IgM-8_IgG	mut_shuffle8	0.961026	permutation						8_IgG-8_IgA	mut_shuffle8	1	permutation		8_IgM-8_IgA	mut_shuffle8	1
				8_IgG-8_IgA	mut_shuffle9	1	permutation		8_IgM-8_IgA	mut_shuffle9	1	permutation		8_IgM-8_IgG	mut_shuffle9	1	permutation						8_IgG-8_IgA	mut_shuffle9	0.987054	permutation		8_IgM-8_IgA	mut_shuffle9	1	permutation		8_IgM-8_IgG	mut_shuffle9	1	permutation						8_IgG-8_IgA	mut_shuffle9	1	permutation		8_IgM-8_IgA	mut_shuffle9	1
				8_IgG-8_IgA	mut_shuffle10	1	permutation		8_IgM-8_IgA	mut_shuffle10	1	permutation		8_IgM-8_IgG	mut_shuffle10	1	permutation						8_IgG-8_IgA	mut_shuffle10	1	permutation		8_IgM-8_IgA	mut_shuffle10	1	permutation		8_IgM-8_IgG	mut_shuffle10	0.999999	permutation						8_IgG-8_IgA	mut_shuffle10	1	permutation		8_IgM-8_IgA	mut_shuffle10	1
				8_IgG-8_IgA	mut_shuffle11	1	permutation		8_IgM-8_IgA	mut_shuffle11	1	permutation		8_IgM-8_IgG	mut_shuffle11	1	permutation						8_IgG-8_IgA	mut_shuffle11	1	permutation		8_IgM-8_IgA	mut_shuffle11	1	permutation		8_IgM-8_IgG	mut_shuffle11	1	permutation						8_IgG-8_IgA	mut_shuffle11	1	permutation		8_IgM-8_IgA	mut_shuffle11	1
				8_IgG-8_IgA	mut_shuffle12	1	permutation		8_IgM-8_IgA	mut_shuffle12	1	permutation		8_IgM-8_IgG	mut_shuffle12	1	permutation						8_IgG-8_IgA	mut_shuffle12	1	permutation		8_IgM-8_IgA	mut_shuffle12	1	permutation		8_IgM-8_IgG	mut_shuffle12	0.999999	permutation						8_IgG-8_IgA	mut_shuffle12	1	permutation		8_IgM-8_IgA	mut_shuffle12	1
				8_IgG-8_IgA	mut_shuffle13	1	permutation		8_IgM-8_IgA	mut_shuffle13	1	permutation		8_IgM-8_IgG	mut_shuffle13	1	permutation						8_IgG-8_IgA	mut_shuffle13	1	permutation		8_IgM-8_IgA	mut_shuffle13	1	permutation		8_IgM-8_IgG	mut_shuffle13	1	permutation						8_IgG-8_IgA	mut_shuffle13	1	permutation		8_IgM-8_IgA	mut_shuffle13	1
				8_IgG-8_IgA	mut_shuffle14	0.999999	permutation		8_IgM-8_IgA	mut_shuffle14	1	permutation		8_IgM-8_IgG	mut_shuffle14	1	permutation						8_IgG-8_IgA	mut_shuffle14	1	permutation		8_IgM-8_IgA	mut_shuffle14	1	permutation		8_IgM-8_IgG	mut_shuffle14	0.998494	permutation						8_IgG-8_IgA	mut_shuffle14	1	permutation		8_IgM-8_IgA	mut_shuffle14	0.999994
				8_IgG-8_IgA	mut_shuffle15	1	permutation		8_IgM-8_IgA	mut_shuffle15	1	permutation		8_IgM-8_IgG	mut_shuffle15	1	permutation						8_IgG-8_IgA	mut_shuffle15	1	permutation		8_IgM-8_IgA	mut_shuffle15	1	permutation		8_IgM-8_IgG	mut_shuffle15	1	permutation						8_IgG-8_IgA	mut_shuffle15	1	permutation		8_IgM-8_IgA	mut_shuffle15	0.999991
				8_IgG-8_IgA	mut_shuffle16	1	permutation		8_IgM-8_IgA	mut_shuffle16	1	permutation		8_IgM-8_IgG	mut_shuffle16	1	permutation						8_IgG-8_IgA	mut_shuffle16	1	permutation		8_IgM-8_IgA	mut_shuffle16	1	permutation		8_IgM-8_IgG	mut_shuffle16	1	permutation						8_IgG-8_IgA	mut_shuffle16	1	permutation		8_IgM-8_IgA	mut_shuffle16	1
				8_IgG-8_IgA	mut_shuffle17	1	permutation		8_IgM-8_IgA	mut_shuffle17	1	permutation		8_IgM-8_IgG	mut_shuffle17	1	permutation						8_IgG-8_IgA	mut_shuffle17	1	permutation		8_IgM-8_IgA	mut_shuffle17	1	permutation		8_IgM-8_IgG	mut_shuffle17	1	permutation						8_IgG-8_IgA	mut_shuffle17	1	permutation		8_IgM-8_IgA	mut_shuffle17	0.999986
				8_IgG-8_IgA	mut_shuffle18	1	permutation		8_IgM-8_IgA	mut_shuffle18	1	permutation		8_IgM-8_IgG	mut_shuffle18	1	permutation						8_IgG-8_IgA	mut_shuffle18	1	permutation		8_IgM-8_IgA	mut_shuffle18	1	permutation		8_IgM-8_IgG	mut_shuffle18	1	permutation						8_IgG-8_IgA	mut_shuffle18	1	permutation		8_IgM-8_IgA	mut_shuffle18	1
				8_IgG-8_IgA	mut_shuffle19	1	permutation		8_IgM-8_IgA	mut_shuffle19	1	permutation		8_IgM-8_IgG	mut_shuffle19	1	permutation						8_IgG-8_IgA	mut_shuffle19	1	permutation		8_IgM-8_IgA	mut_shuffle19	1	permutation		8_IgM-8_IgG	mut_shuffle19	1	permutation						8_IgG-8_IgA	mut_shuffle19	1	permutation		8_IgM-8_IgA	mut_shuffle19	1
				8_IgG-8_IgA	mut_shuffle20	1	permutation		8_IgM-8_IgA	mut_shuffle20	1	permutation		8_IgM-8_IgG	mut_shuffle20	1	permutation						8_IgG-8_IgA	mut_shuffle20	1	permutation		8_IgM-8_IgA	mut_shuffle20	1	permutation		8_IgM-8_IgG	mut_shuffle20	1	permutation						8_IgG-8_IgA	mut_shuffle20	0.998747	permutation		8_IgM-8_IgA	mut_shuffle20	1
				8_IgG-8_IgA	mut_shuffle21	1	permutation		8_IgM-8_IgA	mut_shuffle21	0.999998	permutation		8_IgM-8_IgG	mut_shuffle21	1	permutation						8_IgG-8_IgA	mut_shuffle21	1	permutation		8_IgM-8_IgA	mut_shuffle21	1	permutation		8_IgM-8_IgG	mut_shuffle21	1	permutation						8_IgG-8_IgA	mut_shuffle21	1	permutation		8_IgM-8_IgA	mut_shuffle21	1
				8_IgG-8_IgA	mut_shuffle22	1	permutation		8_IgM-8_IgA	mut_shuffle22	1	permutation		8_IgM-8_IgG	mut_shuffle22	1	permutation						8_IgG-8_IgA	mut_shuffle22	1	permutation		8_IgM-8_IgA	mut_shuffle22	1	permutation		8_IgM-8_IgG	mut_shuffle22	0.999858	permutation						8_IgG-8_IgA	mut_shuffle22	1	permutation		8_IgM-8_IgA	mut_shuffle22	1
				8_IgG-8_IgA	mut_shuffle23	0.986377	permutation		8_IgM-8_IgA	mut_shuffle23	1	permutation		8_IgM-8_IgG	mut_shuffle23	1	permutation						8_IgG-8_IgA	mut_shuffle23	1	permutation		8_IgM-8_IgA	mut_shuffle23	1	permutation		8_IgM-8_IgG	mut_shuffle23	1	permutation						8_IgG-8_IgA	mut_shuffle23	0.993136	permutation		8_IgM-8_IgA	mut_shuffle23	0.988343
				8_IgG-8_IgA	mut_shuffle24	1	permutation		8_IgM-8_IgA	mut_shuffle24	1	permutation		8_IgM-8_IgG	mut_shuffle24	1	permutation						8_IgG-8_IgA	mut_shuffle24	1	permutation		8_IgM-8_IgA	mut_shuffle24	1	permutation		8_IgM-8_IgG	mut_shuffle24	1	permutation						8_IgG-8_IgA	mut_shuffle24	1	permutation		8_IgM-8_IgA	mut_shuffle24	0.999998
				8_IgG-8_IgA	mut_shuffle25	1	permutation		8_IgM-8_IgA	mut_shuffle25	1	permutation		8_IgM-8_IgG	mut_shuffle25	1	permutation						8_IgG-8_IgA	mut_shuffle25	1	permutation		8_IgM-8_IgA	mut_shuffle25	1	permutation		8_IgM-8_IgG	mut_shuffle25	1	permutation						8_IgG-8_IgA	mut_shuffle25	1	permutation		8_IgM-8_IgA	mut_shuffle25	1
				8_IgG-8_IgA	mut_shuffle26	1	permutation		8_IgM-8_IgA	mut_shuffle26	1	permutation		8_IgM-8_IgG	mut_shuffle26	1	permutation						8_IgG-8_IgA	mut_shuffle26	1	permutation		8_IgM-8_IgA	mut_shuffle26	0.999964	permutation		8_IgM-8_IgG	mut_shuffle26	0.999999	permutation						8_IgG-8_IgA	mut_shuffle26	1	permutation		8_IgM-8_IgA	mut_shuffle26	0.999994
				8_IgG-8_IgA	mut_shuffle27	1	permutation		8_IgM-8_IgA	mut_shuffle27	1	permutation		8_IgM-8_IgG	mut_shuffle27	1	permutation						8_IgG-8_IgA	mut_shuffle27	1	permutation		8_IgM-8_IgA	mut_shuffle27	1	permutation		8_IgM-8_IgG	mut_shuffle27	1	permutation						8_IgG-8_IgA	mut_shuffle27	1	permutation		8_IgM-8_IgA	mut_shuffle27	1
				8_IgG-8_IgA	mut_shuffle28	1	permutation		8_IgM-8_IgA	mut_shuffle28	1	permutation		8_IgM-8_IgG	mut_shuffle28	1	permutation						8_IgG-8_IgA	mut_shuffle28	1	permutation		8_IgM-8_IgA	mut_shuffle28	1	permutation		8_IgM-8_IgG	mut_shuffle28	1	permutation						8_IgG-8_IgA	mut_shuffle28	1	permutation		8_IgM-8_IgA	mut_shuffle28	0.999656
				8_IgG-8_IgA	mut_shuffle29	1	permutation		8_IgM-8_IgA	mut_shuffle29	1	permutation		8_IgM-8_IgG	mut_shuffle29	1	permutation						8_IgG-8_IgA	mut_shuffle29	1	permutation		8_IgM-8_IgA	mut_shuffle29	0.377258	permutation		8_IgM-8_IgG	mut_shuffle29	0.840741	permutation						8_IgG-8_IgA	mut_shuffle29	1	permutation		8_IgM-8_IgA	mut_shuffle29	1
				8_IgG-8_IgA	mut_shuffle30	1	permutation		8_IgM-8_IgA	mut_shuffle30	1	permutation		8_IgM-8_IgG	mut_shuffle30	1	permutation						8_IgG-8_IgA	mut_shuffle30	1	permutation		8_IgM-8_IgA	mut_shuffle30	1	permutation		8_IgM-8_IgG	mut_shuffle30	1	permutation						8_IgG-8_IgA	mut_shuffle30	0.999983	permutation		8_IgM-8_IgA	mut_shuffle30	0.999983
				8_IgG-8_IgA	mut_shuffle31	1	permutation		8_IgM-8_IgA	mut_shuffle31	1	permutation		8_IgM-8_IgG	mut_shuffle31	1	permutation						8_IgG-8_IgA	mut_shuffle31	1	permutation		8_IgM-8_IgA	mut_shuffle31	1	permutation		8_IgM-8_IgG	mut_shuffle31	1	permutation						8_IgG-8_IgA	mut_shuffle31	1	permutation		8_IgM-8_IgA	mut_shuffle31	0.999995
				8_IgG-8_IgA	mut_shuffle32	1	permutation		8_IgM-8_IgA	mut_shuffle32	1	permutation		8_IgM-8_IgG	mut_shuffle32	1	permutation						8_IgG-8_IgA	mut_shuffle32	1	permutation		8_IgM-8_IgA	mut_shuffle32	1	permutation		8_IgM-8_IgG	mut_shuffle32	1	permutation						8_IgG-8_IgA	mut_shuffle32	1	permutation		8_IgM-8_IgA	mut_shuffle32	1
				8_IgG-8_IgA	mut_shuffle33	0.989419	permutation		8_IgM-8_IgA	mut_shuffle33	1	permutation		8_IgM-8_IgG	mut_shuffle33	1	permutation						8_IgG-8_IgA	mut_shuffle33	1	permutation		8_IgM-8_IgA	mut_shuffle33	1	permutation		8_IgM-8_IgG	mut_shuffle33	1	permutation						8_IgG-8_IgA	mut_shuffle33	1	permutation		8_IgM-8_IgA	mut_shuffle33	1
				8_IgG-8_IgA	mut_shuffle34	1	permutation		8_IgM-8_IgA	mut_shuffle34	0.998211	permutation		8_IgM-8_IgG	mut_shuffle34	1	permutation						8_IgG-8_IgA	mut_shuffle34	1	permutation		8_IgM-8_IgA	mut_shuffle34	1	permutation		8_IgM-8_IgG	mut_shuffle34	1	permutation						8_IgG-8_IgA	mut_shuffle34	1	permutation		8_IgM-8_IgA	mut_shuffle34	1
				8_IgG-8_IgA	mut_shuffle35	1	permutation		8_IgM-8_IgA	mut_shuffle35	0.999999	permutation		8_IgM-8_IgG	mut_shuffle35	1	permutation						8_IgG-8_IgA	mut_shuffle35	1	permutation		8_IgM-8_IgA	mut_shuffle35	1	permutation		8_IgM-8_IgG	mut_shuffle35	1	permutation						8_IgG-8_IgA	mut_shuffle35	1	permutation		8_IgM-8_IgA	mut_shuffle35	1
				8_IgG-8_IgA	mut_shuffle36	1	permutation		8_IgM-8_IgA	mut_shuffle36	1	permutation		8_IgM-8_IgG	mut_shuffle36	1	permutation						8_IgG-8_IgA	mut_shuffle36	0.999997	permutation		8_IgM-8_IgA	mut_shuffle36	1	permutation		8_IgM-8_IgG	mut_shuffle36	1	permutation						8_IgG-8_IgA	mut_shuffle36	0.993289	permutation		8_IgM-8_IgA	mut_shuffle36	1
				8_IgG-8_IgA	mut_shuffle37	0.999989	permutation		8_IgM-8_IgA	mut_shuffle37	1	permutation		8_IgM-8_IgG	mut_shuffle37	1	permutation						8_IgG-8_IgA	mut_shuffle37	0.998918	permutation		8_IgM-8_IgA	mut_shuffle37	1	permutation		8_IgM-8_IgG	mut_shuffle37	1	permutation						8_IgG-8_IgA	mut_shuffle37	1	permutation		8_IgM-8_IgA	mut_shuffle37	1
				8_IgG-8_IgA	mut_shuffle38	1	permutation		8_IgM-8_IgA	mut_shuffle38	0.999998	permutation		8_IgM-8_IgG	mut_shuffle38	1	permutation						8_IgG-8_IgA	mut_shuffle38	1	permutation		8_IgM-8_IgA	mut_shuffle38	1	permutation		8_IgM-8_IgG	mut_shuffle38	1	permutation						8_IgG-8_IgA	mut_shuffle38	1	permutation		8_IgM-8_IgA	mut_shuffle38	1
				8_IgG-8_IgA	mut_shuffle39	1	permutation		8_IgM-8_IgA	mut_shuffle39	1	permutation		8_IgM-8_IgG	mut_shuffle39	1	permutation						8_IgG-8_IgA	mut_shuffle39	0.894325	permutation		8_IgM-8_IgA	mut_shuffle39	0.999978	permutation		8_IgM-8_IgG	mut_shuffle39	1	permutation						8_IgG-8_IgA	mut_shuffle39	1	permutation		8_IgM-8_IgA	mut_shuffle39	1
				8_IgG-8_IgA	mut_shuffle40	1	permutation		8_IgM-8_IgA	mut_shuffle40	1	permutation		8_IgM-8_IgG	mut_shuffle40	1	permutation						8_IgG-8_IgA	mut_shuffle40	0.972889	permutation		8_IgM-8_IgA	mut_shuffle40	1	permutation		8_IgM-8_IgG	mut_shuffle40	1	permutation						8_IgG-8_IgA	mut_shuffle40	0.999953	permutation		8_IgM-8_IgA	mut_shuffle40	1
				8_IgG-8_IgA	mut_shuffle41	1	permutation		8_IgM-8_IgA	mut_shuffle41	1	permutation		8_IgM-8_IgG	mut_shuffle41	1	permutation						8_IgG-8_IgA	mut_shuffle41	1	permutation		8_IgM-8_IgA	mut_shuffle41	1	permutation		8_IgM-8_IgG	mut_shuffle41	1	permutation						8_IgG-8_IgA	mut_shuffle41	1	permutation		8_IgM-8_IgA	mut_shuffle41	1
				8_IgG-8_IgA	mut_shuffle42	1	permutation		8_IgM-8_IgA	mut_shuffle42	0.999999	permutation		8_IgM-8_IgG	mut_shuffle42	0.992831	permutation						8_IgG-8_IgA	mut_shuffle42	0.999434	permutation		8_IgM-8_IgA	mut_shuffle42	1	permutation		8_IgM-8_IgG	mut_shuffle42	1	permutation						8_IgG-8_IgA	mut_shuffle42	1	permutation		8_IgM-8_IgA	mut_shuffle42	1
				8_IgG-8_IgA	mut_shuffle43	1	permutation		8_IgM-8_IgA	mut_shuffle43	1	permutation		8_IgM-8_IgG	mut_shuffle43	1	permutation						8_IgG-8_IgA	mut_shuffle43	1	permutation		8_IgM-8_IgA	mut_shuffle43	1	permutation		8_IgM-8_IgG	mut_shuffle43	1	permutation						8_IgG-8_IgA	mut_shuffle43	1	permutation		8_IgM-8_IgA	mut_shuffle43	1
				8_IgG-8_IgA	mut_shuffle44	1	permutation		8_IgM-8_IgA	mut_shuffle44	1	permutation		8_IgM-8_IgG	mut_shuffle44	1	permutation						8_IgG-8_IgA	mut_shuffle44	0.999996	permutation		8_IgM-8_IgA	mut_shuffle44	0.389797	permutation		8_IgM-8_IgG	mut_shuffle44	0.933402	permutation						8_IgG-8_IgA	mut_shuffle44	1	permutation		8_IgM-8_IgA	mut_shuffle44	1
				8_IgG-8_IgA	mut_shuffle45	0.999952	permutation		8_IgM-8_IgA	mut_shuffle45	0.998818	permutation		8_IgM-8_IgG	mut_shuffle45	1	permutation						8_IgG-8_IgA	mut_shuffle45	0.992336	permutation		8_IgM-8_IgA	mut_shuffle45	0.994059	permutation		8_IgM-8_IgG	mut_shuffle45	1	permutation						8_IgG-8_IgA	mut_shuffle45	1	permutation		8_IgM-8_IgA	mut_shuffle45	1
				8_IgG-8_IgA	mut_shuffle46	1	permutation		8_IgM-8_IgA	mut_shuffle46	1	permutation		8_IgM-8_IgG	mut_shuffle46	1	permutation						8_IgG-8_IgA	mut_shuffle46	1	permutation		8_IgM-8_IgA	mut_shuffle46	1	permutation		8_IgM-8_IgG	mut_shuffle46	1	permutation						8_IgG-8_IgA	mut_shuffle46	0.998559	permutation		8_IgM-8_IgA	mut_shuffle46	1
				8_IgG-8_IgA	mut_shuffle47	1	permutation		8_IgM-8_IgA	mut_shuffle47	1	permutation		8_IgM-8_IgG	mut_shuffle47	1	permutation						8_IgG-8_IgA	mut_shuffle47	1	permutation		8_IgM-8_IgA	mut_shuffle47	1	permutation		8_IgM-8_IgG	mut_shuffle47	1	permutation						8_IgG-8_IgA	mut_shuffle47	1	permutation		8_IgM-8_IgA	mut_shuffle47	1
				8_IgG-8_IgA	mut_shuffle48	1	permutation		8_IgM-8_IgA	mut_shuffle48	1	permutation		8_IgM-8_IgG	mut_shuffle48	1	permutation						8_IgG-8_IgA	mut_shuffle48	1	permutation		8_IgM-8_IgA	mut_shuffle48	1	permutation		8_IgM-8_IgG	mut_shuffle48	1	permutation						8_IgG-8_IgA	mut_shuffle48	1	permutation		8_IgM-8_IgA	mut_shuffle48	1
				8_IgG-8_IgA	mut_shuffle49	1	permutation		8_IgM-8_IgA	mut_shuffle49	1	permutation		8_IgM-8_IgG	mut_shuffle49	0.999917	permutation						8_IgG-8_IgA	mut_shuffle49	0.999988	permutation		8_IgM-8_IgA	mut_shuffle49	1	permutation		8_IgM-8_IgG	mut_shuffle49	1	permutation						8_IgG-8_IgA	mut_shuffle49	1	permutation		8_IgM-8_IgA	mut_shuffle49	1
				8_IgG-8_IgA	mut_shuffle50	1	permutation		8_IgM-8_IgA	mut_shuffle50	0.999997	permutation		8_IgM-8_IgG	mut_shuffle50	1	permutation						8_IgG-8_IgA	mut_shuffle50	1	permutation		8_IgM-8_IgA	mut_shuffle50	1	permutation		8_IgM-8_IgG	mut_shuffle50	1	permutation						8_IgG-8_IgA	mut_shuffle50	1	permutation		8_IgM-8_IgA	mut_shuffle50	0.999996
				8_IgG-8_IgA	mut_shuffle51	1	permutation		8_IgM-8_IgA	mut_shuffle51	1	permutation		8_IgM-8_IgG	mut_shuffle51	1	permutation						8_IgG-8_IgA	mut_shuffle51	1	permutation		8_IgM-8_IgA	mut_shuffle51	1	permutation		8_IgM-8_IgG	mut_shuffle51	1	permutation						8_IgG-8_IgA	mut_shuffle51	1	permutation		8_IgM-8_IgA	mut_shuffle51	1
				8_IgG-8_IgA	mut_shuffle52	1	permutation		8_IgM-8_IgA	mut_shuffle52	0.999955	permutation		8_IgM-8_IgG	mut_shuffle52	1	permutation						8_IgG-8_IgA	mut_shuffle52	1	permutation		8_IgM-8_IgA	mut_shuffle52	1	permutation		8_IgM-8_IgG	mut_shuffle52	1	permutation						8_IgG-8_IgA	mut_shuffle52	0.999999	permutation		8_IgM-8_IgA	mut_shuffle52	1
				8_IgG-8_IgA	mut_shuffle53	1	permutation		8_IgM-8_IgA	mut_shuffle53	1	permutation		8_IgM-8_IgG	mut_shuffle53	0.998678	permutation						8_IgG-8_IgA	mut_shuffle53	1	permutation		8_IgM-8_IgA	mut_shuffle53	1	permutation		8_IgM-8_IgG	mut_shuffle53	1	permutation						8_IgG-8_IgA	mut_shuffle53	1	permutation		8_IgM-8_IgA	mut_shuffle53	1
				8_IgG-8_IgA	mut_shuffle54	1	permutation		8_IgM-8_IgA	mut_shuffle54	1	permutation		8_IgM-8_IgG	mut_shuffle54	1	permutation						8_IgG-8_IgA	mut_shuffle54	1	permutation		8_IgM-8_IgA	mut_shuffle54	1	permutation		8_IgM-8_IgG	mut_shuffle54	1	permutation						8_IgG-8_IgA	mut_shuffle54	0.999654	permutation		8_IgM-8_IgA	mut_shuffle54	1
				8_IgG-8_IgA	mut_shuffle55	1	permutation		8_IgM-8_IgA	mut_shuffle55	1	permutation		8_IgM-8_IgG	mut_shuffle55	1	permutation						8_IgG-8_IgA	mut_shuffle55	1	permutation		8_IgM-8_IgA	mut_shuffle55	1	permutation		8_IgM-8_IgG	mut_shuffle55	1	permutation						8_IgG-8_IgA	mut_shuffle55	1	permutation		8_IgM-8_IgA	mut_shuffle55	1
				8_IgG-8_IgA	mut_shuffle56	1	permutation		8_IgM-8_IgA	mut_shuffle56	1	permutation		8_IgM-8_IgG	mut_shuffle56	1	permutation						8_IgG-8_IgA	mut_shuffle56	1	permutation		8_IgM-8_IgA	mut_shuffle56	1	permutation		8_IgM-8_IgG	mut_shuffle56	1	permutation						8_IgG-8_IgA	mut_shuffle56	1	permutation		8_IgM-8_IgA	mut_shuffle56	1
				8_IgG-8_IgA	mut_shuffle57	1	permutation		8_IgM-8_IgA	mut_shuffle57	1	permutation		8_IgM-8_IgG	mut_shuffle57	1	permutation						8_IgG-8_IgA	mut_shuffle57	1	permutation		8_IgM-8_IgA	mut_shuffle57	1	permutation		8_IgM-8_IgG	mut_shuffle57	1	permutation						8_IgG-8_IgA	mut_shuffle57	1	permutation		8_IgM-8_IgA	mut_shuffle57	1
				8_IgG-8_IgA	mut_shuffle58	1	permutation		8_IgM-8_IgA	mut_shuffle58	1	permutation		8_IgM-8_IgG	mut_shuffle58	1	permutation						8_IgG-8_IgA	mut_shuffle58	1	permutation		8_IgM-8_IgA	mut_shuffle58	1	permutation		8_IgM-8_IgG	mut_shuffle58	1	permutation						8_IgG-8_IgA	mut_shuffle58	1	permutation		8_IgM-8_IgA	mut_shuffle58	1
				8_IgG-8_IgA	mut_shuffle59	0.990969	permutation		8_IgM-8_IgA	mut_shuffle59	0.999915	permutation		8_IgM-8_IgG	mut_shuffle59	1	permutation						8_IgG-8_IgA	mut_shuffle59	1	permutation		8_IgM-8_IgA	mut_shuffle59	1	permutation		8_IgM-8_IgG	mut_shuffle59	1	permutation						8_IgG-8_IgA	mut_shuffle59	1	permutation		8_IgM-8_IgA	mut_shuffle59	1
				8_IgG-8_IgA	mut_shuffle60	1	permutation		8_IgM-8_IgA	mut_shuffle60	0.999899	permutation		8_IgM-8_IgG	mut_shuffle60	0.999906	permutation						8_IgG-8_IgA	mut_shuffle60	0.977187	permutation		8_IgM-8_IgA	mut_shuffle60	0.99996	permutation		8_IgM-8_IgG	mut_shuffle60	1	permutation						8_IgG-8_IgA	mut_shuffle60	1	permutation		8_IgM-8_IgA	mut_shuffle60	1
				8_IgG-8_IgA	mut_shuffle61	1	permutation		8_IgM-8_IgA	mut_shuffle61	1	permutation		8_IgM-8_IgG	mut_shuffle61	1	permutation						8_IgG-8_IgA	mut_shuffle61	1	permutation		8_IgM-8_IgA	mut_shuffle61	1	permutation		8_IgM-8_IgG	mut_shuffle61	1	permutation						8_IgG-8_IgA	mut_shuffle61	1	permutation		8_IgM-8_IgA	mut_shuffle61	1
				8_IgG-8_IgA	mut_shuffle62	1	permutation		8_IgM-8_IgA	mut_shuffle62	1	permutation		8_IgM-8_IgG	mut_shuffle62	1	permutation						8_IgG-8_IgA	mut_shuffle62	1	permutation		8_IgM-8_IgA	mut_shuffle62	1	permutation		8_IgM-8_IgG	mut_shuffle62	1	permutation						8_IgG-8_IgA	mut_shuffle62	0.999999	permutation		8_IgM-8_IgA	mut_shuffle62	1
				8_IgG-8_IgA	mut_shuffle63	1	permutation		8_IgM-8_IgA	mut_shuffle63	1	permutation		8_IgM-8_IgG	mut_shuffle63	1	permutation						8_IgG-8_IgA	mut_shuffle63	1	permutation		8_IgM-8_IgA	mut_shuffle63	1	permutation		8_IgM-8_IgG	mut_shuffle63	1	permutation						8_IgG-8_IgA	mut_shuffle63	0.999999	permutation		8_IgM-8_IgA	mut_shuffle63	1
				8_IgG-8_IgA	mut_shuffle64	1	permutation		8_IgM-8_IgA	mut_shuffle64	0.999999	permutation		8_IgM-8_IgG	mut_shuffle64	0.994257	permutation						8_IgG-8_IgA	mut_shuffle64	1	permutation		8_IgM-8_IgA	mut_shuffle64	1	permutation		8_IgM-8_IgG	mut_shuffle64	1	permutation						8_IgG-8_IgA	mut_shuffle64	1	permutation		8_IgM-8_IgA	mut_shuffle64	1
				8_IgG-8_IgA	mut_shuffle65	1	permutation		8_IgM-8_IgA	mut_shuffle65	1	permutation		8_IgM-8_IgG	mut_shuffle65	1	permutation						8_IgG-8_IgA	mut_shuffle65	1	permutation		8_IgM-8_IgA	mut_shuffle65	1	permutation		8_IgM-8_IgG	mut_shuffle65	1	permutation						8_IgG-8_IgA	mut_shuffle65	1	permutation		8_IgM-8_IgA	mut_shuffle65	1
				8_IgG-8_IgA	mut_shuffle66	1	permutation		8_IgM-8_IgA	mut_shuffle66	1	permutation		8_IgM-8_IgG	mut_shuffle66	1	permutation						8_IgG-8_IgA	mut_shuffle66	1	permutation		8_IgM-8_IgA	mut_shuffle66	1	permutation		8_IgM-8_IgG	mut_shuffle66	1	permutation						8_IgG-8_IgA	mut_shuffle66	1	permutation		8_IgM-8_IgA	mut_shuffle66	1
				8_IgG-8_IgA	mut_shuffle67	1	permutation		8_IgM-8_IgA	mut_shuffle67	1	permutation		8_IgM-8_IgG	mut_shuffle67	1	permutation						8_IgG-8_IgA	mut_shuffle67	1	permutation		8_IgM-8_IgA	mut_shuffle67	1	permutation		8_IgM-8_IgG	mut_shuffle67	1	permutation						8_IgG-8_IgA	mut_shuffle67	1	permutation		8_IgM-8_IgA	mut_shuffle67	1
				8_IgG-8_IgA	mut_shuffle68	1	permutation		8_IgM-8_IgA	mut_shuffle68	0.999973	permutation		8_IgM-8_IgG	mut_shuffle68	0.976397	permutation						8_IgG-8_IgA	mut_shuffle68	0.996035	permutation		8_IgM-8_IgA	mut_shuffle68	1	permutation		8_IgM-8_IgG	mut_shuffle68	1	permutation						8_IgG-8_IgA	mut_shuffle68	1	permutation		8_IgM-8_IgA	mut_shuffle68	1
				8_IgG-8_IgA	mut_shuffle69	1	permutation		8_IgM-8_IgA	mut_shuffle69	1	permutation		8_IgM-8_IgG	mut_shuffle69	1	permutation						8_IgG-8_IgA	mut_shuffle69	1	permutation		8_IgM-8_IgA	mut_shuffle69	1	permutation		8_IgM-8_IgG	mut_shuffle69	1	permutation						8_IgG-8_IgA	mut_shuffle69	1	permutation		8_IgM-8_IgA	mut_shuffle69	1
				8_IgG-8_IgA	mut_shuffle70	1	permutation		8_IgM-8_IgA	mut_shuffle70	1	permutation		8_IgM-8_IgG	mut_shuffle70	1	permutation						8_IgG-8_IgA	mut_shuffle70	1	permutation		8_IgM-8_IgA	mut_shuffle70	1	permutation		8_IgM-8_IgG	mut_shuffle70	1	permutation						8_IgG-8_IgA	mut_shuffle70	1	permutation		8_IgM-8_IgA	mut_shuffle70	1
				8_IgG-8_IgA	mut_shuffle71	1	permutation		8_IgM-8_IgA	mut_shuffle71	1	permutation		8_IgM-8_IgG	mut_shuffle71	1	permutation						8_IgG-8_IgA	mut_shuffle71	0.999854	permutation		8_IgM-8_IgA	mut_shuffle71	1	permutation		8_IgM-8_IgG	mut_shuffle71	1	permutation						8_IgG-8_IgA	mut_shuffle71	0.999873	permutation		8_IgM-8_IgA	mut_shuffle71	1
				8_IgG-8_IgA	mut_shuffle72	1	permutation		8_IgM-8_IgA	mut_shuffle72	1	permutation		8_IgM-8_IgG	mut_shuffle72	1	permutation						8_IgG-8_IgA	mut_shuffle72	1	permutation		8_IgM-8_IgA	mut_shuffle72	1	permutation		8_IgM-8_IgG	mut_shuffle72	1	permutation						8_IgG-8_IgA	mut_shuffle72	1	permutation		8_IgM-8_IgA	mut_shuffle72	1
				8_IgG-8_IgA	mut_shuffle73	1	permutation		8_IgM-8_IgA	mut_shuffle73	1	permutation		8_IgM-8_IgG	mut_shuffle73	1	permutation						8_IgG-8_IgA	mut_shuffle73	0.822901	permutation		8_IgM-8_IgA	mut_shuffle73	1	permutation		8_IgM-8_IgG	mut_shuffle73	0.996415	permutation						8_IgG-8_IgA	mut_shuffle73	1	permutation		8_IgM-8_IgA	mut_shuffle73	0.990826
				8_IgG-8_IgA	mut_shuffle74	1	permutation		8_IgM-8_IgA	mut_shuffle74	1	permutation		8_IgM-8_IgG	mut_shuffle74	1	permutation						8_IgG-8_IgA	mut_shuffle74	1	permutation		8_IgM-8_IgA	mut_shuffle74	0.999749	permutation		8_IgM-8_IgG	mut_shuffle74	1	permutation						8_IgG-8_IgA	mut_shuffle74	1	permutation		8_IgM-8_IgA	mut_shuffle74	1
				8_IgG-8_IgA	mut_shuffle75	1	permutation		8_IgM-8_IgA	mut_shuffle75	1	permutation		8_IgM-8_IgG	mut_shuffle75	1	permutation						8_IgG-8_IgA	mut_shuffle75	0.997578	permutation		8_IgM-8_IgA	mut_shuffle75	0.999999	permutation		8_IgM-8_IgG	mut_shuffle75	1	permutation						8_IgG-8_IgA	mut_shuffle75	1	permutation		8_IgM-8_IgA	mut_shuffle75	1
				8_IgG-8_IgA	mut_shuffle76	1	permutation		8_IgM-8_IgA	mut_shuffle76	1	permutation		8_IgM-8_IgG	mut_shuffle76	1	permutation						8_IgG-8_IgA	mut_shuffle76	1	permutation		8_IgM-8_IgA	mut_shuffle76	1	permutation		8_IgM-8_IgG	mut_shuffle76	0.985163	permutation						8_IgG-8_IgA	mut_shuffle76	1	permutation		8_IgM-8_IgA	mut_shuffle76	1
				8_IgG-8_IgA	mut_shuffle77	1	permutation		8_IgM-8_IgA	mut_shuffle77	0.983693	permutation		8_IgM-8_IgG	mut_shuffle77	0.999644	permutation						8_IgG-8_IgA	mut_shuffle77	1	permutation		8_IgM-8_IgA	mut_shuffle77	1	permutation		8_IgM-8_IgG	mut_shuffle77	1	permutation						8_IgG-8_IgA	mut_shuffle77	1	permutation		8_IgM-8_IgA	mut_shuffle77	1
				8_IgG-8_IgA	mut_shuffle78	0.998765	permutation		8_IgM-8_IgA	mut_shuffle78	1	permutation		8_IgM-8_IgG	mut_shuffle78	1	permutation						8_IgG-8_IgA	mut_shuffle78	1	permutation		8_IgM-8_IgA	mut_shuffle78	0.995788	permutation		8_IgM-8_IgG	mut_shuffle78	0.999995	permutation						8_IgG-8_IgA	mut_shuffle78	1	permutation		8_IgM-8_IgA	mut_shuffle78	1
				8_IgG-8_IgA	mut_shuffle79	1	permutation		8_IgM-8_IgA	mut_shuffle79	1	permutation		8_IgM-8_IgG	mut_shuffle79	1	permutation						8_IgG-8_IgA	mut_shuffle79	1	permutation		8_IgM-8_IgA	mut_shuffle79	1	permutation		8_IgM-8_IgG	mut_shuffle79	1	permutation						8_IgG-8_IgA	mut_shuffle79	1	permutation		8_IgM-8_IgA	mut_shuffle79	1
				8_IgG-8_IgA	mut_shuffle80	1	permutation		8_IgM-8_IgA	mut_shuffle80	1	permutation		8_IgM-8_IgG	mut_shuffle80	1	permutation						8_IgG-8_IgA	mut_shuffle80	1	permutation		8_IgM-8_IgA	mut_shuffle80	0.999911	permutation		8_IgM-8_IgG	mut_shuffle80	0.988038	permutation						8_IgG-8_IgA	mut_shuffle80	1	permutation		8_IgM-8_IgA	mut_shuffle80	1
				8_IgG-8_IgA	mut_shuffle81	1	permutation		8_IgM-8_IgA	mut_shuffle81	1	permutation		8_IgM-8_IgG	mut_shuffle81	1	permutation						8_IgG-8_IgA	mut_shuffle81	1	permutation		8_IgM-8_IgA	mut_shuffle81	1	permutation		8_IgM-8_IgG	mut_shuffle81	0.999996	permutation						8_IgG-8_IgA	mut_shuffle81	1	permutation		8_IgM-8_IgA	mut_shuffle81	1
				8_IgG-8_IgA	mut_shuffle82	1	permutation		8_IgM-8_IgA	mut_shuffle82	1	permutation		8_IgM-8_IgG	mut_shuffle82	1	permutation						8_IgG-8_IgA	mut_shuffle82	1	permutation		8_IgM-8_IgA	mut_shuffle82	0.999996	permutation		8_IgM-8_IgG	mut_shuffle82	1	permutation						8_IgG-8_IgA	mut_shuffle82	1	permutation		8_IgM-8_IgA	mut_shuffle82	0.949166
				8_IgG-8_IgA	mut_shuffle83	1	permutation		8_IgM-8_IgA	mut_shuffle83	1	permutation		8_IgM-8_IgG	mut_shuffle83	1	permutation						8_IgG-8_IgA	mut_shuffle83	1	permutation		8_IgM-8_IgA	mut_shuffle83	1	permutation		8_IgM-8_IgG	mut_shuffle83	1	permutation						8_IgG-8_IgA	mut_shuffle83	0.998658	permutation		8_IgM-8_IgA	mut_shuffle83	1
				8_IgG-8_IgA	mut_shuffle84	1	permutation		8_IgM-8_IgA	mut_shuffle84	1	permutation		8_IgM-8_IgG	mut_shuffle84	1	permutation						8_IgG-8_IgA	mut_shuffle84	1	permutation		8_IgM-8_IgA	mut_shuffle84	1	permutation		8_IgM-8_IgG	mut_shuffle84	1	permutation						8_IgG-8_IgA	mut_shuffle84	1	permutation		8_IgM-8_IgA	mut_shuffle84	1
				8_IgG-8_IgA	mut_shuffle85	0.999999	permutation		8_IgM-8_IgA	mut_shuffle85	1	permutation		8_IgM-8_IgG	mut_shuffle85	1	permutation						8_IgG-8_IgA	mut_shuffle85	1	permutation		8_IgM-8_IgA	mut_shuffle85	0.819739	permutation		8_IgM-8_IgG	mut_shuffle85	0.997255	permutation						8_IgG-8_IgA	mut_shuffle85	1	permutation		8_IgM-8_IgA	mut_shuffle85	1
				8_IgG-8_IgA	mut_shuffle86	1	permutation		8_IgM-8_IgA	mut_shuffle86	1	permutation		8_IgM-8_IgG	mut_shuffle86	0.999979	permutation						8_IgG-8_IgA	mut_shuffle86	1	permutation		8_IgM-8_IgA	mut_shuffle86	1	permutation		8_IgM-8_IgG	mut_shuffle86	1	permutation						8_IgG-8_IgA	mut_shuffle86	1	permutation		8_IgM-8_IgA	mut_shuffle86	1
				8_IgG-8_IgA	mut_shuffle87	1	permutation		8_IgM-8_IgA	mut_shuffle87	1	permutation		8_IgM-8_IgG	mut_shuffle87	1	permutation						8_IgG-8_IgA	mut_shuffle87	1	permutation		8_IgM-8_IgA	mut_shuffle87	1	permutation		8_IgM-8_IgG	mut_shuffle87	1	permutation						8_IgG-8_IgA	mut_shuffle87	1	permutation		8_IgM-8_IgA	mut_shuffle87	0.997785
				8_IgG-8_IgA	mut_shuffle88	1	permutation		8_IgM-8_IgA	mut_shuffle88	1	permutation		8_IgM-8_IgG	mut_shuffle88	1	permutation						8_IgG-8_IgA	mut_shuffle88	1	permutation		8_IgM-8_IgA	mut_shuffle88	1	permutation		8_IgM-8_IgG	mut_shuffle88	1	permutation						8_IgG-8_IgA	mut_shuffle88	1	permutation		8_IgM-8_IgA	mut_shuffle88	0.999999
				8_IgG-8_IgA	mut_shuffle89	1	permutation		8_IgM-8_IgA	mut_shuffle89	1	permutation		8_IgM-8_IgG	mut_shuffle89	1	permutation						8_IgG-8_IgA	mut_shuffle89	1	permutation		8_IgM-8_IgA	mut_shuffle89	1	permutation		8_IgM-8_IgG	mut_shuffle89	1	permutation						8_IgG-8_IgA	mut_shuffle89	1	permutation		8_IgM-8_IgA	mut_shuffle89	1
				8_IgG-8_IgA	mut_shuffle90	1	permutation		8_IgM-8_IgA	mut_shuffle90	1	permutation		8_IgM-8_IgG	mut_shuffle90	1	permutation						8_IgG-8_IgA	mut_shuffle90	1	permutation		8_IgM-8_IgA	mut_shuffle90	1	permutation		8_IgM-8_IgG	mut_shuffle90	1	permutation						8_IgG-8_IgA	mut_shuffle90	1	permutation		8_IgM-8_IgA	mut_shuffle90	1
				8_IgG-8_IgA	mut_shuffle91	1	permutation		8_IgM-8_IgA	mut_shuffle91	1	permutation		8_IgM-8_IgG	mut_shuffle91	1	permutation						8_IgG-8_IgA	mut_shuffle91	1	permutation		8_IgM-8_IgA	mut_shuffle91	1	permutation		8_IgM-8_IgG	mut_shuffle91	1	permutation						8_IgG-8_IgA	mut_shuffle91	1	permutation		8_IgM-8_IgA	mut_shuffle91	1
				8_IgG-8_IgA	mut_shuffle92	1	permutation		8_IgM-8_IgA	mut_shuffle92	1	permutation		8_IgM-8_IgG	mut_shuffle92	1	permutation						8_IgG-8_IgA	mut_shuffle92	1	permutation		8_IgM-8_IgA	mut_shuffle92	1	permutation		8_IgM-8_IgG	mut_shuffle92	1	permutation						8_IgG-8_IgA	mut_shuffle92	1	permutation		8_IgM-8_IgA	mut_shuffle92	1
				8_IgG-8_IgA	mut_shuffle93	1	permutation		8_IgM-8_IgA	mut_shuffle93	1	permutation		8_IgM-8_IgG	mut_shuffle93	1	permutation						8_IgG-8_IgA	mut_shuffle93	1	permutation		8_IgM-8_IgA	mut_shuffle93	1	permutation		8_IgM-8_IgG	mut_shuffle93	0.999998	permutation						8_IgG-8_IgA	mut_shuffle93	1	permutation		8_IgM-8_IgA	mut_shuffle93	1
				8_IgG-8_IgA	mut_shuffle94	0.999939	permutation		8_IgM-8_IgA	mut_shuffle94	0.99999	permutation		8_IgM-8_IgG	mut_shuffle94	1	permutation						8_IgG-8_IgA	mut_shuffle94	1	permutation		8_IgM-8_IgA	mut_shuffle94	0.999881	permutation		8_IgM-8_IgG	mut_shuffle94	1	permutation						8_IgG-8_IgA	mut_shuffle94	1	permutation		8_IgM-8_IgA	mut_shuffle94	1
				8_IgG-8_IgA	mut_shuffle95	1	permutation		8_IgM-8_IgA	mut_shuffle95	0.998049	permutation		8_IgM-8_IgG	mut_shuffle95	0.92062	permutation						8_IgG-8_IgA	mut_shuffle95	1	permutation		8_IgM-8_IgA	mut_shuffle95	1	permutation		8_IgM-8_IgG	mut_shuffle95	1	permutation						8_IgG-8_IgA	mut_shuffle95	1	permutation		8_IgM-8_IgA	mut_shuffle95	1
				8_IgG-8_IgA	mut_shuffle96	0.999725	permutation		8_IgM-8_IgA	mut_shuffle96	1	permutation		8_IgM-8_IgG	mut_shuffle96	1	permutation						8_IgG-8_IgA	mut_shuffle96	1	permutation		8_IgM-8_IgA	mut_shuffle96	1	permutation		8_IgM-8_IgG	mut_shuffle96	1	permutation						8_IgG-8_IgA	mut_shuffle96	1	permutation		8_IgM-8_IgA	mut_shuffle96	1
				8_IgG-8_IgA	mut_shuffle97	1	permutation		8_IgM-8_IgA	mut_shuffle97	1	permutation		8_IgM-8_IgG	mut_shuffle97	1	permutation						8_IgG-8_IgA	mut_shuffle97	1	permutation		8_IgM-8_IgA	mut_shuffle97	0.999996	permutation		8_IgM-8_IgG	mut_shuffle97	0.998936	permutation						8_IgG-8_IgA	mut_shuffle97	1	permutation		8_IgM-8_IgA	mut_shuffle97	1
				8_IgG-8_IgA	mut_shuffle98	1	permutation		8_IgM-8_IgA	mut_shuffle98	1	permutation		8_IgM-8_IgG	mut_shuffle98	1	permutation						8_IgG-8_IgA	mut_shuffle98	0.999989	permutation		8_IgM-8_IgA	mut_shuffle98	0.999999	permutation		8_IgM-8_IgG	mut_shuffle98	1	permutation						8_IgG-8_IgA	mut_shuffle98	0.999999	permutation		8_IgM-8_IgA	mut_shuffle98	1
				8_IgG-8_IgA	mut_shuffle99	1	permutation		8_IgM-8_IgA	mut_shuffle99	1	permutation		8_IgM-8_IgG	mut_shuffle99	1	permutation						8_IgG-8_IgA	mut_shuffle99	1	permutation		8_IgM-8_IgA	mut_shuffle99	1	permutation		8_IgM-8_IgG	mut_shuffle99	1	permutation						8_IgG-8_IgA	mut_shuffle99	1	permutation		8_IgM-8_IgA	mut_shuffle99	1
				8_IgG-8_IgA	mut_shuffle100	1	permutation		8_IgM-8_IgA	mut_shuffle100	1	permutation		8_IgM-8_IgG	mut_shuffle100	1	permutation						8_IgG-8_IgA	mut_shuffle100	1	permutation		8_IgM-8_IgA	mut_shuffle100	1	permutation		8_IgM-8_IgG	mut_shuffle100	1	permutation						8_IgG-8_IgA	mut_shuffle100	1	permutation		8_IgM-8_IgA	mut_shuffle100	1
				7_IgG-7_IgA	mut_shuffle1	1	permutation		7_IgM-7_IgA	mut_shuffle1	1	permutation		7_IgM-7_IgG	mut_shuffle1	1	permutation						7_IgG-7_IgA	mut_shuffle1	1	permutation		7_IgM-7_IgA	mut_shuffle1	1	permutation		7_IgM-7_IgG	mut_shuffle1	1	permutation						7_IgG-7_IgA	mut_shuffle1	1	permutation		7_IgM-7_IgA	mut_shuffle1	1
				7_IgG-7_IgA	mut_shuffle2	0.999997	permutation		7_IgM-7_IgA	mut_shuffle2	1	permutation		7_IgM-7_IgG	mut_shuffle2	1	permutation						7_IgG-7_IgA	mut_shuffle2	1	permutation		7_IgM-7_IgA	mut_shuffle2	1	permutation		7_IgM-7_IgG	mut_shuffle2	1	permutation						7_IgG-7_IgA	mut_shuffle2	0.994127	permutation		7_IgM-7_IgA	mut_shuffle2	0.996407
				7_IgG-7_IgA	mut_shuffle3	1	permutation		7_IgM-7_IgA	mut_shuffle3	1	permutation		7_IgM-7_IgG	mut_shuffle3	1	permutation						7_IgG-7_IgA	mut_shuffle3	1	permutation		7_IgM-7_IgA	mut_shuffle3	1	permutation		7_IgM-7_IgG	mut_shuffle3	1	permutation						7_IgG-7_IgA	mut_shuffle3	1	permutation		7_IgM-7_IgA	mut_shuffle3	1
				7_IgG-7_IgA	mut_shuffle4	1	permutation		7_IgM-7_IgA	mut_shuffle4	1	permutation		7_IgM-7_IgG	mut_shuffle4	1	permutation						7_IgG-7_IgA	mut_shuffle4	1	permutation		7_IgM-7_IgA	mut_shuffle4	1	permutation		7_IgM-7_IgG	mut_shuffle4	1	permutation						7_IgG-7_IgA	mut_shuffle4	1	permutation		7_IgM-7_IgA	mut_shuffle4	1
				7_IgG-7_IgA	mut_shuffle5	1	permutation		7_IgM-7_IgA	mut_shuffle5	1	permutation		7_IgM-7_IgG	mut_shuffle5	1	permutation						7_IgG-7_IgA	mut_shuffle5	1	permutation		7_IgM-7_IgA	mut_shuffle5	1	permutation		7_IgM-7_IgG	mut_shuffle5	1	permutation						7_IgG-7_IgA	mut_shuffle5	1	permutation		7_IgM-7_IgA	mut_shuffle5	0.999909
				7_IgG-7_IgA	mut_shuffle6	1	permutation		7_IgM-7_IgA	mut_shuffle6	1	permutation		7_IgM-7_IgG	mut_shuffle6	1	permutation						7_IgG-7_IgA	mut_shuffle6	1	permutation		7_IgM-7_IgA	mut_shuffle6	1	permutation		7_IgM-7_IgG	mut_shuffle6	1	permutation						7_IgG-7_IgA	mut_shuffle6	1	permutation		7_IgM-7_IgA	mut_shuffle6	1
				7_IgG-7_IgA	mut_shuffle7	0.999992	permutation		7_IgM-7_IgA	mut_shuffle7	1	permutation		7_IgM-7_IgG	mut_shuffle7	1	permutation						7_IgG-7_IgA	mut_shuffle7	1	permutation		7_IgM-7_IgA	mut_shuffle7	0.998815	permutation		7_IgM-7_IgG	mut_shuffle7	0.996806	permutation						7_IgG-7_IgA	mut_shuffle7	1	permutation		7_IgM-7_IgA	mut_shuffle7	1
				7_IgG-7_IgA	mut_shuffle8	1	permutation		7_IgM-7_IgA	mut_shuffle8	1	permutation		7_IgM-7_IgG	mut_shuffle8	1	permutation						7_IgG-7_IgA	mut_shuffle8	1	permutation		7_IgM-7_IgA	mut_shuffle8	1	permutation		7_IgM-7_IgG	mut_shuffle8	1	permutation						7_IgG-7_IgA	mut_shuffle8	1	permutation		7_IgM-7_IgA	mut_shuffle8	0.615818
				7_IgG-7_IgA	mut_shuffle9	1	permutation		7_IgM-7_IgA	mut_shuffle9	0.999999	permutation		7_IgM-7_IgG	mut_shuffle9	1	permutation						7_IgG-7_IgA	mut_shuffle9	1	permutation		7_IgM-7_IgA	mut_shuffle9	1	permutation		7_IgM-7_IgG	mut_shuffle9	0.999997	permutation						7_IgG-7_IgA	mut_shuffle9	1	permutation		7_IgM-7_IgA	mut_shuffle9	0.999815
				7_IgG-7_IgA	mut_shuffle10	1	permutation		7_IgM-7_IgA	mut_shuffle10	1	permutation		7_IgM-7_IgG	mut_shuffle10	1	permutation						7_IgG-7_IgA	mut_shuffle10	0.998861	permutation		7_IgM-7_IgA	mut_shuffle10	0.999969	permutation		7_IgM-7_IgG	mut_shuffle10	1	permutation						7_IgG-7_IgA	mut_shuffle10	1	permutation		7_IgM-7_IgA	mut_shuffle10	1
				7_IgG-7_IgA	mut_shuffle11	0.998338	permutation		7_IgM-7_IgA	mut_shuffle11	1	permutation		7_IgM-7_IgG	mut_shuffle11	1	permutation						7_IgG-7_IgA	mut_shuffle11	1	permutation		7_IgM-7_IgA	mut_shuffle11	1	permutation		7_IgM-7_IgG	mut_shuffle11	1	permutation						7_IgG-7_IgA	mut_shuffle11	1	permutation		7_IgM-7_IgA	mut_shuffle11	1
				7_IgG-7_IgA	mut_shuffle12	0.999999	permutation		7_IgM-7_IgA	mut_shuffle12	0.999998	permutation		7_IgM-7_IgG	mut_shuffle12	1	permutation						7_IgG-7_IgA	mut_shuffle12	1	permutation		7_IgM-7_IgA	mut_shuffle12	1	permutation		7_IgM-7_IgG	mut_shuffle12	1	permutation						7_IgG-7_IgA	mut_shuffle12	0.999943	permutation		7_IgM-7_IgA	mut_shuffle12	1
				7_IgG-7_IgA	mut_shuffle13	1	permutation		7_IgM-7_IgA	mut_shuffle13	1	permutation		7_IgM-7_IgG	mut_shuffle13	1	permutation						7_IgG-7_IgA	mut_shuffle13	0.999994	permutation		7_IgM-7_IgA	mut_shuffle13	1	permutation		7_IgM-7_IgG	mut_shuffle13	1	permutation						7_IgG-7_IgA	mut_shuffle13	1	permutation		7_IgM-7_IgA	mut_shuffle13	1
				7_IgG-7_IgA	mut_shuffle14	1	permutation		7_IgM-7_IgA	mut_shuffle14	1	permutation		7_IgM-7_IgG	mut_shuffle14	1	permutation						7_IgG-7_IgA	mut_shuffle14	1	permutation		7_IgM-7_IgA	mut_shuffle14	1	permutation		7_IgM-7_IgG	mut_shuffle14	1	permutation						7_IgG-7_IgA	mut_shuffle14	1	permutation		7_IgM-7_IgA	mut_shuffle14	1
				7_IgG-7_IgA	mut_shuffle15	1	permutation		7_IgM-7_IgA	mut_shuffle15	1	permutation		7_IgM-7_IgG	mut_shuffle15	1	permutation						7_IgG-7_IgA	mut_shuffle15	1	permutation		7_IgM-7_IgA	mut_shuffle15	1	permutation		7_IgM-7_IgG	mut_shuffle15	1	permutation						7_IgG-7_IgA	mut_shuffle15	1	permutation		7_IgM-7_IgA	mut_shuffle15	0.999614
				7_IgG-7_IgA	mut_shuffle16	1	permutation		7_IgM-7_IgA	mut_shuffle16	1	permutation		7_IgM-7_IgG	mut_shuffle16	1	permutation						7_IgG-7_IgA	mut_shuffle16	1	permutation		7_IgM-7_IgA	mut_shuffle16	1	permutation		7_IgM-7_IgG	mut_shuffle16	1	permutation						7_IgG-7_IgA	mut_shuffle16	1	permutation		7_IgM-7_IgA	mut_shuffle16	1
				7_IgG-7_IgA	mut_shuffle17	1	permutation		7_IgM-7_IgA	mut_shuffle17	1	permutation		7_IgM-7_IgG	mut_shuffle17	1	permutation						7_IgG-7_IgA	mut_shuffle17	1	permutation		7_IgM-7_IgA	mut_shuffle17	1	permutation		7_IgM-7_IgG	mut_shuffle17	1	permutation						7_IgG-7_IgA	mut_shuffle17	1	permutation		7_IgM-7_IgA	mut_shuffle17	1
				7_IgG-7_IgA	mut_shuffle18	1	permutation		7_IgM-7_IgA	mut_shuffle18	1	permutation		7_IgM-7_IgG	mut_shuffle18	1	permutation						7_IgG-7_IgA	mut_shuffle18	1	permutation		7_IgM-7_IgA	mut_shuffle18	1	permutation		7_IgM-7_IgG	mut_shuffle18	1	permutation						7_IgG-7_IgA	mut_shuffle18	1	permutation		7_IgM-7_IgA	mut_shuffle18	1
				7_IgG-7_IgA	mut_shuffle19	1	permutation		7_IgM-7_IgA	mut_shuffle19	0.999986	permutation		7_IgM-7_IgG	mut_shuffle19	0.999998	permutation						7_IgG-7_IgA	mut_shuffle19	1	permutation		7_IgM-7_IgA	mut_shuffle19	1	permutation		7_IgM-7_IgG	mut_shuffle19	0.999995	permutation						7_IgG-7_IgA	mut_shuffle19	1	permutation		7_IgM-7_IgA	mut_shuffle19	1
				7_IgG-7_IgA	mut_shuffle20	0.99347	permutation		7_IgM-7_IgA	mut_shuffle20	1	permutation		7_IgM-7_IgG	mut_shuffle20	1	permutation						7_IgG-7_IgA	mut_shuffle20	1	permutation		7_IgM-7_IgA	mut_shuffle20	1	permutation		7_IgM-7_IgG	mut_shuffle20	1	permutation						7_IgG-7_IgA	mut_shuffle20	1	permutation		7_IgM-7_IgA	mut_shuffle20	1
				7_IgG-7_IgA	mut_shuffle21	1	permutation		7_IgM-7_IgA	mut_shuffle21	0.999995	permutation		7_IgM-7_IgG	mut_shuffle21	0.99986	permutation						7_IgG-7_IgA	mut_shuffle21	1	permutation		7_IgM-7_IgA	mut_shuffle21	1	permutation		7_IgM-7_IgG	mut_shuffle21	1	permutation						7_IgG-7_IgA	mut_shuffle21	1	permutation		7_IgM-7_IgA	mut_shuffle21	1
				7_IgG-7_IgA	mut_shuffle22	1	permutation		7_IgM-7_IgA	mut_shuffle22	0.997796	permutation		7_IgM-7_IgG	mut_shuffle22	0.996423	permutation						7_IgG-7_IgA	mut_shuffle22	1	permutation		7_IgM-7_IgA	mut_shuffle22	0.999813	permutation		7_IgM-7_IgG	mut_shuffle22	1	permutation						7_IgG-7_IgA	mut_shuffle22	1	permutation		7_IgM-7_IgA	mut_shuffle22	1
				7_IgG-7_IgA	mut_shuffle23	1	permutation		7_IgM-7_IgA	mut_shuffle23	1	permutation		7_IgM-7_IgG	mut_shuffle23	1	permutation						7_IgG-7_IgA	mut_shuffle23	1	permutation		7_IgM-7_IgA	mut_shuffle23	1	permutation		7_IgM-7_IgG	mut_shuffle23	1	permutation						7_IgG-7_IgA	mut_shuffle23	1	permutation		7_IgM-7_IgA	mut_shuffle23	1
				7_IgG-7_IgA	mut_shuffle24	1	permutation		7_IgM-7_IgA	mut_shuffle24	0.999981	permutation		7_IgM-7_IgG	mut_shuffle24	0.963175	permutation						7_IgG-7_IgA	mut_shuffle24	1	permutation		7_IgM-7_IgA	mut_shuffle24	1	permutation		7_IgM-7_IgG	mut_shuffle24	1	permutation						7_IgG-7_IgA	mut_shuffle24	1	permutation		7_IgM-7_IgA	mut_shuffle24	0.771586
				7_IgG-7_IgA	mut_shuffle25	1	permutation		7_IgM-7_IgA	mut_shuffle25	1	permutation		7_IgM-7_IgG	mut_shuffle25	1	permutation						7_IgG-7_IgA	mut_shuffle25	1	permutation		7_IgM-7_IgA	mut_shuffle25	1	permutation		7_IgM-7_IgG	mut_shuffle25	0.999969	permutation						7_IgG-7_IgA	mut_shuffle25	0.997423	permutation		7_IgM-7_IgA	mut_shuffle25	0.999957
				7_IgG-7_IgA	mut_shuffle26	1	permutation		7_IgM-7_IgA	mut_shuffle26	1	permutation		7_IgM-7_IgG	mut_shuffle26	1	permutation						7_IgG-7_IgA	mut_shuffle26	0.999995	permutation		7_IgM-7_IgA	mut_shuffle26	1	permutation		7_IgM-7_IgG	mut_shuffle26	1	permutation						7_IgG-7_IgA	mut_shuffle26	1	permutation		7_IgM-7_IgA	mut_shuffle26	1
				7_IgG-7_IgA	mut_shuffle27	1	permutation		7_IgM-7_IgA	mut_shuffle27	0.994005	permutation		7_IgM-7_IgG	mut_shuffle27	0.976462	permutation						7_IgG-7_IgA	mut_shuffle27	1	permutation		7_IgM-7_IgA	mut_shuffle27	1	permutation		7_IgM-7_IgG	mut_shuffle27	1	permutation						7_IgG-7_IgA	mut_shuffle27	1	permutation		7_IgM-7_IgA	mut_shuffle27	1
				7_IgG-7_IgA	mut_shuffle28	1	permutation		7_IgM-7_IgA	mut_shuffle28	1	permutation		7_IgM-7_IgG	mut_shuffle28	1	permutation						7_IgG-7_IgA	mut_shuffle28	0.999988	permutation		7_IgM-7_IgA	mut_shuffle28	1	permutation		7_IgM-7_IgG	mut_shuffle28	1	permutation						7_IgG-7_IgA	mut_shuffle28	1	permutation		7_IgM-7_IgA	mut_shuffle28	1
				7_IgG-7_IgA	mut_shuffle29	1	permutation		7_IgM-7_IgA	mut_shuffle29	1	permutation		7_IgM-7_IgG	mut_shuffle29	1	permutation						7_IgG-7_IgA	mut_shuffle29	1	permutation		7_IgM-7_IgA	mut_shuffle29	0.99999	permutation		7_IgM-7_IgG	mut_shuffle29	0.999967	permutation						7_IgG-7_IgA	mut_shuffle29	1	permutation		7_IgM-7_IgA	mut_shuffle29	1
				7_IgG-7_IgA	mut_shuffle30	1	permutation		7_IgM-7_IgA	mut_shuffle30	0.999991	permutation		7_IgM-7_IgG	mut_shuffle30	1	permutation						7_IgG-7_IgA	mut_shuffle30	0.95571	permutation		7_IgM-7_IgA	mut_shuffle30	1	permutation		7_IgM-7_IgG	mut_shuffle30	1	permutation						7_IgG-7_IgA	mut_shuffle30	1	permutation		7_IgM-7_IgA	mut_shuffle30	1
				7_IgG-7_IgA	mut_shuffle31	1	permutation		7_IgM-7_IgA	mut_shuffle31	1	permutation		7_IgM-7_IgG	mut_shuffle31	1	permutation						7_IgG-7_IgA	mut_shuffle31	1	permutation		7_IgM-7_IgA	mut_shuffle31	1	permutation		7_IgM-7_IgG	mut_shuffle31	1	permutation						7_IgG-7_IgA	mut_shuffle31	1	permutation		7_IgM-7_IgA	mut_shuffle31	1
				7_IgG-7_IgA	mut_shuffle32	1	permutation		7_IgM-7_IgA	mut_shuffle32	1	permutation		7_IgM-7_IgG	mut_shuffle32	1	permutation						7_IgG-7_IgA	mut_shuffle32	1	permutation		7_IgM-7_IgA	mut_shuffle32	1	permutation		7_IgM-7_IgG	mut_shuffle32	1	permutation						7_IgG-7_IgA	mut_shuffle32	1	permutation		7_IgM-7_IgA	mut_shuffle32	1
				7_IgG-7_IgA	mut_shuffle33	1	permutation		7_IgM-7_IgA	mut_shuffle33	1	permutation		7_IgM-7_IgG	mut_shuffle33	1	permutation						7_IgG-7_IgA	mut_shuffle33	1	permutation		7_IgM-7_IgA	mut_shuffle33	1	permutation		7_IgM-7_IgG	mut_shuffle33	1	permutation						7_IgG-7_IgA	mut_shuffle33	1	permutation		7_IgM-7_IgA	mut_shuffle33	1
				7_IgG-7_IgA	mut_shuffle34	1	permutation		7_IgM-7_IgA	mut_shuffle34	1	permutation		7_IgM-7_IgG	mut_shuffle34	1	permutation						7_IgG-7_IgA	mut_shuffle34	1	permutation		7_IgM-7_IgA	mut_shuffle34	1	permutation		7_IgM-7_IgG	mut_shuffle34	1	permutation						7_IgG-7_IgA	mut_shuffle34	1	permutation		7_IgM-7_IgA	mut_shuffle34	0.608025
				7_IgG-7_IgA	mut_shuffle35	1	permutation		7_IgM-7_IgA	mut_shuffle35	1	permutation		7_IgM-7_IgG	mut_shuffle35	1	permutation						7_IgG-7_IgA	mut_shuffle35	1	permutation		7_IgM-7_IgA	mut_shuffle35	1	permutation		7_IgM-7_IgG	mut_shuffle35	1	permutation						7_IgG-7_IgA	mut_shuffle35	1	permutation		7_IgM-7_IgA	mut_shuffle35	1
				7_IgG-7_IgA	mut_shuffle36	1	permutation		7_IgM-7_IgA	mut_shuffle36	1	permutation		7_IgM-7_IgG	mut_shuffle36	1	permutation						7_IgG-7_IgA	mut_shuffle36	1	permutation		7_IgM-7_IgA	mut_shuffle36	1	permutation		7_IgM-7_IgG	mut_shuffle36	1	permutation						7_IgG-7_IgA	mut_shuffle36	1	permutation		7_IgM-7_IgA	mut_shuffle36	1
				7_IgG-7_IgA	mut_shuffle37	0.944993	permutation		7_IgM-7_IgA	mut_shuffle37	1	permutation		7_IgM-7_IgG	mut_shuffle37	1	permutation						7_IgG-7_IgA	mut_shuffle37	1	permutation		7_IgM-7_IgA	mut_shuffle37	1	permutation		7_IgM-7_IgG	mut_shuffle37	1	permutation						7_IgG-7_IgA	mut_shuffle37	1	permutation		7_IgM-7_IgA	mut_shuffle37	1
				7_IgG-7_IgA	mut_shuffle38	0.997996	permutation		7_IgM-7_IgA	mut_shuffle38	0.999999	permutation		7_IgM-7_IgG	mut_shuffle38	1	permutation						7_IgG-7_IgA	mut_shuffle38	1	permutation		7_IgM-7_IgA	mut_shuffle38	1	permutation		7_IgM-7_IgG	mut_shuffle38	1	permutation						7_IgG-7_IgA	mut_shuffle38	1	permutation		7_IgM-7_IgA	mut_shuffle38	1
				7_IgG-7_IgA	mut_shuffle39	1	permutation		7_IgM-7_IgA	mut_shuffle39	1	permutation		7_IgM-7_IgG	mut_shuffle39	1	permutation						7_IgG-7_IgA	mut_shuffle39	1	permutation		7_IgM-7_IgA	mut_shuffle39	1	permutation		7_IgM-7_IgG	mut_shuffle39	1	permutation						7_IgG-7_IgA	mut_shuffle39	0.999962	permutation		7_IgM-7_IgA	mut_shuffle39	1
				7_IgG-7_IgA	mut_shuffle40	1	permutation		7_IgM-7_IgA	mut_shuffle40	1	permutation		7_IgM-7_IgG	mut_shuffle40	1	permutation						7_IgG-7_IgA	mut_shuffle40	1	permutation		7_IgM-7_IgA	mut_shuffle40	1	permutation		7_IgM-7_IgG	mut_shuffle40	1	permutation						7_IgG-7_IgA	mut_shuffle40	1	permutation		7_IgM-7_IgA	mut_shuffle40	1
				7_IgG-7_IgA	mut_shuffle41	1	permutation		7_IgM-7_IgA	mut_shuffle41	1	permutation		7_IgM-7_IgG	mut_shuffle41	1	permutation						7_IgG-7_IgA	mut_shuffle41	1	permutation		7_IgM-7_IgA	mut_shuffle41	1	permutation		7_IgM-7_IgG	mut_shuffle41	1	permutation						7_IgG-7_IgA	mut_shuffle41	1	permutation		7_IgM-7_IgA	mut_shuffle41	1
				7_IgG-7_IgA	mut_shuffle42	1	permutation		7_IgM-7_IgA	mut_shuffle42	1	permutation		7_IgM-7_IgG	mut_shuffle42	1	permutation						7_IgG-7_IgA	mut_shuffle42	1	permutation		7_IgM-7_IgA	mut_shuffle42	1	permutation		7_IgM-7_IgG	mut_shuffle42	0.999946	permutation						7_IgG-7_IgA	mut_shuffle42	1	permutation		7_IgM-7_IgA	mut_shuffle42	1
				7_IgG-7_IgA	mut_shuffle43	1	permutation		7_IgM-7_IgA	mut_shuffle43	1	permutation		7_IgM-7_IgG	mut_shuffle43	1	permutation						7_IgG-7_IgA	mut_shuffle43	1	permutation		7_IgM-7_IgA	mut_shuffle43	0.999994	permutation		7_IgM-7_IgG	mut_shuffle43	1	permutation						7_IgG-7_IgA	mut_shuffle43	1	permutation		7_IgM-7_IgA	mut_shuffle43	1
				7_IgG-7_IgA	mut_shuffle44	1	permutation		7_IgM-7_IgA	mut_shuffle44	1	permutation		7_IgM-7_IgG	mut_shuffle44	1	permutation						7_IgG-7_IgA	mut_shuffle44	0.999302	permutation		7_IgM-7_IgA	mut_shuffle44	1	permutation		7_IgM-7_IgG	mut_shuffle44	1	permutation						7_IgG-7_IgA	mut_shuffle44	1	permutation		7_IgM-7_IgA	mut_shuffle44	1
				7_IgG-7_IgA	mut_shuffle45	1	permutation		7_IgM-7_IgA	mut_shuffle45	1	permutation		7_IgM-7_IgG	mut_shuffle45	1	permutation						7_IgG-7_IgA	mut_shuffle45	1	permutation		7_IgM-7_IgA	mut_shuffle45	1	permutation		7_IgM-7_IgG	mut_shuffle45	1	permutation						7_IgG-7_IgA	mut_shuffle45	1	permutation		7_IgM-7_IgA	mut_shuffle45	1
				7_IgG-7_IgA	mut_shuffle46	1	permutation		7_IgM-7_IgA	mut_shuffle46	1	permutation		7_IgM-7_IgG	mut_shuffle46	1	permutation						7_IgG-7_IgA	mut_shuffle46	1	permutation		7_IgM-7_IgA	mut_shuffle46	0.999971	permutation		7_IgM-7_IgG	mut_shuffle46	0.932614	permutation						7_IgG-7_IgA	mut_shuffle46	1	permutation		7_IgM-7_IgA	mut_shuffle46	1
				7_IgG-7_IgA	mut_shuffle47	1	permutation		7_IgM-7_IgA	mut_shuffle47	1	permutation		7_IgM-7_IgG	mut_shuffle47	1	permutation						7_IgG-7_IgA	mut_shuffle47	0.999998	permutation		7_IgM-7_IgA	mut_shuffle47	0.999998	permutation		7_IgM-7_IgG	mut_shuffle47	1	permutation						7_IgG-7_IgA	mut_shuffle47	0.999998	permutation		7_IgM-7_IgA	mut_shuffle47	1
				7_IgG-7_IgA	mut_shuffle48	1	permutation		7_IgM-7_IgA	mut_shuffle48	1	permutation		7_IgM-7_IgG	mut_shuffle48	1	permutation						7_IgG-7_IgA	mut_shuffle48	0.996285	permutation		7_IgM-7_IgA	mut_shuffle48	1	permutation		7_IgM-7_IgG	mut_shuffle48	1	permutation						7_IgG-7_IgA	mut_shuffle48	1	permutation		7_IgM-7_IgA	mut_shuffle48	1
				7_IgG-7_IgA	mut_shuffle49	1	permutation		7_IgM-7_IgA	mut_shuffle49	1	permutation		7_IgM-7_IgG	mut_shuffle49	1	permutation						7_IgG-7_IgA	mut_shuffle49	0.999995	permutation		7_IgM-7_IgA	mut_shuffle49	1	permutation		7_IgM-7_IgG	mut_shuffle49	1	permutation						7_IgG-7_IgA	mut_shuffle49	1	permutation		7_IgM-7_IgA	mut_shuffle49	1
				7_IgG-7_IgA	mut_shuffle50	1	permutation		7_IgM-7_IgA	mut_shuffle50	1	permutation		7_IgM-7_IgG	mut_shuffle50	1	permutation						7_IgG-7_IgA	mut_shuffle50	1	permutation		7_IgM-7_IgA	mut_shuffle50	1	permutation		7_IgM-7_IgG	mut_shuffle50	1	permutation						7_IgG-7_IgA	mut_shuffle50	1	permutation		7_IgM-7_IgA	mut_shuffle50	1
				7_IgG-7_IgA	mut_shuffle51	1	permutation		7_IgM-7_IgA	mut_shuffle51	1	permutation		7_IgM-7_IgG	mut_shuffle51	1	permutation						7_IgG-7_IgA	mut_shuffle51	0.39765	permutation		7_IgM-7_IgA	mut_shuffle51	1	permutation		7_IgM-7_IgG	mut_shuffle51	0.994802	permutation						7_IgG-7_IgA	mut_shuffle51	1	permutation		7_IgM-7_IgA	mut_shuffle51	1
				7_IgG-7_IgA	mut_shuffle52	1	permutation		7_IgM-7_IgA	mut_shuffle52	1	permutation		7_IgM-7_IgG	mut_shuffle52	1	permutation						7_IgG-7_IgA	mut_shuffle52	1	permutation		7_IgM-7_IgA	mut_shuffle52	1	permutation		7_IgM-7_IgG	mut_shuffle52	1	permutation						7_IgG-7_IgA	mut_shuffle52	1	permutation		7_IgM-7_IgA	mut_shuffle52	1
				7_IgG-7_IgA	mut_shuffle53	1	permutation		7_IgM-7_IgA	mut_shuffle53	1	permutation		7_IgM-7_IgG	mut_shuffle53	1	permutation						7_IgG-7_IgA	mut_shuffle53	1	permutation		7_IgM-7_IgA	mut_shuffle53	1	permutation		7_IgM-7_IgG	mut_shuffle53	1	permutation						7_IgG-7_IgA	mut_shuffle53	1	permutation		7_IgM-7_IgA	mut_shuffle53	1
				7_IgG-7_IgA	mut_shuffle54	1	permutation		7_IgM-7_IgA	mut_shuffle54	1	permutation		7_IgM-7_IgG	mut_shuffle54	1	permutation						7_IgG-7_IgA	mut_shuffle54	1	permutation		7_IgM-7_IgA	mut_shuffle54	1	permutation		7_IgM-7_IgG	mut_shuffle54	1	permutation						7_IgG-7_IgA	mut_shuffle54	1	permutation		7_IgM-7_IgA	mut_shuffle54	1
				7_IgG-7_IgA	mut_shuffle55	1	permutation		7_IgM-7_IgA	mut_shuffle55	0.998772	permutation		7_IgM-7_IgG	mut_shuffle55	0.999999	permutation						7_IgG-7_IgA	mut_shuffle55	0.999954	permutation		7_IgM-7_IgA	mut_shuffle55	1	permutation		7_IgM-7_IgG	mut_shuffle55	1	permutation						7_IgG-7_IgA	mut_shuffle55	0.99996	permutation		7_IgM-7_IgA	mut_shuffle55	1
				7_IgG-7_IgA	mut_shuffle56	0.999998	permutation		7_IgM-7_IgA	mut_shuffle56	1	permutation		7_IgM-7_IgG	mut_shuffle56	1	permutation						7_IgG-7_IgA	mut_shuffle56	1	permutation		7_IgM-7_IgA	mut_shuffle56	1	permutation		7_IgM-7_IgG	mut_shuffle56	1	permutation						7_IgG-7_IgA	mut_shuffle56	1	permutation		7_IgM-7_IgA	mut_shuffle56	1
				7_IgG-7_IgA	mut_shuffle57	0.999999	permutation		7_IgM-7_IgA	mut_shuffle57	1	permutation		7_IgM-7_IgG	mut_shuffle57	1	permutation						7_IgG-7_IgA	mut_shuffle57	0.999936	permutation		7_IgM-7_IgA	mut_shuffle57	0.999999	permutation		7_IgM-7_IgG	mut_shuffle57	1	permutation						7_IgG-7_IgA	mut_shuffle57	1	permutation		7_IgM-7_IgA	mut_shuffle57	1
				7_IgG-7_IgA	mut_shuffle58	1	permutation		7_IgM-7_IgA	mut_shuffle58	1	permutation		7_IgM-7_IgG	mut_shuffle58	1	permutation						7_IgG-7_IgA	mut_shuffle58	1	permutation		7_IgM-7_IgA	mut_shuffle58	1	permutation		7_IgM-7_IgG	mut_shuffle58	1	permutation						7_IgG-7_IgA	mut_shuffle58	1	permutation		7_IgM-7_IgA	mut_shuffle58	0.999996
				7_IgG-7_IgA	mut_shuffle59	1	permutation		7_IgM-7_IgA	mut_shuffle59	0.985223	permutation		7_IgM-7_IgG	mut_shuffle59	0.999817	permutation						7_IgG-7_IgA	mut_shuffle59	1	permutation		7_IgM-7_IgA	mut_shuffle59	1	permutation		7_IgM-7_IgG	mut_shuffle59	1	permutation						7_IgG-7_IgA	mut_shuffle59	1	permutation		7_IgM-7_IgA	mut_shuffle59	1
				7_IgG-7_IgA	mut_shuffle60	1	permutation		7_IgM-7_IgA	mut_shuffle60	1	permutation		7_IgM-7_IgG	mut_shuffle60	1	permutation						7_IgG-7_IgA	mut_shuffle60	1	permutation		7_IgM-7_IgA	mut_shuffle60	1	permutation		7_IgM-7_IgG	mut_shuffle60	1	permutation						7_IgG-7_IgA	mut_shuffle60	1	permutation		7_IgM-7_IgA	mut_shuffle60	0.999997
				7_IgG-7_IgA	mut_shuffle61	1	permutation		7_IgM-7_IgA	mut_shuffle61	1	permutation		7_IgM-7_IgG	mut_shuffle61	1	permutation						7_IgG-7_IgA	mut_shuffle61	1	permutation		7_IgM-7_IgA	mut_shuffle61	1	permutation		7_IgM-7_IgG	mut_shuffle61	1	permutation						7_IgG-7_IgA	mut_shuffle61	0.999997	permutation		7_IgM-7_IgA	mut_shuffle61	1
				7_IgG-7_IgA	mut_shuffle62	1	permutation		7_IgM-7_IgA	mut_shuffle62	1	permutation		7_IgM-7_IgG	mut_shuffle62	1	permutation						7_IgG-7_IgA	mut_shuffle62	1	permutation		7_IgM-7_IgA	mut_shuffle62	1	permutation		7_IgM-7_IgG	mut_shuffle62	1	permutation						7_IgG-7_IgA	mut_shuffle62	1	permutation		7_IgM-7_IgA	mut_shuffle62	1
				7_IgG-7_IgA	mut_shuffle63	1	permutation		7_IgM-7_IgA	mut_shuffle63	1	permutation		7_IgM-7_IgG	mut_shuffle63	1	permutation						7_IgG-7_IgA	mut_shuffle63	1	permutation		7_IgM-7_IgA	mut_shuffle63	1	permutation		7_IgM-7_IgG	mut_shuffle63	1	permutation						7_IgG-7_IgA	mut_shuffle63	1	permutation		7_IgM-7_IgA	mut_shuffle63	1
				7_IgG-7_IgA	mut_shuffle64	1	permutation		7_IgM-7_IgA	mut_shuffle64	1	permutation		7_IgM-7_IgG	mut_shuffle64	1	permutation						7_IgG-7_IgA	mut_shuffle64	1	permutation		7_IgM-7_IgA	mut_shuffle64	1	permutation		7_IgM-7_IgG	mut_shuffle64	1	permutation						7_IgG-7_IgA	mut_shuffle64	1	permutation		7_IgM-7_IgA	mut_shuffle64	1
				7_IgG-7_IgA	mut_shuffle65	1	permutation		7_IgM-7_IgA	mut_shuffle65	1	permutation		7_IgM-7_IgG	mut_shuffle65	1	permutation						7_IgG-7_IgA	mut_shuffle65	0.999959	permutation		7_IgM-7_IgA	mut_shuffle65	1	permutation		7_IgM-7_IgG	mut_shuffle65	1	permutation						7_IgG-7_IgA	mut_shuffle65	1	permutation		7_IgM-7_IgA	mut_shuffle65	1
				7_IgG-7_IgA	mut_shuffle66	1	permutation		7_IgM-7_IgA	mut_shuffle66	1	permutation		7_IgM-7_IgG	mut_shuffle66	1	permutation						7_IgG-7_IgA	mut_shuffle66	1	permutation		7_IgM-7_IgA	mut_shuffle66	1	permutation		7_IgM-7_IgG	mut_shuffle66	1	permutation						7_IgG-7_IgA	mut_shuffle66	0.999998	permutation		7_IgM-7_IgA	mut_shuffle66	1
				7_IgG-7_IgA	mut_shuffle67	1	permutation		7_IgM-7_IgA	mut_shuffle67	1	permutation		7_IgM-7_IgG	mut_shuffle67	1	permutation						7_IgG-7_IgA	mut_shuffle67	1	permutation		7_IgM-7_IgA	mut_shuffle67	1	permutation		7_IgM-7_IgG	mut_shuffle67	1	permutation						7_IgG-7_IgA	mut_shuffle67	1	permutation		7_IgM-7_IgA	mut_shuffle67	1
				7_IgG-7_IgA	mut_shuffle68	1	permutation		7_IgM-7_IgA	mut_shuffle68	1	permutation		7_IgM-7_IgG	mut_shuffle68	1	permutation						7_IgG-7_IgA	mut_shuffle68	1	permutation		7_IgM-7_IgA	mut_shuffle68	1	permutation		7_IgM-7_IgG	mut_shuffle68	1	permutation						7_IgG-7_IgA	mut_shuffle68	1	permutation		7_IgM-7_IgA	mut_shuffle68	0.99704
				7_IgG-7_IgA	mut_shuffle69	1	permutation		7_IgM-7_IgA	mut_shuffle69	1	permutation		7_IgM-7_IgG	mut_shuffle69	1	permutation						7_IgG-7_IgA	mut_shuffle69	1	permutation		7_IgM-7_IgA	mut_shuffle69	0.999965	permutation		7_IgM-7_IgG	mut_shuffle69	0.992318	permutation						7_IgG-7_IgA	mut_shuffle69	1	permutation		7_IgM-7_IgA	mut_shuffle69	1
				7_IgG-7_IgA	mut_shuffle70	1	permutation		7_IgM-7_IgA	mut_shuffle70	1	permutation		7_IgM-7_IgG	mut_shuffle70	1	permutation						7_IgG-7_IgA	mut_shuffle70	1	permutation		7_IgM-7_IgA	mut_shuffle70	1	permutation		7_IgM-7_IgG	mut_shuffle70	1	permutation						7_IgG-7_IgA	mut_shuffle70	1	permutation		7_IgM-7_IgA	mut_shuffle70	0.917681
				7_IgG-7_IgA	mut_shuffle71	1	permutation		7_IgM-7_IgA	mut_shuffle71	1	permutation		7_IgM-7_IgG	mut_shuffle71	1	permutation						7_IgG-7_IgA	mut_shuffle71	1	permutation		7_IgM-7_IgA	mut_shuffle71	0.999999	permutation		7_IgM-7_IgG	mut_shuffle71	0.999842	permutation						7_IgG-7_IgA	mut_shuffle71	1	permutation		7_IgM-7_IgA	mut_shuffle71	1
				7_IgG-7_IgA	mut_shuffle72	1	permutation		7_IgM-7_IgA	mut_shuffle72	1	permutation		7_IgM-7_IgG	mut_shuffle72	1	permutation						7_IgG-7_IgA	mut_shuffle72	1	permutation		7_IgM-7_IgA	mut_shuffle72	1	permutation		7_IgM-7_IgG	mut_shuffle72	1	permutation						7_IgG-7_IgA	mut_shuffle72	1	permutation		7_IgM-7_IgA	mut_shuffle72	1
				7_IgG-7_IgA	mut_shuffle73	1	permutation		7_IgM-7_IgA	mut_shuffle73	1	permutation		7_IgM-7_IgG	mut_shuffle73	1	permutation						7_IgG-7_IgA	mut_shuffle73	1	permutation		7_IgM-7_IgA	mut_shuffle73	1	permutation		7_IgM-7_IgG	mut_shuffle73	1	permutation						7_IgG-7_IgA	mut_shuffle73	1	permutation		7_IgM-7_IgA	mut_shuffle73	1
				7_IgG-7_IgA	mut_shuffle74	1	permutation		7_IgM-7_IgA	mut_shuffle74	1	permutation		7_IgM-7_IgG	mut_shuffle74	1	permutation						7_IgG-7_IgA	mut_shuffle74	1	permutation		7_IgM-7_IgA	mut_shuffle74	1	permutation		7_IgM-7_IgG	mut_shuffle74	1	permutation						7_IgG-7_IgA	mut_shuffle74	1	permutation		7_IgM-7_IgA	mut_shuffle74	1
				7_IgG-7_IgA	mut_shuffle75	1	permutation		7_IgM-7_IgA	mut_shuffle75	1	permutation		7_IgM-7_IgG	mut_shuffle75	1	permutation						7_IgG-7_IgA	mut_shuffle75	1	permutation		7_IgM-7_IgA	mut_shuffle75	1	permutation		7_IgM-7_IgG	mut_shuffle75	1	permutation						7_IgG-7_IgA	mut_shuffle75	1	permutation		7_IgM-7_IgA	mut_shuffle75	1
				7_IgG-7_IgA	mut_shuffle76	1	permutation		7_IgM-7_IgA	mut_shuffle76	1	permutation		7_IgM-7_IgG	mut_shuffle76	1	permutation						7_IgG-7_IgA	mut_shuffle76	1	permutation		7_IgM-7_IgA	mut_shuffle76	1	permutation		7_IgM-7_IgG	mut_shuffle76	1	permutation						7_IgG-7_IgA	mut_shuffle76	0.994906	permutation		7_IgM-7_IgA	mut_shuffle76	1
				7_IgG-7_IgA	mut_shuffle77	1	permutation		7_IgM-7_IgA	mut_shuffle77	1	permutation		7_IgM-7_IgG	mut_shuffle77	1	permutation						7_IgG-7_IgA	mut_shuffle77	1	permutation		7_IgM-7_IgA	mut_shuffle77	1	permutation		7_IgM-7_IgG	mut_shuffle77	1	permutation						7_IgG-7_IgA	mut_shuffle77	1	permutation		7_IgM-7_IgA	mut_shuffle77	1
				7_IgG-7_IgA	mut_shuffle78	1	permutation		7_IgM-7_IgA	mut_shuffle78	1	permutation		7_IgM-7_IgG	mut_shuffle78	1	permutation						7_IgG-7_IgA	mut_shuffle78	1	permutation		7_IgM-7_IgA	mut_shuffle78	1	permutation		7_IgM-7_IgG	mut_shuffle78	1	permutation						7_IgG-7_IgA	mut_shuffle78	0.999996	permutation		7_IgM-7_IgA	mut_shuffle78	0.999704
				7_IgG-7_IgA	mut_shuffle79	1	permutation		7_IgM-7_IgA	mut_shuffle79	1	permutation		7_IgM-7_IgG	mut_shuffle79	1	permutation						7_IgG-7_IgA	mut_shuffle79	1	permutation		7_IgM-7_IgA	mut_shuffle79	0.996817	permutation		7_IgM-7_IgG	mut_shuffle79	0.989982	permutation						7_IgG-7_IgA	mut_shuffle79	0.999356	permutation		7_IgM-7_IgA	mut_shuffle79	1
				7_IgG-7_IgA	mut_shuffle80	1	permutation		7_IgM-7_IgA	mut_shuffle80	1	permutation		7_IgM-7_IgG	mut_shuffle80	1	permutation						7_IgG-7_IgA	mut_shuffle80	1	permutation		7_IgM-7_IgA	mut_shuffle80	1	permutation		7_IgM-7_IgG	mut_shuffle80	1	permutation						7_IgG-7_IgA	mut_shuffle80	1	permutation		7_IgM-7_IgA	mut_shuffle80	1
				7_IgG-7_IgA	mut_shuffle81	1	permutation		7_IgM-7_IgA	mut_shuffle81	1	permutation		7_IgM-7_IgG	mut_shuffle81	1	permutation						7_IgG-7_IgA	mut_shuffle81	0.999945	permutation		7_IgM-7_IgA	mut_shuffle81	1	permutation		7_IgM-7_IgG	mut_shuffle81	1	permutation						7_IgG-7_IgA	mut_shuffle81	1	permutation		7_IgM-7_IgA	mut_shuffle81	1
				7_IgG-7_IgA	mut_shuffle82	1	permutation		7_IgM-7_IgA	mut_shuffle82	1	permutation		7_IgM-7_IgG	mut_shuffle82	1	permutation						7_IgG-7_IgA	mut_shuffle82	1	permutation		7_IgM-7_IgA	mut_shuffle82	1	permutation		7_IgM-7_IgG	mut_shuffle82	1	permutation						7_IgG-7_IgA	mut_shuffle82	1	permutation		7_IgM-7_IgA	mut_shuffle82	1
				7_IgG-7_IgA	mut_shuffle83	1	permutation		7_IgM-7_IgA	mut_shuffle83	1	permutation		7_IgM-7_IgG	mut_shuffle83	1	permutation						7_IgG-7_IgA	mut_shuffle83	1	permutation		7_IgM-7_IgA	mut_shuffle83	1	permutation		7_IgM-7_IgG	mut_shuffle83	1	permutation						7_IgG-7_IgA	mut_shuffle83	0.999993	permutation		7_IgM-7_IgA	mut_shuffle83	1
				7_IgG-7_IgA	mut_shuffle84	1	permutation		7_IgM-7_IgA	mut_shuffle84	1	permutation		7_IgM-7_IgG	mut_shuffle84	1	permutation						7_IgG-7_IgA	mut_shuffle84	1	permutation		7_IgM-7_IgA	mut_shuffle84	1	permutation		7_IgM-7_IgG	mut_shuffle84	1	permutation						7_IgG-7_IgA	mut_shuffle84	1	permutation		7_IgM-7_IgA	mut_shuffle84	1
				7_IgG-7_IgA	mut_shuffle85	1	permutation		7_IgM-7_IgA	mut_shuffle85	1	permutation		7_IgM-7_IgG	mut_shuffle85	1	permutation						7_IgG-7_IgA	mut_shuffle85	1	permutation		7_IgM-7_IgA	mut_shuffle85	0.999996	permutation		7_IgM-7_IgG	mut_shuffle85	1	permutation						7_IgG-7_IgA	mut_shuffle85	1	permutation		7_IgM-7_IgA	mut_shuffle85	1
				7_IgG-7_IgA	mut_shuffle86	1	permutation		7_IgM-7_IgA	mut_shuffle86	1	permutation		7_IgM-7_IgG	mut_shuffle86	1	permutation						7_IgG-7_IgA	mut_shuffle86	1	permutation		7_IgM-7_IgA	mut_shuffle86	1	permutation		7_IgM-7_IgG	mut_shuffle86	1	permutation						7_IgG-7_IgA	mut_shuffle86	0.999995	permutation		7_IgM-7_IgA	mut_shuffle86	0.955076
				7_IgG-7_IgA	mut_shuffle87	1	permutation		7_IgM-7_IgA	mut_shuffle87	1	permutation		7_IgM-7_IgG	mut_shuffle87	1	permutation						7_IgG-7_IgA	mut_shuffle87	1	permutation		7_IgM-7_IgA	mut_shuffle87	1	permutation		7_IgM-7_IgG	mut_shuffle87	1	permutation						7_IgG-7_IgA	mut_shuffle87	1	permutation		7_IgM-7_IgA	mut_shuffle87	1
				7_IgG-7_IgA	mut_shuffle88	1	permutation		7_IgM-7_IgA	mut_shuffle88	1	permutation		7_IgM-7_IgG	mut_shuffle88	1	permutation						7_IgG-7_IgA	mut_shuffle88	1	permutation		7_IgM-7_IgA	mut_shuffle88	1	permutation		7_IgM-7_IgG	mut_shuffle88	1	permutation						7_IgG-7_IgA	mut_shuffle88	1	permutation		7_IgM-7_IgA	mut_shuffle88	1
				7_IgG-7_IgA	mut_shuffle89	1	permutation		7_IgM-7_IgA	mut_shuffle89	1	permutation		7_IgM-7_IgG	mut_shuffle89	1	permutation						7_IgG-7_IgA	mut_shuffle89	1	permutation		7_IgM-7_IgA	mut_shuffle89	1	permutation		7_IgM-7_IgG	mut_shuffle89	1	permutation						7_IgG-7_IgA	mut_shuffle89	0.785184	permutation		7_IgM-7_IgA	mut_shuffle89	0.999844
				7_IgG-7_IgA	mut_shuffle90	1	permutation		7_IgM-7_IgA	mut_shuffle90	0.999976	permutation		7_IgM-7_IgG	mut_shuffle90	0.997589	permutation						7_IgG-7_IgA	mut_shuffle90	1	permutation		7_IgM-7_IgA	mut_shuffle90	1	permutation		7_IgM-7_IgG	mut_shuffle90	1	permutation						7_IgG-7_IgA	mut_shuffle90	1	permutation		7_IgM-7_IgA	mut_shuffle90	1
				7_IgG-7_IgA	mut_shuffle91	0.969544	permutation		7_IgM-7_IgA	mut_shuffle91	0.999934	permutation		7_IgM-7_IgG	mut_shuffle91	1	permutation						7_IgG-7_IgA	mut_shuffle91	1	permutation		7_IgM-7_IgA	mut_shuffle91	1	permutation		7_IgM-7_IgG	mut_shuffle91	0.999979	permutation						7_IgG-7_IgA	mut_shuffle91	1	permutation		7_IgM-7_IgA	mut_shuffle91	1
				7_IgG-7_IgA	mut_shuffle92	1	permutation		7_IgM-7_IgA	mut_shuffle92	1	permutation		7_IgM-7_IgG	mut_shuffle92	1	permutation						7_IgG-7_IgA	mut_shuffle92	1	permutation		7_IgM-7_IgA	mut_shuffle92	1	permutation		7_IgM-7_IgG	mut_shuffle92	1	permutation						7_IgG-7_IgA	mut_shuffle92	1	permutation		7_IgM-7_IgA	mut_shuffle92	1
				7_IgG-7_IgA	mut_shuffle93	1	permutation		7_IgM-7_IgA	mut_shuffle93	0.434566	permutation		7_IgM-7_IgG	mut_shuffle93	0.17746	permutation						7_IgG-7_IgA	mut_shuffle93	1	permutation		7_IgM-7_IgA	mut_shuffle93	1	permutation		7_IgM-7_IgG	mut_shuffle93	1	permutation						7_IgG-7_IgA	mut_shuffle93	1	permutation		7_IgM-7_IgA	mut_shuffle93	1
				7_IgG-7_IgA	mut_shuffle94	1	permutation		7_IgM-7_IgA	mut_shuffle94	1	permutation		7_IgM-7_IgG	mut_shuffle94	1	permutation						7_IgG-7_IgA	mut_shuffle94	0.999979	permutation		7_IgM-7_IgA	mut_shuffle94	1	permutation		7_IgM-7_IgG	mut_shuffle94	1	permutation						7_IgG-7_IgA	mut_shuffle94	1	permutation		7_IgM-7_IgA	mut_shuffle94	0.99999
				7_IgG-7_IgA	mut_shuffle95	1	permutation		7_IgM-7_IgA	mut_shuffle95	1	permutation		7_IgM-7_IgG	mut_shuffle95	0.999999	permutation						7_IgG-7_IgA	mut_shuffle95	1	permutation		7_IgM-7_IgA	mut_shuffle95	0.981804	permutation		7_IgM-7_IgG	mut_shuffle95	0.51558	permutation						7_IgG-7_IgA	mut_shuffle95	1	permutation		7_IgM-7_IgA	mut_shuffle95	0.999795
				7_IgG-7_IgA	mut_shuffle96	1	permutation		7_IgM-7_IgA	mut_shuffle96	1	permutation		7_IgM-7_IgG	mut_shuffle96	1	permutation						7_IgG-7_IgA	mut_shuffle96	1	permutation		7_IgM-7_IgA	mut_shuffle96	1	permutation		7_IgM-7_IgG	mut_shuffle96	1	permutation						7_IgG-7_IgA	mut_shuffle96	1	permutation		7_IgM-7_IgA	mut_shuffle96	1
				7_IgG-7_IgA	mut_shuffle97	0.569715	permutation		7_IgM-7_IgA	mut_shuffle97	1	permutation		7_IgM-7_IgG	mut_shuffle97	1	permutation						7_IgG-7_IgA	mut_shuffle97	1	permutation		7_IgM-7_IgA	mut_shuffle97	0.999993	permutation		7_IgM-7_IgG	mut_shuffle97	0.999513	permutation						7_IgG-7_IgA	mut_shuffle97	1	permutation		7_IgM-7_IgA	mut_shuffle97	1
				7_IgG-7_IgA	mut_shuffle98	1	permutation		7_IgM-7_IgA	mut_shuffle98	1	permutation		7_IgM-7_IgG	mut_shuffle98	1	permutation						7_IgG-7_IgA	mut_shuffle98	1	permutation		7_IgM-7_IgA	mut_shuffle98	1	permutation		7_IgM-7_IgG	mut_shuffle98	1	permutation						7_IgG-7_IgA	mut_shuffle98	1	permutation		7_IgM-7_IgA	mut_shuffle98	1
				7_IgG-7_IgA	mut_shuffle99	1	permutation		7_IgM-7_IgA	mut_shuffle99	0.999926	permutation		7_IgM-7_IgG	mut_shuffle99	0.999042	permutation						7_IgG-7_IgA	mut_shuffle99	1	permutation		7_IgM-7_IgA	mut_shuffle99	1	permutation		7_IgM-7_IgG	mut_shuffle99	1	permutation						7_IgG-7_IgA	mut_shuffle99	1	permutation		7_IgM-7_IgA	mut_shuffle99	1
				7_IgG-7_IgA	mut_shuffle100	1	permutation		7_IgM-7_IgA	mut_shuffle100	1	permutation		7_IgM-7_IgG	mut_shuffle100	1	permutation						7_IgG-7_IgA	mut_shuffle100	1	permutation		7_IgM-7_IgA	mut_shuffle100	0.999991	permutation		7_IgM-7_IgG	mut_shuffle100	0.998753	permutation						7_IgG-7_IgA	mut_shuffle100	1	permutation		7_IgM-7_IgA	mut_shuffle100	1
				6_IgG-6_IgA	mut_shuffle1	1	permutation		6_IgM-6_IgA	mut_shuffle1	1	permutation		6_IgM-6_IgG	mut_shuffle1	1	permutation						6_IgG-6_IgA	mut_shuffle1	1	permutation		6_IgM-6_IgA	mut_shuffle1	0.999997	permutation		6_IgM-6_IgG	mut_shuffle1	0.999997	permutation						6_IgG-6_IgA	mut_shuffle1	1	permutation		6_IgM-6_IgA	mut_shuffle1	1
				6_IgG-6_IgA	mut_shuffle2	1	permutation		6_IgM-6_IgA	mut_shuffle2	1	permutation		6_IgM-6_IgG	mut_shuffle2	1	permutation						6_IgG-6_IgA	mut_shuffle2	1	permutation		6_IgM-6_IgA	mut_shuffle2	1	permutation		6_IgM-6_IgG	mut_shuffle2	1	permutation						6_IgG-6_IgA	mut_shuffle2	1	permutation		6_IgM-6_IgA	mut_shuffle2	1
				6_IgG-6_IgA	mut_shuffle3	1	permutation		6_IgM-6_IgA	mut_shuffle3	1	permutation		6_IgM-6_IgG	mut_shuffle3	1	permutation						6_IgG-6_IgA	mut_shuffle3	1	permutation		6_IgM-6_IgA	mut_shuffle3	1	permutation		6_IgM-6_IgG	mut_shuffle3	1	permutation						6_IgG-6_IgA	mut_shuffle3	0.998206	permutation		6_IgM-6_IgA	mut_shuffle3	1
				6_IgG-6_IgA	mut_shuffle4	1	permutation		6_IgM-6_IgA	mut_shuffle4	1	permutation		6_IgM-6_IgG	mut_shuffle4	1	permutation						6_IgG-6_IgA	mut_shuffle4	1	permutation		6_IgM-6_IgA	mut_shuffle4	1	permutation		6_IgM-6_IgG	mut_shuffle4	1	permutation						6_IgG-6_IgA	mut_shuffle4	0.999926	permutation		6_IgM-6_IgA	mut_shuffle4	1
				6_IgG-6_IgA	mut_shuffle5	0.99678	permutation		6_IgM-6_IgA	mut_shuffle5	1	permutation		6_IgM-6_IgG	mut_shuffle5	1	permutation						6_IgG-6_IgA	mut_shuffle5	1	permutation		6_IgM-6_IgA	mut_shuffle5	1	permutation		6_IgM-6_IgG	mut_shuffle5	1	permutation						6_IgG-6_IgA	mut_shuffle5	1	permutation		6_IgM-6_IgA	mut_shuffle5	0.996023
				6_IgG-6_IgA	mut_shuffle6	1	permutation		6_IgM-6_IgA	mut_shuffle6	1	permutation		6_IgM-6_IgG	mut_shuffle6	1	permutation						6_IgG-6_IgA	mut_shuffle6	1	permutation		6_IgM-6_IgA	mut_shuffle6	1	permutation		6_IgM-6_IgG	mut_shuffle6	1	permutation						6_IgG-6_IgA	mut_shuffle6	1	permutation		6_IgM-6_IgA	mut_shuffle6	0.999999
				6_IgG-6_IgA	mut_shuffle7	1	permutation		6_IgM-6_IgA	mut_shuffle7	1	permutation		6_IgM-6_IgG	mut_shuffle7	1	permutation						6_IgG-6_IgA	mut_shuffle7	0.998803	permutation		6_IgM-6_IgA	mut_shuffle7	0.999938	permutation		6_IgM-6_IgG	mut_shuffle7	1	permutation						6_IgG-6_IgA	mut_shuffle7	1	permutation		6_IgM-6_IgA	mut_shuffle7	1
				6_IgG-6_IgA	mut_shuffle8	1	permutation		6_IgM-6_IgA	mut_shuffle8	0.999999	permutation		6_IgM-6_IgG	mut_shuffle8	0.999998	permutation						6_IgG-6_IgA	mut_shuffle8	1	permutation		6_IgM-6_IgA	mut_shuffle8	1	permutation		6_IgM-6_IgG	mut_shuffle8	1	permutation						6_IgG-6_IgA	mut_shuffle8	1	permutation		6_IgM-6_IgA	mut_shuffle8	1
				6_IgG-6_IgA	mut_shuffle9	1	permutation		6_IgM-6_IgA	mut_shuffle9	1	permutation		6_IgM-6_IgG	mut_shuffle9	1	permutation						6_IgG-6_IgA	mut_shuffle9	1	permutation		6_IgM-6_IgA	mut_shuffle9	1	permutation		6_IgM-6_IgG	mut_shuffle9	1	permutation						6_IgG-6_IgA	mut_shuffle9	1	permutation		6_IgM-6_IgA	mut_shuffle9	1
				6_IgG-6_IgA	mut_shuffle10	0.997758	permutation		6_IgM-6_IgA	mut_shuffle10	1	permutation		6_IgM-6_IgG	mut_shuffle10	1	permutation						6_IgG-6_IgA	mut_shuffle10	0.996714	permutation		6_IgM-6_IgA	mut_shuffle10	1	permutation		6_IgM-6_IgG	mut_shuffle10	1	permutation						6_IgG-6_IgA	mut_shuffle10	1	permutation		6_IgM-6_IgA	mut_shuffle10	0.999984
				6_IgG-6_IgA	mut_shuffle11	1	permutation		6_IgM-6_IgA	mut_shuffle11	1	permutation		6_IgM-6_IgG	mut_shuffle11	1	permutation						6_IgG-6_IgA	mut_shuffle11	1	permutation		6_IgM-6_IgA	mut_shuffle11	0.999994	permutation		6_IgM-6_IgG	mut_shuffle11	1	permutation						6_IgG-6_IgA	mut_shuffle11	1	permutation		6_IgM-6_IgA	mut_shuffle11	1
				6_IgG-6_IgA	mut_shuffle12	1	permutation		6_IgM-6_IgA	mut_shuffle12	1	permutation		6_IgM-6_IgG	mut_shuffle12	1	permutation						6_IgG-6_IgA	mut_shuffle12	1	permutation		6_IgM-6_IgA	mut_shuffle12	1	permutation		6_IgM-6_IgG	mut_shuffle12	1	permutation						6_IgG-6_IgA	mut_shuffle12	1	permutation		6_IgM-6_IgA	mut_shuffle12	1
				6_IgG-6_IgA	mut_shuffle13	0.999954	permutation		6_IgM-6_IgA	mut_shuffle13	1	permutation		6_IgM-6_IgG	mut_shuffle13	1	permutation						6_IgG-6_IgA	mut_shuffle13	1	permutation		6_IgM-6_IgA	mut_shuffle13	1	permutation		6_IgM-6_IgG	mut_shuffle13	1	permutation						6_IgG-6_IgA	mut_shuffle13	1	permutation		6_IgM-6_IgA	mut_shuffle13	1
				6_IgG-6_IgA	mut_shuffle14	1	permutation		6_IgM-6_IgA	mut_shuffle14	1	permutation		6_IgM-6_IgG	mut_shuffle14	1	permutation						6_IgG-6_IgA	mut_shuffle14	0.999998	permutation		6_IgM-6_IgA	mut_shuffle14	1	permutation		6_IgM-6_IgG	mut_shuffle14	1	permutation						6_IgG-6_IgA	mut_shuffle14	1	permutation		6_IgM-6_IgA	mut_shuffle14	1
				6_IgG-6_IgA	mut_shuffle15	1	permutation		6_IgM-6_IgA	mut_shuffle15	1	permutation		6_IgM-6_IgG	mut_shuffle15	1	permutation						6_IgG-6_IgA	mut_shuffle15	1	permutation		6_IgM-6_IgA	mut_shuffle15	1	permutation		6_IgM-6_IgG	mut_shuffle15	1	permutation						6_IgG-6_IgA	mut_shuffle15	0.999975	permutation		6_IgM-6_IgA	mut_shuffle15	1
				6_IgG-6_IgA	mut_shuffle16	1	permutation		6_IgM-6_IgA	mut_shuffle16	1	permutation		6_IgM-6_IgG	mut_shuffle16	1	permutation						6_IgG-6_IgA	mut_shuffle16	1	permutation		6_IgM-6_IgA	mut_shuffle16	1	permutation		6_IgM-6_IgG	mut_shuffle16	1	permutation						6_IgG-6_IgA	mut_shuffle16	1	permutation		6_IgM-6_IgA	mut_shuffle16	1
				6_IgG-6_IgA	mut_shuffle17	1	permutation		6_IgM-6_IgA	mut_shuffle17	1	permutation		6_IgM-6_IgG	mut_shuffle17	1	permutation						6_IgG-6_IgA	mut_shuffle17	1	permutation		6_IgM-6_IgA	mut_shuffle17	1	permutation		6_IgM-6_IgG	mut_shuffle17	1	permutation						6_IgG-6_IgA	mut_shuffle17	1	permutation		6_IgM-6_IgA	mut_shuffle17	1
				6_IgG-6_IgA	mut_shuffle18	1	permutation		6_IgM-6_IgA	mut_shuffle18	1	permutation		6_IgM-6_IgG	mut_shuffle18	1	permutation						6_IgG-6_IgA	mut_shuffle18	1	permutation		6_IgM-6_IgA	mut_shuffle18	1	permutation		6_IgM-6_IgG	mut_shuffle18	1	permutation						6_IgG-6_IgA	mut_shuffle18	1	permutation		6_IgM-6_IgA	mut_shuffle18	1
				6_IgG-6_IgA	mut_shuffle19	1	permutation		6_IgM-6_IgA	mut_shuffle19	1	permutation		6_IgM-6_IgG	mut_shuffle19	1	permutation						6_IgG-6_IgA	mut_shuffle19	1	permutation		6_IgM-6_IgA	mut_shuffle19	0.999502	permutation		6_IgM-6_IgG	mut_shuffle19	0.998722	permutation						6_IgG-6_IgA	mut_shuffle19	1	permutation		6_IgM-6_IgA	mut_shuffle19	1
				6_IgG-6_IgA	mut_shuffle20	1	permutation		6_IgM-6_IgA	mut_shuffle20	1	permutation		6_IgM-6_IgG	mut_shuffle20	1	permutation						6_IgG-6_IgA	mut_shuffle20	1	permutation		6_IgM-6_IgA	mut_shuffle20	1	permutation		6_IgM-6_IgG	mut_shuffle20	1	permutation						6_IgG-6_IgA	mut_shuffle20	1	permutation		6_IgM-6_IgA	mut_shuffle20	1
				6_IgG-6_IgA	mut_shuffle21	1	permutation		6_IgM-6_IgA	mut_shuffle21	1	permutation		6_IgM-6_IgG	mut_shuffle21	1	permutation						6_IgG-6_IgA	mut_shuffle21	1	permutation		6_IgM-6_IgA	mut_shuffle21	1	permutation		6_IgM-6_IgG	mut_shuffle21	1	permutation						6_IgG-6_IgA	mut_shuffle21	1	permutation		6_IgM-6_IgA	mut_shuffle21	1
				6_IgG-6_IgA	mut_shuffle22	1	permutation		6_IgM-6_IgA	mut_shuffle22	1	permutation		6_IgM-6_IgG	mut_shuffle22	1	permutation						6_IgG-6_IgA	mut_shuffle22	0.999998	permutation		6_IgM-6_IgA	mut_shuffle22	1	permutation		6_IgM-6_IgG	mut_shuffle22	1	permutation						6_IgG-6_IgA	mut_shuffle22	0.999998	permutation		6_IgM-6_IgA	mut_shuffle22	1
				6_IgG-6_IgA	mut_shuffle23	1	permutation		6_IgM-6_IgA	mut_shuffle23	1	permutation		6_IgM-6_IgG	mut_shuffle23	1	permutation						6_IgG-6_IgA	mut_shuffle23	1	permutation		6_IgM-6_IgA	mut_shuffle23	1	permutation		6_IgM-6_IgG	mut_shuffle23	1	permutation						6_IgG-6_IgA	mut_shuffle23	0.999998	permutation		6_IgM-6_IgA	mut_shuffle23	0.999997
				6_IgG-6_IgA	mut_shuffle24	1	permutation		6_IgM-6_IgA	mut_shuffle24	1	permutation		6_IgM-6_IgG	mut_shuffle24	1	permutation						6_IgG-6_IgA	mut_shuffle24	1	permutation		6_IgM-6_IgA	mut_shuffle24	1	permutation		6_IgM-6_IgG	mut_shuffle24	1	permutation						6_IgG-6_IgA	mut_shuffle24	1	permutation		6_IgM-6_IgA	mut_shuffle24	0.999342
				6_IgG-6_IgA	mut_shuffle25	1	permutation		6_IgM-6_IgA	mut_shuffle25	1	permutation		6_IgM-6_IgG	mut_shuffle25	1	permutation						6_IgG-6_IgA	mut_shuffle25	1	permutation		6_IgM-6_IgA	mut_shuffle25	0.999991	permutation		6_IgM-6_IgG	mut_shuffle25	1	permutation						6_IgG-6_IgA	mut_shuffle25	1	permutation		6_IgM-6_IgA	mut_shuffle25	1
				6_IgG-6_IgA	mut_shuffle26	1	permutation		6_IgM-6_IgA	mut_shuffle26	0.999988	permutation		6_IgM-6_IgG	mut_shuffle26	0.999997	permutation						6_IgG-6_IgA	mut_shuffle26	1	permutation		6_IgM-6_IgA	mut_shuffle26	1	permutation		6_IgM-6_IgG	mut_shuffle26	1	permutation						6_IgG-6_IgA	mut_shuffle26	0.999738	permutation		6_IgM-6_IgA	mut_shuffle26	1
				6_IgG-6_IgA	mut_shuffle27	1	permutation		6_IgM-6_IgA	mut_shuffle27	1	permutation		6_IgM-6_IgG	mut_shuffle27	1	permutation						6_IgG-6_IgA	mut_shuffle27	1	permutation		6_IgM-6_IgA	mut_shuffle27	1	permutation		6_IgM-6_IgG	mut_shuffle27	1	permutation						6_IgG-6_IgA	mut_shuffle27	1	permutation		6_IgM-6_IgA	mut_shuffle27	1
				6_IgG-6_IgA	mut_shuffle28	0.999983	permutation		6_IgM-6_IgA	mut_shuffle28	0.993722	permutation		6_IgM-6_IgG	mut_shuffle28	0.999826	permutation						6_IgG-6_IgA	mut_shuffle28	1	permutation		6_IgM-6_IgA	mut_shuffle28	1	permutation		6_IgM-6_IgG	mut_shuffle28	1	permutation						6_IgG-6_IgA	mut_shuffle28	1	permutation		6_IgM-6_IgA	mut_shuffle28	1
				6_IgG-6_IgA	mut_shuffle29	0.999647	permutation		6_IgM-6_IgA	mut_shuffle29	1	permutation		6_IgM-6_IgG	mut_shuffle29	1	permutation						6_IgG-6_IgA	mut_shuffle29	1	permutation		6_IgM-6_IgA	mut_shuffle29	1	permutation		6_IgM-6_IgG	mut_shuffle29	1	permutation						6_IgG-6_IgA	mut_shuffle29	1	permutation		6_IgM-6_IgA	mut_shuffle29	1
				6_IgG-6_IgA	mut_shuffle30	1	permutation		6_IgM-6_IgA	mut_shuffle30	1	permutation		6_IgM-6_IgG	mut_shuffle30	1	permutation						6_IgG-6_IgA	mut_shuffle30	1	permutation		6_IgM-6_IgA	mut_shuffle30	1	permutation		6_IgM-6_IgG	mut_shuffle30	1	permutation						6_IgG-6_IgA	mut_shuffle30	0.999998	permutation		6_IgM-6_IgA	mut_shuffle30	1
				6_IgG-6_IgA	mut_shuffle31	1	permutation		6_IgM-6_IgA	mut_shuffle31	1	permutation		6_IgM-6_IgG	mut_shuffle31	1	permutation						6_IgG-6_IgA	mut_shuffle31	1	permutation		6_IgM-6_IgA	mut_shuffle31	1	permutation		6_IgM-6_IgG	mut_shuffle31	1	permutation						6_IgG-6_IgA	mut_shuffle31	0.864579	permutation		6_IgM-6_IgA	mut_shuffle31	1
				6_IgG-6_IgA	mut_shuffle32	1	permutation		6_IgM-6_IgA	mut_shuffle32	1	permutation		6_IgM-6_IgG	mut_shuffle32	1	permutation						6_IgG-6_IgA	mut_shuffle32	1	permutation		6_IgM-6_IgA	mut_shuffle32	1	permutation		6_IgM-6_IgG	mut_shuffle32	1	permutation						6_IgG-6_IgA	mut_shuffle32	1	permutation		6_IgM-6_IgA	mut_shuffle32	1
				6_IgG-6_IgA	mut_shuffle33	1	permutation		6_IgM-6_IgA	mut_shuffle33	1	permutation		6_IgM-6_IgG	mut_shuffle33	1	permutation						6_IgG-6_IgA	mut_shuffle33	1	permutation		6_IgM-6_IgA	mut_shuffle33	1	permutation		6_IgM-6_IgG	mut_shuffle33	1	permutation						6_IgG-6_IgA	mut_shuffle33	1	permutation		6_IgM-6_IgA	mut_shuffle33	0.998659
				6_IgG-6_IgA	mut_shuffle34	1	permutation		6_IgM-6_IgA	mut_shuffle34	1	permutation		6_IgM-6_IgG	mut_shuffle34	1	permutation						6_IgG-6_IgA	mut_shuffle34	1	permutation		6_IgM-6_IgA	mut_shuffle34	1	permutation		6_IgM-6_IgG	mut_shuffle34	1	permutation						6_IgG-6_IgA	mut_shuffle34	0.964149	permutation		6_IgM-6_IgA	mut_shuffle34	1
				6_IgG-6_IgA	mut_shuffle35	0.997426	permutation		6_IgM-6_IgA	mut_shuffle35	1	permutation		6_IgM-6_IgG	mut_shuffle35	1	permutation						6_IgG-6_IgA	mut_shuffle35	1	permutation		6_IgM-6_IgA	mut_shuffle35	1	permutation		6_IgM-6_IgG	mut_shuffle35	1	permutation						6_IgG-6_IgA	mut_shuffle35	0.800127	permutation		6_IgM-6_IgA	mut_shuffle35	0.999996
				6_IgG-6_IgA	mut_shuffle36	1	permutation		6_IgM-6_IgA	mut_shuffle36	1	permutation		6_IgM-6_IgG	mut_shuffle36	1	permutation						6_IgG-6_IgA	mut_shuffle36	1	permutation		6_IgM-6_IgA	mut_shuffle36	1	permutation		6_IgM-6_IgG	mut_shuffle36	1	permutation						6_IgG-6_IgA	mut_shuffle36	1	permutation		6_IgM-6_IgA	mut_shuffle36	1
				6_IgG-6_IgA	mut_shuffle37	1	permutation		6_IgM-6_IgA	mut_shuffle37	0.999804	permutation		6_IgM-6_IgG	mut_shuffle37	0.999861	permutation						6_IgG-6_IgA	mut_shuffle37	1	permutation		6_IgM-6_IgA	mut_shuffle37	0.461062	permutation		6_IgM-6_IgG	mut_shuffle37	0.238979	permutation						6_IgG-6_IgA	mut_shuffle37	1	permutation		6_IgM-6_IgA	mut_shuffle37	1
				6_IgG-6_IgA	mut_shuffle38	1	permutation		6_IgM-6_IgA	mut_shuffle38	1	permutation		6_IgM-6_IgG	mut_shuffle38	1	permutation						6_IgG-6_IgA	mut_shuffle38	1	permutation		6_IgM-6_IgA	mut_shuffle38	1	permutation		6_IgM-6_IgG	mut_shuffle38	1	permutation						6_IgG-6_IgA	mut_shuffle38	1	permutation		6_IgM-6_IgA	mut_shuffle38	1
				6_IgG-6_IgA	mut_shuffle39	1	permutation		6_IgM-6_IgA	mut_shuffle39	1	permutation		6_IgM-6_IgG	mut_shuffle39	1	permutation						6_IgG-6_IgA	mut_shuffle39	1	permutation		6_IgM-6_IgA	mut_shuffle39	0.999465	permutation		6_IgM-6_IgG	mut_shuffle39	0.99985	permutation						6_IgG-6_IgA	mut_shuffle39	1	permutation		6_IgM-6_IgA	mut_shuffle39	1
				6_IgG-6_IgA	mut_shuffle40	1	permutation		6_IgM-6_IgA	mut_shuffle40	0.997615	permutation		6_IgM-6_IgG	mut_shuffle40	0.98882	permutation						6_IgG-6_IgA	mut_shuffle40	1	permutation		6_IgM-6_IgA	mut_shuffle40	1	permutation		6_IgM-6_IgG	mut_shuffle40	1	permutation						6_IgG-6_IgA	mut_shuffle40	1	permutation		6_IgM-6_IgA	mut_shuffle40	1
				6_IgG-6_IgA	mut_shuffle41	1	permutation		6_IgM-6_IgA	mut_shuffle41	0.999556	permutation		6_IgM-6_IgG	mut_shuffle41	0.998032	permutation						6_IgG-6_IgA	mut_shuffle41	1	permutation		6_IgM-6_IgA	mut_shuffle41	1	permutation		6_IgM-6_IgG	mut_shuffle41	1	permutation						6_IgG-6_IgA	mut_shuffle41	1	permutation		6_IgM-6_IgA	mut_shuffle41	0.999993
				6_IgG-6_IgA	mut_shuffle42	1	permutation		6_IgM-6_IgA	mut_shuffle42	1	permutation		6_IgM-6_IgG	mut_shuffle42	1	permutation						6_IgG-6_IgA	mut_shuffle42	0.999461	permutation		6_IgM-6_IgA	mut_shuffle42	1	permutation		6_IgM-6_IgG	mut_shuffle42	1	permutation						6_IgG-6_IgA	mut_shuffle42	1	permutation		6_IgM-6_IgA	mut_shuffle42	1
				6_IgG-6_IgA	mut_shuffle43	1	permutation		6_IgM-6_IgA	mut_shuffle43	1	permutation		6_IgM-6_IgG	mut_shuffle43	1	permutation						6_IgG-6_IgA	mut_shuffle43	0.999998	permutation		6_IgM-6_IgA	mut_shuffle43	0.99998	permutation		6_IgM-6_IgG	mut_shuffle43	1	permutation						6_IgG-6_IgA	mut_shuffle43	1	permutation		6_IgM-6_IgA	mut_shuffle43	1
				6_IgG-6_IgA	mut_shuffle44	1	permutation		6_IgM-6_IgA	mut_shuffle44	1	permutation		6_IgM-6_IgG	mut_shuffle44	1	permutation						6_IgG-6_IgA	mut_shuffle44	1	permutation		6_IgM-6_IgA	mut_shuffle44	1	permutation		6_IgM-6_IgG	mut_shuffle44	1	permutation						6_IgG-6_IgA	mut_shuffle44	1	permutation		6_IgM-6_IgA	mut_shuffle44	1
				6_IgG-6_IgA	mut_shuffle45	1	permutation		6_IgM-6_IgA	mut_shuffle45	1	permutation		6_IgM-6_IgG	mut_shuffle45	1	permutation						6_IgG-6_IgA	mut_shuffle45	1	permutation		6_IgM-6_IgA	mut_shuffle45	1	permutation		6_IgM-6_IgG	mut_shuffle45	1	permutation						6_IgG-6_IgA	mut_shuffle45	1	permutation		6_IgM-6_IgA	mut_shuffle45	1
				6_IgG-6_IgA	mut_shuffle46	1	permutation		6_IgM-6_IgA	mut_shuffle46	1	permutation		6_IgM-6_IgG	mut_shuffle46	1	permutation						6_IgG-6_IgA	mut_shuffle46	1	permutation		6_IgM-6_IgA	mut_shuffle46	1	permutation		6_IgM-6_IgG	mut_shuffle46	1	permutation						6_IgG-6_IgA	mut_shuffle46	1	permutation		6_IgM-6_IgA	mut_shuffle46	1
				6_IgG-6_IgA	mut_shuffle47	0.990682	permutation		6_IgM-6_IgA	mut_shuffle47	1	permutation		6_IgM-6_IgG	mut_shuffle47	1	permutation						6_IgG-6_IgA	mut_shuffle47	1	permutation		6_IgM-6_IgA	mut_shuffle47	1	permutation		6_IgM-6_IgG	mut_shuffle47	1	permutation						6_IgG-6_IgA	mut_shuffle47	1	permutation		6_IgM-6_IgA	mut_shuffle47	1
				6_IgG-6_IgA	mut_shuffle48	1	permutation		6_IgM-6_IgA	mut_shuffle48	1	permutation		6_IgM-6_IgG	mut_shuffle48	1	permutation						6_IgG-6_IgA	mut_shuffle48	1	permutation		6_IgM-6_IgA	mut_shuffle48	1	permutation		6_IgM-6_IgG	mut_shuffle48	1	permutation						6_IgG-6_IgA	mut_shuffle48	1	permutation		6_IgM-6_IgA	mut_shuffle48	1
				6_IgG-6_IgA	mut_shuffle49	1	permutation		6_IgM-6_IgA	mut_shuffle49	1	permutation		6_IgM-6_IgG	mut_shuffle49	1	permutation						6_IgG-6_IgA	mut_shuffle49	1	permutation		6_IgM-6_IgA	mut_shuffle49	1	permutation		6_IgM-6_IgG	mut_shuffle49	0.999997	permutation						6_IgG-6_IgA	mut_shuffle49	1	permutation		6_IgM-6_IgA	mut_shuffle49	1
				6_IgG-6_IgA	mut_shuffle50	1	permutation		6_IgM-6_IgA	mut_shuffle50	1	permutation		6_IgM-6_IgG	mut_shuffle50	1	permutation						6_IgG-6_IgA	mut_shuffle50	1	permutation		6_IgM-6_IgA	mut_shuffle50	0.998485	permutation		6_IgM-6_IgG	mut_shuffle50	0.99959	permutation						6_IgG-6_IgA	mut_shuffle50	1	permutation		6_IgM-6_IgA	mut_shuffle50	1
				6_IgG-6_IgA	mut_shuffle51	1	permutation		6_IgM-6_IgA	mut_shuffle51	1	permutation		6_IgM-6_IgG	mut_shuffle51	1	permutation						6_IgG-6_IgA	mut_shuffle51	1	permutation		6_IgM-6_IgA	mut_shuffle51	1	permutation		6_IgM-6_IgG	mut_shuffle51	1	permutation						6_IgG-6_IgA	mut_shuffle51	0.999996	permutation		6_IgM-6_IgA	mut_shuffle51	1
				6_IgG-6_IgA	mut_shuffle52	1	permutation		6_IgM-6_IgA	mut_shuffle52	1	permutation		6_IgM-6_IgG	mut_shuffle52	1	permutation						6_IgG-6_IgA	mut_shuffle52	1	permutation		6_IgM-6_IgA	mut_shuffle52	1	permutation		6_IgM-6_IgG	mut_shuffle52	1	permutation						6_IgG-6_IgA	mut_shuffle52	1	permutation		6_IgM-6_IgA	mut_shuffle52	1
				6_IgG-6_IgA	mut_shuffle53	1	permutation		6_IgM-6_IgA	mut_shuffle53	1	permutation		6_IgM-6_IgG	mut_shuffle53	1	permutation						6_IgG-6_IgA	mut_shuffle53	1	permutation		6_IgM-6_IgA	mut_shuffle53	1	permutation		6_IgM-6_IgG	mut_shuffle53	1	permutation						6_IgG-6_IgA	mut_shuffle53	1	permutation		6_IgM-6_IgA	mut_shuffle53	1
				6_IgG-6_IgA	mut_shuffle54	0.993307	permutation		6_IgM-6_IgA	mut_shuffle54	0.999997	permutation		6_IgM-6_IgG	mut_shuffle54	0.997071	permutation						6_IgG-6_IgA	mut_shuffle54	1	permutation		6_IgM-6_IgA	mut_shuffle54	1	permutation		6_IgM-6_IgG	mut_shuffle54	1	permutation						6_IgG-6_IgA	mut_shuffle54	1	permutation		6_IgM-6_IgA	mut_shuffle54	0.998251
				6_IgG-6_IgA	mut_shuffle55	1	permutation		6_IgM-6_IgA	mut_shuffle55	1	permutation		6_IgM-6_IgG	mut_shuffle55	1	permutation						6_IgG-6_IgA	mut_shuffle55	0.999999	permutation		6_IgM-6_IgA	mut_shuffle55	1	permutation		6_IgM-6_IgG	mut_shuffle55	1	permutation						6_IgG-6_IgA	mut_shuffle55	0.999563	permutation		6_IgM-6_IgA	mut_shuffle55	1
				6_IgG-6_IgA	mut_shuffle56	1	permutation		6_IgM-6_IgA	mut_shuffle56	1	permutation		6_IgM-6_IgG	mut_shuffle56	1	permutation						6_IgG-6_IgA	mut_shuffle56	1	permutation		6_IgM-6_IgA	mut_shuffle56	1	permutation		6_IgM-6_IgG	mut_shuffle56	1	permutation						6_IgG-6_IgA	mut_shuffle56	0.996955	permutation		6_IgM-6_IgA	mut_shuffle56	1
				6_IgG-6_IgA	mut_shuffle57	0.999926	permutation		6_IgM-6_IgA	mut_shuffle57	1	permutation		6_IgM-6_IgG	mut_shuffle57	0.99998	permutation						6_IgG-6_IgA	mut_shuffle57	1	permutation		6_IgM-6_IgA	mut_shuffle57	1	permutation		6_IgM-6_IgG	mut_shuffle57	1	permutation						6_IgG-6_IgA	mut_shuffle57	1	permutation		6_IgM-6_IgA	mut_shuffle57	0.998157
				6_IgG-6_IgA	mut_shuffle58	0.688523	permutation		6_IgM-6_IgA	mut_shuffle58	1	permutation		6_IgM-6_IgG	mut_shuffle58	1	permutation						6_IgG-6_IgA	mut_shuffle58	1	permutation		6_IgM-6_IgA	mut_shuffle58	1	permutation		6_IgM-6_IgG	mut_shuffle58	1	permutation						6_IgG-6_IgA	mut_shuffle58	1	permutation		6_IgM-6_IgA	mut_shuffle58	1
				6_IgG-6_IgA	mut_shuffle59	1	permutation		6_IgM-6_IgA	mut_shuffle59	1	permutation		6_IgM-6_IgG	mut_shuffle59	1	permutation						6_IgG-6_IgA	mut_shuffle59	1	permutation		6_IgM-6_IgA	mut_shuffle59	1	permutation		6_IgM-6_IgG	mut_shuffle59	1	permutation						6_IgG-6_IgA	mut_shuffle59	1	permutation		6_IgM-6_IgA	mut_shuffle59	0.99999
				6_IgG-6_IgA	mut_shuffle60	1	permutation		6_IgM-6_IgA	mut_shuffle60	1	permutation		6_IgM-6_IgG	mut_shuffle60	1	permutation						6_IgG-6_IgA	mut_shuffle60	0.999781	permutation		6_IgM-6_IgA	mut_shuffle60	1	permutation		6_IgM-6_IgG	mut_shuffle60	1	permutation						6_IgG-6_IgA	mut_shuffle60	1	permutation		6_IgM-6_IgA	mut_shuffle60	1
				6_IgG-6_IgA	mut_shuffle61	1	permutation		6_IgM-6_IgA	mut_shuffle61	1	permutation		6_IgM-6_IgG	mut_shuffle61	1	permutation						6_IgG-6_IgA	mut_shuffle61	0.996744	permutation		6_IgM-6_IgA	mut_shuffle61	1	permutation		6_IgM-6_IgG	mut_shuffle61	1	permutation						6_IgG-6_IgA	mut_shuffle61	1	permutation		6_IgM-6_IgA	mut_shuffle61	1
				6_IgG-6_IgA	mut_shuffle62	1	permutation		6_IgM-6_IgA	mut_shuffle62	1	permutation		6_IgM-6_IgG	mut_shuffle62	1	permutation						6_IgG-6_IgA	mut_shuffle62	1	permutation		6_IgM-6_IgA	mut_shuffle62	1	permutation		6_IgM-6_IgG	mut_shuffle62	1	permutation						6_IgG-6_IgA	mut_shuffle62	1	permutation		6_IgM-6_IgA	mut_shuffle62	1
				6_IgG-6_IgA	mut_shuffle63	1	permutation		6_IgM-6_IgA	mut_shuffle63	1	permutation		6_IgM-6_IgG	mut_shuffle63	1	permutation						6_IgG-6_IgA	mut_shuffle63	1	permutation		6_IgM-6_IgA	mut_shuffle63	1	permutation		6_IgM-6_IgG	mut_shuffle63	1	permutation						6_IgG-6_IgA	mut_shuffle63	1	permutation		6_IgM-6_IgA	mut_shuffle63	0.999856
				6_IgG-6_IgA	mut_shuffle64	1	permutation		6_IgM-6_IgA	mut_shuffle64	1	permutation		6_IgM-6_IgG	mut_shuffle64	1	permutation						6_IgG-6_IgA	mut_shuffle64	1	permutation		6_IgM-6_IgA	mut_shuffle64	1	permutation		6_IgM-6_IgG	mut_shuffle64	0.999998	permutation						6_IgG-6_IgA	mut_shuffle64	1	permutation		6_IgM-6_IgA	mut_shuffle64	1
				6_IgG-6_IgA	mut_shuffle65	1	permutation		6_IgM-6_IgA	mut_shuffle65	1	permutation		6_IgM-6_IgG	mut_shuffle65	1	permutation						6_IgG-6_IgA	mut_shuffle65	1	permutation		6_IgM-6_IgA	mut_shuffle65	1	permutation		6_IgM-6_IgG	mut_shuffle65	1	permutation						6_IgG-6_IgA	mut_shuffle65	0.99952	permutation		6_IgM-6_IgA	mut_shuffle65	1
				6_IgG-6_IgA	mut_shuffle66	1	permutation		6_IgM-6_IgA	mut_shuffle66	1	permutation		6_IgM-6_IgG	mut_shuffle66	1	permutation						6_IgG-6_IgA	mut_shuffle66	1	permutation		6_IgM-6_IgA	mut_shuffle66	1	permutation		6_IgM-6_IgG	mut_shuffle66	1	permutation						6_IgG-6_IgA	mut_shuffle66	1	permutation		6_IgM-6_IgA	mut_shuffle66	1
				6_IgG-6_IgA	mut_shuffle67	1	permutation		6_IgM-6_IgA	mut_shuffle67	1	permutation		6_IgM-6_IgG	mut_shuffle67	1	permutation						6_IgG-6_IgA	mut_shuffle67	1	permutation		6_IgM-6_IgA	mut_shuffle67	0.999437	permutation		6_IgM-6_IgG	mut_shuffle67	0.99995	permutation						6_IgG-6_IgA	mut_shuffle67	1	permutation		6_IgM-6_IgA	mut_shuffle67	1
				6_IgG-6_IgA	mut_shuffle68	0.997916	permutation		6_IgM-6_IgA	mut_shuffle68	1	permutation		6_IgM-6_IgG	mut_shuffle68	1	permutation						6_IgG-6_IgA	mut_shuffle68	1	permutation		6_IgM-6_IgA	mut_shuffle68	1	permutation		6_IgM-6_IgG	mut_shuffle68	1	permutation						6_IgG-6_IgA	mut_shuffle68	1	permutation		6_IgM-6_IgA	mut_shuffle68	1
				6_IgG-6_IgA	mut_shuffle69	1	permutation		6_IgM-6_IgA	mut_shuffle69	1	permutation		6_IgM-6_IgG	mut_shuffle69	1	permutation						6_IgG-6_IgA	mut_shuffle69	1	permutation		6_IgM-6_IgA	mut_shuffle69	1	permutation		6_IgM-6_IgG	mut_shuffle69	1	permutation						6_IgG-6_IgA	mut_shuffle69	1	permutation		6_IgM-6_IgA	mut_shuffle69	1
				6_IgG-6_IgA	mut_shuffle70	1	permutation		6_IgM-6_IgA	mut_shuffle70	1	permutation		6_IgM-6_IgG	mut_shuffle70	1	permutation						6_IgG-6_IgA	mut_shuffle70	1	permutation		6_IgM-6_IgA	mut_shuffle70	1	permutation		6_IgM-6_IgG	mut_shuffle70	1	permutation						6_IgG-6_IgA	mut_shuffle70	0.999971	permutation		6_IgM-6_IgA	mut_shuffle70	1
				6_IgG-6_IgA	mut_shuffle71	1	permutation		6_IgM-6_IgA	mut_shuffle71	1	permutation		6_IgM-6_IgG	mut_shuffle71	1	permutation						6_IgG-6_IgA	mut_shuffle71	1	permutation		6_IgM-6_IgA	mut_shuffle71	0.999997	permutation		6_IgM-6_IgG	mut_shuffle71	0.999996	permutation						6_IgG-6_IgA	mut_shuffle71	1	permutation		6_IgM-6_IgA	mut_shuffle71	0.999995
				6_IgG-6_IgA	mut_shuffle72	1	permutation		6_IgM-6_IgA	mut_shuffle72	1	permutation		6_IgM-6_IgG	mut_shuffle72	1	permutation						6_IgG-6_IgA	mut_shuffle72	0.998303	permutation		6_IgM-6_IgA	mut_shuffle72	1	permutation		6_IgM-6_IgG	mut_shuffle72	1	permutation						6_IgG-6_IgA	mut_shuffle72	1	permutation		6_IgM-6_IgA	mut_shuffle72	1
				6_IgG-6_IgA	mut_shuffle73	1	permutation		6_IgM-6_IgA	mut_shuffle73	1	permutation		6_IgM-6_IgG	mut_shuffle73	1	permutation						6_IgG-6_IgA	mut_shuffle73	0.999932	permutation		6_IgM-6_IgA	mut_shuffle73	0.99998	permutation		6_IgM-6_IgG	mut_shuffle73	1	permutation						6_IgG-6_IgA	mut_shuffle73	1	permutation		6_IgM-6_IgA	mut_shuffle73	1
				6_IgG-6_IgA	mut_shuffle74	1	permutation		6_IgM-6_IgA	mut_shuffle74	1	permutation		6_IgM-6_IgG	mut_shuffle74	1	permutation						6_IgG-6_IgA	mut_shuffle74	1	permutation		6_IgM-6_IgA	mut_shuffle74	1	permutation		6_IgM-6_IgG	mut_shuffle74	1	permutation						6_IgG-6_IgA	mut_shuffle74	1	permutation		6_IgM-6_IgA	mut_shuffle74	1
				6_IgG-6_IgA	mut_shuffle75	1	permutation		6_IgM-6_IgA	mut_shuffle75	1	permutation		6_IgM-6_IgG	mut_shuffle75	1	permutation						6_IgG-6_IgA	mut_shuffle75	1	permutation		6_IgM-6_IgA	mut_shuffle75	1	permutation		6_IgM-6_IgG	mut_shuffle75	1	permutation						6_IgG-6_IgA	mut_shuffle75	1	permutation		6_IgM-6_IgA	mut_shuffle75	1
				6_IgG-6_IgA	mut_shuffle76	1	permutation		6_IgM-6_IgA	mut_shuffle76	1	permutation		6_IgM-6_IgG	mut_shuffle76	1	permutation						6_IgG-6_IgA	mut_shuffle76	0.998978	permutation		6_IgM-6_IgA	mut_shuffle76	1	permutation		6_IgM-6_IgG	mut_shuffle76	1	permutation						6_IgG-6_IgA	mut_shuffle76	0.999983	permutation		6_IgM-6_IgA	mut_shuffle76	0.607498
				6_IgG-6_IgA	mut_shuffle77	1	permutation		6_IgM-6_IgA	mut_shuffle77	0.999285	permutation		6_IgM-6_IgG	mut_shuffle77	0.995688	permutation						6_IgG-6_IgA	mut_shuffle77	0.999986	permutation		6_IgM-6_IgA	mut_shuffle77	1	permutation		6_IgM-6_IgG	mut_shuffle77	1	permutation						6_IgG-6_IgA	mut_shuffle77	1	permutation		6_IgM-6_IgA	mut_shuffle77	1
				6_IgG-6_IgA	mut_shuffle78	1	permutation		6_IgM-6_IgA	mut_shuffle78	1	permutation		6_IgM-6_IgG	mut_shuffle78	1	permutation						6_IgG-6_IgA	mut_shuffle78	0.999998	permutation		6_IgM-6_IgA	mut_shuffle78	1	permutation		6_IgM-6_IgG	mut_shuffle78	1	permutation						6_IgG-6_IgA	mut_shuffle78	0.997812	permutation		6_IgM-6_IgA	mut_shuffle78	1
				6_IgG-6_IgA	mut_shuffle79	1	permutation		6_IgM-6_IgA	mut_shuffle79	1	permutation		6_IgM-6_IgG	mut_shuffle79	1	permutation						6_IgG-6_IgA	mut_shuffle79	1	permutation		6_IgM-6_IgA	mut_shuffle79	1	permutation		6_IgM-6_IgG	mut_shuffle79	1	permutation						6_IgG-6_IgA	mut_shuffle79	0.997702	permutation		6_IgM-6_IgA	mut_shuffle79	0.998943
				6_IgG-6_IgA	mut_shuffle80	1	permutation		6_IgM-6_IgA	mut_shuffle80	1	permutation		6_IgM-6_IgG	mut_shuffle80	1	permutation						6_IgG-6_IgA	mut_shuffle80	1	permutation		6_IgM-6_IgA	mut_shuffle80	1	permutation		6_IgM-6_IgG	mut_shuffle80	1	permutation						6_IgG-6_IgA	mut_shuffle80	1	permutation		6_IgM-6_IgA	mut_shuffle80	1
				6_IgG-6_IgA	mut_shuffle81	1	permutation		6_IgM-6_IgA	mut_shuffle81	1	permutation		6_IgM-6_IgG	mut_shuffle81	1	permutation						6_IgG-6_IgA	mut_shuffle81	0.999914	permutation		6_IgM-6_IgA	mut_shuffle81	1	permutation		6_IgM-6_IgG	mut_shuffle81	1	permutation						6_IgG-6_IgA	mut_shuffle81	0.999997	permutation		6_IgM-6_IgA	mut_shuffle81	1
				6_IgG-6_IgA	mut_shuffle82	1	permutation		6_IgM-6_IgA	mut_shuffle82	1	permutation		6_IgM-6_IgG	mut_shuffle82	1	permutation						6_IgG-6_IgA	mut_shuffle82	1	permutation		6_IgM-6_IgA	mut_shuffle82	1	permutation		6_IgM-6_IgG	mut_shuffle82	1	permutation						6_IgG-6_IgA	mut_shuffle82	1	permutation		6_IgM-6_IgA	mut_shuffle82	0.999963
				6_IgG-6_IgA	mut_shuffle83	1	permutation		6_IgM-6_IgA	mut_shuffle83	1	permutation		6_IgM-6_IgG	mut_shuffle83	0.999999	permutation						6_IgG-6_IgA	mut_shuffle83	1	permutation		6_IgM-6_IgA	mut_shuffle83	1	permutation		6_IgM-6_IgG	mut_shuffle83	1	permutation						6_IgG-6_IgA	mut_shuffle83	0.999994	permutation		6_IgM-6_IgA	mut_shuffle83	1
				6_IgG-6_IgA	mut_shuffle84	0.999398	permutation		6_IgM-6_IgA	mut_shuffle84	1	permutation		6_IgM-6_IgG	mut_shuffle84	1	permutation						6_IgG-6_IgA	mut_shuffle84	1	permutation		6_IgM-6_IgA	mut_shuffle84	1	permutation		6_IgM-6_IgG	mut_shuffle84	1	permutation						6_IgG-6_IgA	mut_shuffle84	1	permutation		6_IgM-6_IgA	mut_shuffle84	0.99995
				6_IgG-6_IgA	mut_shuffle85	1	permutation		6_IgM-6_IgA	mut_shuffle85	1	permutation		6_IgM-6_IgG	mut_shuffle85	1	permutation						6_IgG-6_IgA	mut_shuffle85	1	permutation		6_IgM-6_IgA	mut_shuffle85	1	permutation		6_IgM-6_IgG	mut_shuffle85	1	permutation						6_IgG-6_IgA	mut_shuffle85	1	permutation		6_IgM-6_IgA	mut_shuffle85	1
				6_IgG-6_IgA	mut_shuffle86	0.997207	permutation		6_IgM-6_IgA	mut_shuffle86	1	permutation		6_IgM-6_IgG	mut_shuffle86	1	permutation						6_IgG-6_IgA	mut_shuffle86	1	permutation		6_IgM-6_IgA	mut_shuffle86	1	permutation		6_IgM-6_IgG	mut_shuffle86	1	permutation						6_IgG-6_IgA	mut_shuffle86	1	permutation		6_IgM-6_IgA	mut_shuffle86	1
				6_IgG-6_IgA	mut_shuffle87	1	permutation		6_IgM-6_IgA	mut_shuffle87	1	permutation		6_IgM-6_IgG	mut_shuffle87	1	permutation						6_IgG-6_IgA	mut_shuffle87	1	permutation		6_IgM-6_IgA	mut_shuffle87	0.998757	permutation		6_IgM-6_IgG	mut_shuffle87	0.977806	permutation						6_IgG-6_IgA	mut_shuffle87	1	permutation		6_IgM-6_IgA	mut_shuffle87	1
				6_IgG-6_IgA	mut_shuffle88	1	permutation		6_IgM-6_IgA	mut_shuffle88	0.999916	permutation		6_IgM-6_IgG	mut_shuffle88	0.999996	permutation						6_IgG-6_IgA	mut_shuffle88	1	permutation		6_IgM-6_IgA	mut_shuffle88	1	permutation		6_IgM-6_IgG	mut_shuffle88	1	permutation						6_IgG-6_IgA	mut_shuffle88	0.988475	permutation		6_IgM-6_IgA	mut_shuffle88	1
				6_IgG-6_IgA	mut_shuffle89	1	permutation		6_IgM-6_IgA	mut_shuffle89	1	permutation		6_IgM-6_IgG	mut_shuffle89	1	permutation						6_IgG-6_IgA	mut_shuffle89	0.999991	permutation		6_IgM-6_IgA	mut_shuffle89	1	permutation		6_IgM-6_IgG	mut_shuffle89	1	permutation						6_IgG-6_IgA	mut_shuffle89	1	permutation		6_IgM-6_IgA	mut_shuffle89	0.99999
				6_IgG-6_IgA	mut_shuffle90	0.999999	permutation		6_IgM-6_IgA	mut_shuffle90	0.999997	permutation		6_IgM-6_IgG	mut_shuffle90	1	permutation						6_IgG-6_IgA	mut_shuffle90	1	permutation		6_IgM-6_IgA	mut_shuffle90	1	permutation		6_IgM-6_IgG	mut_shuffle90	1	permutation						6_IgG-6_IgA	mut_shuffle90	1	permutation		6_IgM-6_IgA	mut_shuffle90	1
				6_IgG-6_IgA	mut_shuffle91	1	permutation		6_IgM-6_IgA	mut_shuffle91	1	permutation		6_IgM-6_IgG	mut_shuffle91	1	permutation						6_IgG-6_IgA	mut_shuffle91	1	permutation		6_IgM-6_IgA	mut_shuffle91	1	permutation		6_IgM-6_IgG	mut_shuffle91	1	permutation						6_IgG-6_IgA	mut_shuffle91	1	permutation		6_IgM-6_IgA	mut_shuffle91	1
				6_IgG-6_IgA	mut_shuffle92	1	permutation		6_IgM-6_IgA	mut_shuffle92	1	permutation		6_IgM-6_IgG	mut_shuffle92	1	permutation						6_IgG-6_IgA	mut_shuffle92	1	permutation		6_IgM-6_IgA	mut_shuffle92	1	permutation		6_IgM-6_IgG	mut_shuffle92	1	permutation						6_IgG-6_IgA	mut_shuffle92	1	permutation		6_IgM-6_IgA	mut_shuffle92	1
				6_IgG-6_IgA	mut_shuffle93	0.999999	permutation		6_IgM-6_IgA	mut_shuffle93	0.984666	permutation		6_IgM-6_IgG	mut_shuffle93	0.881886	permutation						6_IgG-6_IgA	mut_shuffle93	1	permutation		6_IgM-6_IgA	mut_shuffle93	1	permutation		6_IgM-6_IgG	mut_shuffle93	1	permutation						6_IgG-6_IgA	mut_shuffle93	1	permutation		6_IgM-6_IgA	mut_shuffle93	1
				6_IgG-6_IgA	mut_shuffle94	1	permutation		6_IgM-6_IgA	mut_shuffle94	1	permutation		6_IgM-6_IgG	mut_shuffle94	1	permutation						6_IgG-6_IgA	mut_shuffle94	1	permutation		6_IgM-6_IgA	mut_shuffle94	1	permutation		6_IgM-6_IgG	mut_shuffle94	1	permutation						6_IgG-6_IgA	mut_shuffle94	1	permutation		6_IgM-6_IgA	mut_shuffle94	1
				6_IgG-6_IgA	mut_shuffle95	1	permutation		6_IgM-6_IgA	mut_shuffle95	0.999989	permutation		6_IgM-6_IgG	mut_shuffle95	1	permutation						6_IgG-6_IgA	mut_shuffle95	1	permutation		6_IgM-6_IgA	mut_shuffle95	1	permutation		6_IgM-6_IgG	mut_shuffle95	1	permutation						6_IgG-6_IgA	mut_shuffle95	1	permutation		6_IgM-6_IgA	mut_shuffle95	1
				6_IgG-6_IgA	mut_shuffle96	1	permutation		6_IgM-6_IgA	mut_shuffle96	1	permutation		6_IgM-6_IgG	mut_shuffle96	1	permutation						6_IgG-6_IgA	mut_shuffle96	0.994723	permutation		6_IgM-6_IgA	mut_shuffle96	0.212234	permutation		6_IgM-6_IgG	mut_shuffle96	0.518139	permutation						6_IgG-6_IgA	mut_shuffle96	1	permutation		6_IgM-6_IgA	mut_shuffle96	1
				6_IgG-6_IgA	mut_shuffle97	1	permutation		6_IgM-6_IgA	mut_shuffle97	1	permutation		6_IgM-6_IgG	mut_shuffle97	1	permutation						6_IgG-6_IgA	mut_shuffle97	1	permutation		6_IgM-6_IgA	mut_shuffle97	1	permutation		6_IgM-6_IgG	mut_shuffle97	1	permutation						6_IgG-6_IgA	mut_shuffle97	1	permutation		6_IgM-6_IgA	mut_shuffle97	1
				6_IgG-6_IgA	mut_shuffle98	1	permutation		6_IgM-6_IgA	mut_shuffle98	1	permutation		6_IgM-6_IgG	mut_shuffle98	1	permutation						6_IgG-6_IgA	mut_shuffle98	0.999993	permutation		6_IgM-6_IgA	mut_shuffle98	1	permutation		6_IgM-6_IgG	mut_shuffle98	1	permutation						6_IgG-6_IgA	mut_shuffle98	1	permutation		6_IgM-6_IgA	mut_shuffle98	1
				6_IgG-6_IgA	mut_shuffle99	1	permutation		6_IgM-6_IgA	mut_shuffle99	1	permutation		6_IgM-6_IgG	mut_shuffle99	1	permutation						6_IgG-6_IgA	mut_shuffle99	1	permutation		6_IgM-6_IgA	mut_shuffle99	1	permutation		6_IgM-6_IgG	mut_shuffle99	1	permutation						6_IgG-6_IgA	mut_shuffle99	1	permutation		6_IgM-6_IgA	mut_shuffle99	1
				6_IgG-6_IgA	mut_shuffle100	1	permutation		6_IgM-6_IgA	mut_shuffle100	0.999978	permutation		6_IgM-6_IgG	mut_shuffle100	1	permutation						6_IgG-6_IgA	mut_shuffle100	0.999995	permutation		6_IgM-6_IgA	mut_shuffle100	1	permutation		6_IgM-6_IgG	mut_shuffle100	1	permutation						6_IgG-6_IgA	mut_shuffle100	1	permutation		6_IgM-6_IgA	mut_shuffle100	1
				5_IgG-5_IgA	mut_shuffle1	1	permutation		5_IgM-5_IgA	mut_shuffle1	1	permutation		5_IgM-5_IgG	mut_shuffle1	1	permutation						5_IgG-5_IgA	mut_shuffle1	1	permutation		5_IgM-5_IgA	mut_shuffle1	1	permutation		5_IgM-5_IgG	mut_shuffle1	1	permutation						5_IgG-5_IgA	mut_shuffle1	1	permutation		5_IgM-5_IgA	mut_shuffle1	1
				5_IgG-5_IgA	mut_shuffle2	1	permutation		5_IgM-5_IgA	mut_shuffle2	1	permutation		5_IgM-5_IgG	mut_shuffle2	1	permutation						5_IgG-5_IgA	mut_shuffle2	1	permutation		5_IgM-5_IgA	mut_shuffle2	0.99999	permutation		5_IgM-5_IgG	mut_shuffle2	0.999997	permutation						5_IgG-5_IgA	mut_shuffle2	1	permutation		5_IgM-5_IgA	mut_shuffle2	1
				5_IgG-5_IgA	mut_shuffle3	1	permutation		5_IgM-5_IgA	mut_shuffle3	1	permutation		5_IgM-5_IgG	mut_shuffle3	1	permutation						5_IgG-5_IgA	mut_shuffle3	1	permutation		5_IgM-5_IgA	mut_shuffle3	1	permutation		5_IgM-5_IgG	mut_shuffle3	1	permutation						5_IgG-5_IgA	mut_shuffle3	1	permutation		5_IgM-5_IgA	mut_shuffle3	1
				5_IgG-5_IgA	mut_shuffle4	1	permutation		5_IgM-5_IgA	mut_shuffle4	1	permutation		5_IgM-5_IgG	mut_shuffle4	1	permutation						5_IgG-5_IgA	mut_shuffle4	1	permutation		5_IgM-5_IgA	mut_shuffle4	1	permutation		5_IgM-5_IgG	mut_shuffle4	1	permutation						5_IgG-5_IgA	mut_shuffle4	1	permutation		5_IgM-5_IgA	mut_shuffle4	1
				5_IgG-5_IgA	mut_shuffle5	1	permutation		5_IgM-5_IgA	mut_shuffle5	0.998895	permutation		5_IgM-5_IgG	mut_shuffle5	0.999976	permutation						5_IgG-5_IgA	mut_shuffle5	1	permutation		5_IgM-5_IgA	mut_shuffle5	0.999998	permutation		5_IgM-5_IgG	mut_shuffle5	0.999538	permutation						5_IgG-5_IgA	mut_shuffle5	1	permutation		5_IgM-5_IgA	mut_shuffle5	1
				5_IgG-5_IgA	mut_shuffle6	1	permutation		5_IgM-5_IgA	mut_shuffle6	1	permutation		5_IgM-5_IgG	mut_shuffle6	1	permutation						5_IgG-5_IgA	mut_shuffle6	1	permutation		5_IgM-5_IgA	mut_shuffle6	1	permutation		5_IgM-5_IgG	mut_shuffle6	1	permutation						5_IgG-5_IgA	mut_shuffle6	1	permutation		5_IgM-5_IgA	mut_shuffle6	1
				5_IgG-5_IgA	mut_shuffle7	1	permutation		5_IgM-5_IgA	mut_shuffle7	1	permutation		5_IgM-5_IgG	mut_shuffle7	1	permutation						5_IgG-5_IgA	mut_shuffle7	0.99998	permutation		5_IgM-5_IgA	mut_shuffle7	1	permutation		5_IgM-5_IgG	mut_shuffle7	1	permutation						5_IgG-5_IgA	mut_shuffle7	1	permutation		5_IgM-5_IgA	mut_shuffle7	1
				5_IgG-5_IgA	mut_shuffle8	0.999327	permutation		5_IgM-5_IgA	mut_shuffle8	0.999122	permutation		5_IgM-5_IgG	mut_shuffle8	1	permutation						5_IgG-5_IgA	mut_shuffle8	1	permutation		5_IgM-5_IgA	mut_shuffle8	1	permutation		5_IgM-5_IgG	mut_shuffle8	1	permutation						5_IgG-5_IgA	mut_shuffle8	1	permutation		5_IgM-5_IgA	mut_shuffle8	1
				5_IgG-5_IgA	mut_shuffle9	1	permutation		5_IgM-5_IgA	mut_shuffle9	1	permutation		5_IgM-5_IgG	mut_shuffle9	1	permutation						5_IgG-5_IgA	mut_shuffle9	0.995729	permutation		5_IgM-5_IgA	mut_shuffle9	0.833297	permutation		5_IgM-5_IgG	mut_shuffle9	0.999411	permutation						5_IgG-5_IgA	mut_shuffle9	1	permutation		5_IgM-5_IgA	mut_shuffle9	1
				5_IgG-5_IgA	mut_shuffle10	1	permutation		5_IgM-5_IgA	mut_shuffle10	1	permutation		5_IgM-5_IgG	mut_shuffle10	1	permutation						5_IgG-5_IgA	mut_shuffle10	0.999994	permutation		5_IgM-5_IgA	mut_shuffle10	1	permutation		5_IgM-5_IgG	mut_shuffle10	1	permutation						5_IgG-5_IgA	mut_shuffle10	1	permutation		5_IgM-5_IgA	mut_shuffle10	1
				5_IgG-5_IgA	mut_shuffle11	1	permutation		5_IgM-5_IgA	mut_shuffle11	1	permutation		5_IgM-5_IgG	mut_shuffle11	1	permutation						5_IgG-5_IgA	mut_shuffle11	0.976633	permutation		5_IgM-5_IgA	mut_shuffle11	1	permutation		5_IgM-5_IgG	mut_shuffle11	1	permutation						5_IgG-5_IgA	mut_shuffle11	1	permutation		5_IgM-5_IgA	mut_shuffle11	1
				5_IgG-5_IgA	mut_shuffle12	1	permutation		5_IgM-5_IgA	mut_shuffle12	1	permutation		5_IgM-5_IgG	mut_shuffle12	1	permutation						5_IgG-5_IgA	mut_shuffle12	1	permutation		5_IgM-5_IgA	mut_shuffle12	1	permutation		5_IgM-5_IgG	mut_shuffle12	1	permutation						5_IgG-5_IgA	mut_shuffle12	1	permutation		5_IgM-5_IgA	mut_shuffle12	1
				5_IgG-5_IgA	mut_shuffle13	0.976581	permutation		5_IgM-5_IgA	mut_shuffle13	1	permutation		5_IgM-5_IgG	mut_shuffle13	1	permutation						5_IgG-5_IgA	mut_shuffle13	1	permutation		5_IgM-5_IgA	mut_shuffle13	1	permutation		5_IgM-5_IgG	mut_shuffle13	1	permutation						5_IgG-5_IgA	mut_shuffle13	1	permutation		5_IgM-5_IgA	mut_shuffle13	1
				5_IgG-5_IgA	mut_shuffle14	1	permutation		5_IgM-5_IgA	mut_shuffle14	1	permutation		5_IgM-5_IgG	mut_shuffle14	1	permutation						5_IgG-5_IgA	mut_shuffle14	1	permutation		5_IgM-5_IgA	mut_shuffle14	1	permutation		5_IgM-5_IgG	mut_shuffle14	1	permutation						5_IgG-5_IgA	mut_shuffle14	0.999987	permutation		5_IgM-5_IgA	mut_shuffle14	0.689136
				5_IgG-5_IgA	mut_shuffle15	0.99991	permutation		5_IgM-5_IgA	mut_shuffle15	1	permutation		5_IgM-5_IgG	mut_shuffle15	1	permutation						5_IgG-5_IgA	mut_shuffle15	1	permutation		5_IgM-5_IgA	mut_shuffle15	1	permutation		5_IgM-5_IgG	mut_shuffle15	1	permutation						5_IgG-5_IgA	mut_shuffle15	1	permutation		5_IgM-5_IgA	mut_shuffle15	0.9998
				5_IgG-5_IgA	mut_shuffle16	1	permutation		5_IgM-5_IgA	mut_shuffle16	1	permutation		5_IgM-5_IgG	mut_shuffle16	1	permutation						5_IgG-5_IgA	mut_shuffle16	1	permutation		5_IgM-5_IgA	mut_shuffle16	0.99985	permutation		5_IgM-5_IgG	mut_shuffle16	0.999998	permutation						5_IgG-5_IgA	mut_shuffle16	1	permutation		5_IgM-5_IgA	mut_shuffle16	1
				5_IgG-5_IgA	mut_shuffle17	0.999999	permutation		5_IgM-5_IgA	mut_shuffle17	1	permutation		5_IgM-5_IgG	mut_shuffle17	1	permutation						5_IgG-5_IgA	mut_shuffle17	1	permutation		5_IgM-5_IgA	mut_shuffle17	1	permutation		5_IgM-5_IgG	mut_shuffle17	1	permutation						5_IgG-5_IgA	mut_shuffle17	1	permutation		5_IgM-5_IgA	mut_shuffle17	1
				5_IgG-5_IgA	mut_shuffle18	1	permutation		5_IgM-5_IgA	mut_shuffle18	1	permutation		5_IgM-5_IgG	mut_shuffle18	1	permutation						5_IgG-5_IgA	mut_shuffle18	1	permutation		5_IgM-5_IgA	mut_shuffle18	1	permutation		5_IgM-5_IgG	mut_shuffle18	1	permutation						5_IgG-5_IgA	mut_shuffle18	1	permutation		5_IgM-5_IgA	mut_shuffle18	1
				5_IgG-5_IgA	mut_shuffle19	1	permutation		5_IgM-5_IgA	mut_shuffle19	1	permutation		5_IgM-5_IgG	mut_shuffle19	1	permutation						5_IgG-5_IgA	mut_shuffle19	1	permutation		5_IgM-5_IgA	mut_shuffle19	1	permutation		5_IgM-5_IgG	mut_shuffle19	0.999992	permutation						5_IgG-5_IgA	mut_shuffle19	1	permutation		5_IgM-5_IgA	mut_shuffle19	1
				5_IgG-5_IgA	mut_shuffle20	1	permutation		5_IgM-5_IgA	mut_shuffle20	1	permutation		5_IgM-5_IgG	mut_shuffle20	1	permutation						5_IgG-5_IgA	mut_shuffle20	1	permutation		5_IgM-5_IgA	mut_shuffle20	1	permutation		5_IgM-5_IgG	mut_shuffle20	1	permutation						5_IgG-5_IgA	mut_shuffle20	1	permutation		5_IgM-5_IgA	mut_shuffle20	1
				5_IgG-5_IgA	mut_shuffle21	1	permutation		5_IgM-5_IgA	mut_shuffle21	0.999993	permutation		5_IgM-5_IgG	mut_shuffle21	0.999999	permutation						5_IgG-5_IgA	mut_shuffle21	1	permutation		5_IgM-5_IgA	mut_shuffle21	1	permutation		5_IgM-5_IgG	mut_shuffle21	1	permutation						5_IgG-5_IgA	mut_shuffle21	1	permutation		5_IgM-5_IgA	mut_shuffle21	0.992995
				5_IgG-5_IgA	mut_shuffle22	0.999998	permutation		5_IgM-5_IgA	mut_shuffle22	1	permutation		5_IgM-5_IgG	mut_shuffle22	1	permutation						5_IgG-5_IgA	mut_shuffle22	1	permutation		5_IgM-5_IgA	mut_shuffle22	0.99986	permutation		5_IgM-5_IgG	mut_shuffle22	0.999378	permutation						5_IgG-5_IgA	mut_shuffle22	1	permutation		5_IgM-5_IgA	mut_shuffle22	1
				5_IgG-5_IgA	mut_shuffle23	1	permutation		5_IgM-5_IgA	mut_shuffle23	1	permutation		5_IgM-5_IgG	mut_shuffle23	1	permutation						5_IgG-5_IgA	mut_shuffle23	1	permutation		5_IgM-5_IgA	mut_shuffle23	1	permutation		5_IgM-5_IgG	mut_shuffle23	1	permutation						5_IgG-5_IgA	mut_shuffle23	0.999997	permutation		5_IgM-5_IgA	mut_shuffle23	1
				5_IgG-5_IgA	mut_shuffle24	1	permutation		5_IgM-5_IgA	mut_shuffle24	1	permutation		5_IgM-5_IgG	mut_shuffle24	1	permutation						5_IgG-5_IgA	mut_shuffle24	1	permutation		5_IgM-5_IgA	mut_shuffle24	1	permutation		5_IgM-5_IgG	mut_shuffle24	1	permutation						5_IgG-5_IgA	mut_shuffle24	1	permutation		5_IgM-5_IgA	mut_shuffle24	1
				5_IgG-5_IgA	mut_shuffle25	1	permutation		5_IgM-5_IgA	mut_shuffle25	1	permutation		5_IgM-5_IgG	mut_shuffle25	1	permutation						5_IgG-5_IgA	mut_shuffle25	1	permutation		5_IgM-5_IgA	mut_shuffle25	1	permutation		5_IgM-5_IgG	mut_shuffle25	1	permutation						5_IgG-5_IgA	mut_shuffle25	1	permutation		5_IgM-5_IgA	mut_shuffle25	1
				5_IgG-5_IgA	mut_shuffle26	0.999859	permutation		5_IgM-5_IgA	mut_shuffle26	1	permutation		5_IgM-5_IgG	mut_shuffle26	1	permutation						5_IgG-5_IgA	mut_shuffle26	1	permutation		5_IgM-5_IgA	mut_shuffle26	1	permutation		5_IgM-5_IgG	mut_shuffle26	1	permutation						5_IgG-5_IgA	mut_shuffle26	1	permutation		5_IgM-5_IgA	mut_shuffle26	1
				5_IgG-5_IgA	mut_shuffle27	1	permutation		5_IgM-5_IgA	mut_shuffle27	1	permutation		5_IgM-5_IgG	mut_shuffle27	1	permutation						5_IgG-5_IgA	mut_shuffle27	1	permutation		5_IgM-5_IgA	mut_shuffle27	1	permutation		5_IgM-5_IgG	mut_shuffle27	1	permutation						5_IgG-5_IgA	mut_shuffle27	1	permutation		5_IgM-5_IgA	mut_shuffle27	1
				5_IgG-5_IgA	mut_shuffle28	1	permutation		5_IgM-5_IgA	mut_shuffle28	1	permutation		5_IgM-5_IgG	mut_shuffle28	1	permutation						5_IgG-5_IgA	mut_shuffle28	1	permutation		5_IgM-5_IgA	mut_shuffle28	1	permutation		5_IgM-5_IgG	mut_shuffle28	1	permutation						5_IgG-5_IgA	mut_shuffle28	1	permutation		5_IgM-5_IgA	mut_shuffle28	0.999751
				5_IgG-5_IgA	mut_shuffle29	1	permutation		5_IgM-5_IgA	mut_shuffle29	1	permutation		5_IgM-5_IgG	mut_shuffle29	1	permutation						5_IgG-5_IgA	mut_shuffle29	0.99869	permutation		5_IgM-5_IgA	mut_shuffle29	1	permutation		5_IgM-5_IgG	mut_shuffle29	1	permutation						5_IgG-5_IgA	mut_shuffle29	1	permutation		5_IgM-5_IgA	mut_shuffle29	1
				5_IgG-5_IgA	mut_shuffle30	1	permutation		5_IgM-5_IgA	mut_shuffle30	1	permutation		5_IgM-5_IgG	mut_shuffle30	1	permutation						5_IgG-5_IgA	mut_shuffle30	1	permutation		5_IgM-5_IgA	mut_shuffle30	1	permutation		5_IgM-5_IgG	mut_shuffle30	1	permutation						5_IgG-5_IgA	mut_shuffle30	0.99998	permutation		5_IgM-5_IgA	mut_shuffle30	1
				5_IgG-5_IgA	mut_shuffle31	1	permutation		5_IgM-5_IgA	mut_shuffle31	1	permutation		5_IgM-5_IgG	mut_shuffle31	1	permutation						5_IgG-5_IgA	mut_shuffle31	1	permutation		5_IgM-5_IgA	mut_shuffle31	1	permutation		5_IgM-5_IgG	mut_shuffle31	1	permutation						5_IgG-5_IgA	mut_shuffle31	1	permutation		5_IgM-5_IgA	mut_shuffle31	1
				5_IgG-5_IgA	mut_shuffle32	1	permutation		5_IgM-5_IgA	mut_shuffle32	1	permutation		5_IgM-5_IgG	mut_shuffle32	1	permutation						5_IgG-5_IgA	mut_shuffle32	1	permutation		5_IgM-5_IgA	mut_shuffle32	1	permutation		5_IgM-5_IgG	mut_shuffle32	1	permutation						5_IgG-5_IgA	mut_shuffle32	1	permutation		5_IgM-5_IgA	mut_shuffle32	1
				5_IgG-5_IgA	mut_shuffle33	1	permutation		5_IgM-5_IgA	mut_shuffle33	1	permutation		5_IgM-5_IgG	mut_shuffle33	1	permutation						5_IgG-5_IgA	mut_shuffle33	1	permutation		5_IgM-5_IgA	mut_shuffle33	1	permutation		5_IgM-5_IgG	mut_shuffle33	1	permutation						5_IgG-5_IgA	mut_shuffle33	1	permutation		5_IgM-5_IgA	mut_shuffle33	1
				5_IgG-5_IgA	mut_shuffle34	1	permutation		5_IgM-5_IgA	mut_shuffle34	1	permutation		5_IgM-5_IgG	mut_shuffle34	1	permutation						5_IgG-5_IgA	mut_shuffle34	1	permutation		5_IgM-5_IgA	mut_shuffle34	1	permutation		5_IgM-5_IgG	mut_shuffle34	1	permutation						5_IgG-5_IgA	mut_shuffle34	1	permutation		5_IgM-5_IgA	mut_shuffle34	1
				5_IgG-5_IgA	mut_shuffle35	1	permutation		5_IgM-5_IgA	mut_shuffle35	1	permutation		5_IgM-5_IgG	mut_shuffle35	1	permutation						5_IgG-5_IgA	mut_shuffle35	1	permutation		5_IgM-5_IgA	mut_shuffle35	1	permutation		5_IgM-5_IgG	mut_shuffle35	1	permutation						5_IgG-5_IgA	mut_shuffle35	1	permutation		5_IgM-5_IgA	mut_shuffle35	1
				5_IgG-5_IgA	mut_shuffle36	1	permutation		5_IgM-5_IgA	mut_shuffle36	1	permutation		5_IgM-5_IgG	mut_shuffle36	1	permutation						5_IgG-5_IgA	mut_shuffle36	1	permutation		5_IgM-5_IgA	mut_shuffle36	1	permutation		5_IgM-5_IgG	mut_shuffle36	1	permutation						5_IgG-5_IgA	mut_shuffle36	1	permutation		5_IgM-5_IgA	mut_shuffle36	1
				5_IgG-5_IgA	mut_shuffle37	1	permutation		5_IgM-5_IgA	mut_shuffle37	1	permutation		5_IgM-5_IgG	mut_shuffle37	1	permutation						5_IgG-5_IgA	mut_shuffle37	0.999998	permutation		5_IgM-5_IgA	mut_shuffle37	1	permutation		5_IgM-5_IgG	mut_shuffle37	1	permutation						5_IgG-5_IgA	mut_shuffle37	1	permutation		5_IgM-5_IgA	mut_shuffle37	0.962471
				5_IgG-5_IgA	mut_shuffle38	1	permutation		5_IgM-5_IgA	mut_shuffle38	1	permutation		5_IgM-5_IgG	mut_shuffle38	1	permutation						5_IgG-5_IgA	mut_shuffle38	1	permutation		5_IgM-5_IgA	mut_shuffle38	0.657787	permutation		5_IgM-5_IgG	mut_shuffle38	0.912055	permutation						5_IgG-5_IgA	mut_shuffle38	0.989244	permutation		5_IgM-5_IgA	mut_shuffle38	1
				5_IgG-5_IgA	mut_shuffle39	1	permutation		5_IgM-5_IgA	mut_shuffle39	1	permutation		5_IgM-5_IgG	mut_shuffle39	1	permutation						5_IgG-5_IgA	mut_shuffle39	1	permutation		5_IgM-5_IgA	mut_shuffle39	1	permutation		5_IgM-5_IgG	mut_shuffle39	1	permutation						5_IgG-5_IgA	mut_shuffle39	0.999061	permutation		5_IgM-5_IgA	mut_shuffle39	1
				5_IgG-5_IgA	mut_shuffle40	1	permutation		5_IgM-5_IgA	mut_shuffle40	1	permutation		5_IgM-5_IgG	mut_shuffle40	1	permutation						5_IgG-5_IgA	mut_shuffle40	1	permutation		5_IgM-5_IgA	mut_shuffle40	1	permutation		5_IgM-5_IgG	mut_shuffle40	1	permutation						5_IgG-5_IgA	mut_shuffle40	0.999996	permutation		5_IgM-5_IgA	mut_shuffle40	1
				5_IgG-5_IgA	mut_shuffle41	1	permutation		5_IgM-5_IgA	mut_shuffle41	1	permutation		5_IgM-5_IgG	mut_shuffle41	1	permutation						5_IgG-5_IgA	mut_shuffle41	1	permutation		5_IgM-5_IgA	mut_shuffle41	1	permutation		5_IgM-5_IgG	mut_shuffle41	1	permutation						5_IgG-5_IgA	mut_shuffle41	1	permutation		5_IgM-5_IgA	mut_shuffle41	1
				5_IgG-5_IgA	mut_shuffle42	0.999998	permutation		5_IgM-5_IgA	mut_shuffle42	1	permutation		5_IgM-5_IgG	mut_shuffle42	1	permutation						5_IgG-5_IgA	mut_shuffle42	1	permutation		5_IgM-5_IgA	mut_shuffle42	1	permutation		5_IgM-5_IgG	mut_shuffle42	1	permutation						5_IgG-5_IgA	mut_shuffle42	1	permutation		5_IgM-5_IgA	mut_shuffle42	1
				5_IgG-5_IgA	mut_shuffle43	0.999997	permutation		5_IgM-5_IgA	mut_shuffle43	1	permutation		5_IgM-5_IgG	mut_shuffle43	1	permutation						5_IgG-5_IgA	mut_shuffle43	1	permutation		5_IgM-5_IgA	mut_shuffle43	1	permutation		5_IgM-5_IgG	mut_shuffle43	1	permutation						5_IgG-5_IgA	mut_shuffle43	1	permutation		5_IgM-5_IgA	mut_shuffle43	1
				5_IgG-5_IgA	mut_shuffle44	1	permutation		5_IgM-5_IgA	mut_shuffle44	1	permutation		5_IgM-5_IgG	mut_shuffle44	1	permutation						5_IgG-5_IgA	mut_shuffle44	1	permutation		5_IgM-5_IgA	mut_shuffle44	1	permutation		5_IgM-5_IgG	mut_shuffle44	1	permutation						5_IgG-5_IgA	mut_shuffle44	1	permutation		5_IgM-5_IgA	mut_shuffle44	1
				5_IgG-5_IgA	mut_shuffle45	1	permutation		5_IgM-5_IgA	mut_shuffle45	1	permutation		5_IgM-5_IgG	mut_shuffle45	1	permutation						5_IgG-5_IgA	mut_shuffle45	1	permutation		5_IgM-5_IgA	mut_shuffle45	1	permutation		5_IgM-5_IgG	mut_shuffle45	1	permutation						5_IgG-5_IgA	mut_shuffle45	1	permutation		5_IgM-5_IgA	mut_shuffle45	1
				5_IgG-5_IgA	mut_shuffle46	1	permutation		5_IgM-5_IgA	mut_shuffle46	1	permutation		5_IgM-5_IgG	mut_shuffle46	1	permutation						5_IgG-5_IgA	mut_shuffle46	0.999999	permutation		5_IgM-5_IgA	mut_shuffle46	1	permutation		5_IgM-5_IgG	mut_shuffle46	0.999912	permutation						5_IgG-5_IgA	mut_shuffle46	0.999489	permutation		5_IgM-5_IgA	mut_shuffle46	1
				5_IgG-5_IgA	mut_shuffle47	1	permutation		5_IgM-5_IgA	mut_shuffle47	1	permutation		5_IgM-5_IgG	mut_shuffle47	1	permutation						5_IgG-5_IgA	mut_shuffle47	1	permutation		5_IgM-5_IgA	mut_shuffle47	1	permutation		5_IgM-5_IgG	mut_shuffle47	1	permutation						5_IgG-5_IgA	mut_shuffle47	1	permutation		5_IgM-5_IgA	mut_shuffle47	1
				5_IgG-5_IgA	mut_shuffle48	0.999999	permutation		5_IgM-5_IgA	mut_shuffle48	1	permutation		5_IgM-5_IgG	mut_shuffle48	1	permutation						5_IgG-5_IgA	mut_shuffle48	1	permutation		5_IgM-5_IgA	mut_shuffle48	1	permutation		5_IgM-5_IgG	mut_shuffle48	1	permutation						5_IgG-5_IgA	mut_shuffle48	1	permutation		5_IgM-5_IgA	mut_shuffle48	1
				5_IgG-5_IgA	mut_shuffle49	1	permutation		5_IgM-5_IgA	mut_shuffle49	1	permutation		5_IgM-5_IgG	mut_shuffle49	1	permutation						5_IgG-5_IgA	mut_shuffle49	0.999938	permutation		5_IgM-5_IgA	mut_shuffle49	1	permutation		5_IgM-5_IgG	mut_shuffle49	1	permutation						5_IgG-5_IgA	mut_shuffle49	1	permutation		5_IgM-5_IgA	mut_shuffle49	1
				5_IgG-5_IgA	mut_shuffle50	0.999594	permutation		5_IgM-5_IgA	mut_shuffle50	0.999999	permutation		5_IgM-5_IgG	mut_shuffle50	1	permutation						5_IgG-5_IgA	mut_shuffle50	1	permutation		5_IgM-5_IgA	mut_shuffle50	1	permutation		5_IgM-5_IgG	mut_shuffle50	1	permutation						5_IgG-5_IgA	mut_shuffle50	0.999887	permutation		5_IgM-5_IgA	mut_shuffle50	1
				5_IgG-5_IgA	mut_shuffle51	1	permutation		5_IgM-5_IgA	mut_shuffle51	1	permutation		5_IgM-5_IgG	mut_shuffle51	1	permutation						5_IgG-5_IgA	mut_shuffle51	1	permutation		5_IgM-5_IgA	mut_shuffle51	1	permutation		5_IgM-5_IgG	mut_shuffle51	1	permutation						5_IgG-5_IgA	mut_shuffle51	1	permutation		5_IgM-5_IgA	mut_shuffle51	1
				5_IgG-5_IgA	mut_shuffle52	1	permutation		5_IgM-5_IgA	mut_shuffle52	1	permutation		5_IgM-5_IgG	mut_shuffle52	1	permutation						5_IgG-5_IgA	mut_shuffle52	1	permutation		5_IgM-5_IgA	mut_shuffle52	1	permutation		5_IgM-5_IgG	mut_shuffle52	1	permutation						5_IgG-5_IgA	mut_shuffle52	0.170314	permutation		5_IgM-5_IgA	mut_shuffle52	1
				5_IgG-5_IgA	mut_shuffle53	1	permutation		5_IgM-5_IgA	mut_shuffle53	1	permutation		5_IgM-5_IgG	mut_shuffle53	1	permutation						5_IgG-5_IgA	mut_shuffle53	1	permutation		5_IgM-5_IgA	mut_shuffle53	1	permutation		5_IgM-5_IgG	mut_shuffle53	1	permutation						5_IgG-5_IgA	mut_shuffle53	0.999993	permutation		5_IgM-5_IgA	mut_shuffle53	1
				5_IgG-5_IgA	mut_shuffle54	1	permutation		5_IgM-5_IgA	mut_shuffle54	1	permutation		5_IgM-5_IgG	mut_shuffle54	0.999987	permutation						5_IgG-5_IgA	mut_shuffle54	1	permutation		5_IgM-5_IgA	mut_shuffle54	1	permutation		5_IgM-5_IgG	mut_shuffle54	1	permutation						5_IgG-5_IgA	mut_shuffle54	0.999976	permutation		5_IgM-5_IgA	mut_shuffle54	1
				5_IgG-5_IgA	mut_shuffle55	1	permutation		5_IgM-5_IgA	mut_shuffle55	1	permutation		5_IgM-5_IgG	mut_shuffle55	1	permutation						5_IgG-5_IgA	mut_shuffle55	0.99966	permutation		5_IgM-5_IgA	mut_shuffle55	1	permutation		5_IgM-5_IgG	mut_shuffle55	0.999998	permutation						5_IgG-5_IgA	mut_shuffle55	1	permutation		5_IgM-5_IgA	mut_shuffle55	1
				5_IgG-5_IgA	mut_shuffle56	1	permutation		5_IgM-5_IgA	mut_shuffle56	1	permutation		5_IgM-5_IgG	mut_shuffle56	1	permutation						5_IgG-5_IgA	mut_shuffle56	1	permutation		5_IgM-5_IgA	mut_shuffle56	1	permutation		5_IgM-5_IgG	mut_shuffle56	1	permutation						5_IgG-5_IgA	mut_shuffle56	1	permutation		5_IgM-5_IgA	mut_shuffle56	1
				5_IgG-5_IgA	mut_shuffle57	1	permutation		5_IgM-5_IgA	mut_shuffle57	1	permutation		5_IgM-5_IgG	mut_shuffle57	1	permutation						5_IgG-5_IgA	mut_shuffle57	1	permutation		5_IgM-5_IgA	mut_shuffle57	1	permutation		5_IgM-5_IgG	mut_shuffle57	1	permutation						5_IgG-5_IgA	mut_shuffle57	1	permutation		5_IgM-5_IgA	mut_shuffle57	1
				5_IgG-5_IgA	mut_shuffle58	0.999999	permutation		5_IgM-5_IgA	mut_shuffle58	1	permutation		5_IgM-5_IgG	mut_shuffle58	1	permutation						5_IgG-5_IgA	mut_shuffle58	1	permutation		5_IgM-5_IgA	mut_shuffle58	0.999999	permutation		5_IgM-5_IgG	mut_shuffle58	1	permutation						5_IgG-5_IgA	mut_shuffle58	1	permutation		5_IgM-5_IgA	mut_shuffle58	0.999788
				5_IgG-5_IgA	mut_shuffle59	1	permutation		5_IgM-5_IgA	mut_shuffle59	0.915503	permutation		5_IgM-5_IgG	mut_shuffle59	0.780901	permutation						5_IgG-5_IgA	mut_shuffle59	0.822085	permutation		5_IgM-5_IgA	mut_shuffle59	1	permutation		5_IgM-5_IgG	mut_shuffle59	1	permutation						5_IgG-5_IgA	mut_shuffle59	1	permutation		5_IgM-5_IgA	mut_shuffle59	1
				5_IgG-5_IgA	mut_shuffle60	1	permutation		5_IgM-5_IgA	mut_shuffle60	1	permutation		5_IgM-5_IgG	mut_shuffle60	1	permutation						5_IgG-5_IgA	mut_shuffle60	1	permutation		5_IgM-5_IgA	mut_shuffle60	1	permutation		5_IgM-5_IgG	mut_shuffle60	1	permutation						5_IgG-5_IgA	mut_shuffle60	1	permutation		5_IgM-5_IgA	mut_shuffle60	0.99689
				5_IgG-5_IgA	mut_shuffle61	1	permutation		5_IgM-5_IgA	mut_shuffle61	1	permutation		5_IgM-5_IgG	mut_shuffle61	1	permutation						5_IgG-5_IgA	mut_shuffle61	1	permutation		5_IgM-5_IgA	mut_shuffle61	1	permutation		5_IgM-5_IgG	mut_shuffle61	1	permutation						5_IgG-5_IgA	mut_shuffle61	1	permutation		5_IgM-5_IgA	mut_shuffle61	1
				5_IgG-5_IgA	mut_shuffle62	0.859218	permutation		5_IgM-5_IgA	mut_shuffle62	0.999999	permutation		5_IgM-5_IgG	mut_shuffle62	1	permutation						5_IgG-5_IgA	mut_shuffle62	0.999992	permutation		5_IgM-5_IgA	mut_shuffle62	1	permutation		5_IgM-5_IgG	mut_shuffle62	1	permutation						5_IgG-5_IgA	mut_shuffle62	1	permutation		5_IgM-5_IgA	mut_shuffle62	1
				5_IgG-5_IgA	mut_shuffle63	1	permutation		5_IgM-5_IgA	mut_shuffle63	0.971038	permutation		5_IgM-5_IgG	mut_shuffle63	0.99934	permutation						5_IgG-5_IgA	mut_shuffle63	1	permutation		5_IgM-5_IgA	mut_shuffle63	1	permutation		5_IgM-5_IgG	mut_shuffle63	1	permutation						5_IgG-5_IgA	mut_shuffle63	1	permutation		5_IgM-5_IgA	mut_shuffle63	1
				5_IgG-5_IgA	mut_shuffle64	1	permutation		5_IgM-5_IgA	mut_shuffle64	1	permutation		5_IgM-5_IgG	mut_shuffle64	1	permutation						5_IgG-5_IgA	mut_shuffle64	1	permutation		5_IgM-5_IgA	mut_shuffle64	1	permutation		5_IgM-5_IgG	mut_shuffle64	1	permutation						5_IgG-5_IgA	mut_shuffle64	0.998684	permutation		5_IgM-5_IgA	mut_shuffle64	0.9853
				5_IgG-5_IgA	mut_shuffle65	1	permutation		5_IgM-5_IgA	mut_shuffle65	1	permutation		5_IgM-5_IgG	mut_shuffle65	1	permutation						5_IgG-5_IgA	mut_shuffle65	1	permutation		5_IgM-5_IgA	mut_shuffle65	1	permutation		5_IgM-5_IgG	mut_shuffle65	1	permutation						5_IgG-5_IgA	mut_shuffle65	0.999991	permutation		5_IgM-5_IgA	mut_shuffle65	1
				5_IgG-5_IgA	mut_shuffle66	1	permutation		5_IgM-5_IgA	mut_shuffle66	1	permutation		5_IgM-5_IgG	mut_shuffle66	1	permutation						5_IgG-5_IgA	mut_shuffle66	1	permutation		5_IgM-5_IgA	mut_shuffle66	1	permutation		5_IgM-5_IgG	mut_shuffle66	1	permutation						5_IgG-5_IgA	mut_shuffle66	0.996969	permutation		5_IgM-5_IgA	mut_shuffle66	1
				5_IgG-5_IgA	mut_shuffle67	1	permutation		5_IgM-5_IgA	mut_shuffle67	0.997066	permutation		5_IgM-5_IgG	mut_shuffle67	0.999991	permutation						5_IgG-5_IgA	mut_shuffle67	1	permutation		5_IgM-5_IgA	mut_shuffle67	1	permutation		5_IgM-5_IgG	mut_shuffle67	1	permutation						5_IgG-5_IgA	mut_shuffle67	0.876133	permutation		5_IgM-5_IgA	mut_shuffle67	1
				5_IgG-5_IgA	mut_shuffle68	1	permutation		5_IgM-5_IgA	mut_shuffle68	1	permutation		5_IgM-5_IgG	mut_shuffle68	1	permutation						5_IgG-5_IgA	mut_shuffle68	1	permutation		5_IgM-5_IgA	mut_shuffle68	1	permutation		5_IgM-5_IgG	mut_shuffle68	1	permutation						5_IgG-5_IgA	mut_shuffle68	1	permutation		5_IgM-5_IgA	mut_shuffle68	0.999982
				5_IgG-5_IgA	mut_shuffle69	1	permutation		5_IgM-5_IgA	mut_shuffle69	1	permutation		5_IgM-5_IgG	mut_shuffle69	1	permutation						5_IgG-5_IgA	mut_shuffle69	1	permutation		5_IgM-5_IgA	mut_shuffle69	1	permutation		5_IgM-5_IgG	mut_shuffle69	1	permutation						5_IgG-5_IgA	mut_shuffle69	1	permutation		5_IgM-5_IgA	mut_shuffle69	1
				5_IgG-5_IgA	mut_shuffle70	1	permutation		5_IgM-5_IgA	mut_shuffle70	1	permutation		5_IgM-5_IgG	mut_shuffle70	1	permutation						5_IgG-5_IgA	mut_shuffle70	1	permutation		5_IgM-5_IgA	mut_shuffle70	1	permutation		5_IgM-5_IgG	mut_shuffle70	1	permutation						5_IgG-5_IgA	mut_shuffle70	1	permutation		5_IgM-5_IgA	mut_shuffle70	1
				5_IgG-5_IgA	mut_shuffle71	1	permutation		5_IgM-5_IgA	mut_shuffle71	1	permutation		5_IgM-5_IgG	mut_shuffle71	1	permutation						5_IgG-5_IgA	mut_shuffle71	0.859855	permutation		5_IgM-5_IgA	mut_shuffle71	1	permutation		5_IgM-5_IgG	mut_shuffle71	1	permutation						5_IgG-5_IgA	mut_shuffle71	1	permutation		5_IgM-5_IgA	mut_shuffle71	1
				5_IgG-5_IgA	mut_shuffle72	1	permutation		5_IgM-5_IgA	mut_shuffle72	1	permutation		5_IgM-5_IgG	mut_shuffle72	1	permutation						5_IgG-5_IgA	mut_shuffle72	1	permutation		5_IgM-5_IgA	mut_shuffle72	0.999889	permutation		5_IgM-5_IgG	mut_shuffle72	0.999999	permutation						5_IgG-5_IgA	mut_shuffle72	1	permutation		5_IgM-5_IgA	mut_shuffle72	1
				5_IgG-5_IgA	mut_shuffle73	1	permutation		5_IgM-5_IgA	mut_shuffle73	1	permutation		5_IgM-5_IgG	mut_shuffle73	1	permutation						5_IgG-5_IgA	mut_shuffle73	1	permutation		5_IgM-5_IgA	mut_shuffle73	1	permutation		5_IgM-5_IgG	mut_shuffle73	1	permutation						5_IgG-5_IgA	mut_shuffle73	1	permutation		5_IgM-5_IgA	mut_shuffle73	1
				5_IgG-5_IgA	mut_shuffle74	1	permutation		5_IgM-5_IgA	mut_shuffle74	0.746764	permutation		5_IgM-5_IgG	mut_shuffle74	0.812596	permutation						5_IgG-5_IgA	mut_shuffle74	0.885507	permutation		5_IgM-5_IgA	mut_shuffle74	0.959788	permutation		5_IgM-5_IgG	mut_shuffle74	1	permutation						5_IgG-5_IgA	mut_shuffle74	1	permutation		5_IgM-5_IgA	mut_shuffle74	1
				5_IgG-5_IgA	mut_shuffle75	1	permutation		5_IgM-5_IgA	mut_shuffle75	1	permutation		5_IgM-5_IgG	mut_shuffle75	1	permutation						5_IgG-5_IgA	mut_shuffle75	1	permutation		5_IgM-5_IgA	mut_shuffle75	1	permutation		5_IgM-5_IgG	mut_shuffle75	1	permutation						5_IgG-5_IgA	mut_shuffle75	1	permutation		5_IgM-5_IgA	mut_shuffle75	1
				5_IgG-5_IgA	mut_shuffle76	1	permutation		5_IgM-5_IgA	mut_shuffle76	1	permutation		5_IgM-5_IgG	mut_shuffle76	1	permutation						5_IgG-5_IgA	mut_shuffle76	0.999998	permutation		5_IgM-5_IgA	mut_shuffle76	1	permutation		5_IgM-5_IgG	mut_shuffle76	0.998498	permutation						5_IgG-5_IgA	mut_shuffle76	1	permutation		5_IgM-5_IgA	mut_shuffle76	1
				5_IgG-5_IgA	mut_shuffle77	1	permutation		5_IgM-5_IgA	mut_shuffle77	0.999999	permutation		5_IgM-5_IgG	mut_shuffle77	1	permutation						5_IgG-5_IgA	mut_shuffle77	1	permutation		5_IgM-5_IgA	mut_shuffle77	1	permutation		5_IgM-5_IgG	mut_shuffle77	1	permutation						5_IgG-5_IgA	mut_shuffle77	1	permutation		5_IgM-5_IgA	mut_shuffle77	1
				5_IgG-5_IgA	mut_shuffle78	1	permutation		5_IgM-5_IgA	mut_shuffle78	0.98219	permutation		5_IgM-5_IgG	mut_shuffle78	0.827137	permutation						5_IgG-5_IgA	mut_shuffle78	1	permutation		5_IgM-5_IgA	mut_shuffle78	1	permutation		5_IgM-5_IgG	mut_shuffle78	1	permutation						5_IgG-5_IgA	mut_shuffle78	1	permutation		5_IgM-5_IgA	mut_shuffle78	1
				5_IgG-5_IgA	mut_shuffle79	1	permutation		5_IgM-5_IgA	mut_shuffle79	1	permutation		5_IgM-5_IgG	mut_shuffle79	1	permutation						5_IgG-5_IgA	mut_shuffle79	1	permutation		5_IgM-5_IgA	mut_shuffle79	1	permutation		5_IgM-5_IgG	mut_shuffle79	0.999958	permutation						5_IgG-5_IgA	mut_shuffle79	1	permutation		5_IgM-5_IgA	mut_shuffle79	1
				5_IgG-5_IgA	mut_shuffle80	0.999777	permutation		5_IgM-5_IgA	mut_shuffle80	0.309493	permutation		5_IgM-5_IgG	mut_shuffle80	0.816448	permutation						5_IgG-5_IgA	mut_shuffle80	1	permutation		5_IgM-5_IgA	mut_shuffle80	1	permutation		5_IgM-5_IgG	mut_shuffle80	1	permutation						5_IgG-5_IgA	mut_shuffle80	1	permutation		5_IgM-5_IgA	mut_shuffle80	1
				5_IgG-5_IgA	mut_shuffle81	0.999991	permutation		5_IgM-5_IgA	mut_shuffle81	0.999993	permutation		5_IgM-5_IgG	mut_shuffle81	1	permutation						5_IgG-5_IgA	mut_shuffle81	1	permutation		5_IgM-5_IgA	mut_shuffle81	1	permutation		5_IgM-5_IgG	mut_shuffle81	1	permutation						5_IgG-5_IgA	mut_shuffle81	1	permutation		5_IgM-5_IgA	mut_shuffle81	1
				5_IgG-5_IgA	mut_shuffle82	1	permutation		5_IgM-5_IgA	mut_shuffle82	1	permutation		5_IgM-5_IgG	mut_shuffle82	1	permutation						5_IgG-5_IgA	mut_shuffle82	1	permutation		5_IgM-5_IgA	mut_shuffle82	1	permutation		5_IgM-5_IgG	mut_shuffle82	1	permutation						5_IgG-5_IgA	mut_shuffle82	0.999831	permutation		5_IgM-5_IgA	mut_shuffle82	1
				5_IgG-5_IgA	mut_shuffle83	1	permutation		5_IgM-5_IgA	mut_shuffle83	1	permutation		5_IgM-5_IgG	mut_shuffle83	1	permutation						5_IgG-5_IgA	mut_shuffle83	0.99975	permutation		5_IgM-5_IgA	mut_shuffle83	0.539952	permutation		5_IgM-5_IgG	mut_shuffle83	0.955175	permutation						5_IgG-5_IgA	mut_shuffle83	1	permutation		5_IgM-5_IgA	mut_shuffle83	1
				5_IgG-5_IgA	mut_shuffle84	1	permutation		5_IgM-5_IgA	mut_shuffle84	1	permutation		5_IgM-5_IgG	mut_shuffle84	1	permutation						5_IgG-5_IgA	mut_shuffle84	1	permutation		5_IgM-5_IgA	mut_shuffle84	0.99955	permutation		5_IgM-5_IgG	mut_shuffle84	0.999997	permutation						5_IgG-5_IgA	mut_shuffle84	1	permutation		5_IgM-5_IgA	mut_shuffle84	1
				5_IgG-5_IgA	mut_shuffle85	1	permutation		5_IgM-5_IgA	mut_shuffle85	1	permutation		5_IgM-5_IgG	mut_shuffle85	1	permutation						5_IgG-5_IgA	mut_shuffle85	1	permutation		5_IgM-5_IgA	mut_shuffle85	0.999945	permutation		5_IgM-5_IgG	mut_shuffle85	0.997612	permutation						5_IgG-5_IgA	mut_shuffle85	1	permutation		5_IgM-5_IgA	mut_shuffle85	1
				5_IgG-5_IgA	mut_shuffle86	1	permutation		5_IgM-5_IgA	mut_shuffle86	0.999999	permutation		5_IgM-5_IgG	mut_shuffle86	1	permutation						5_IgG-5_IgA	mut_shuffle86	1	permutation		5_IgM-5_IgA	mut_shuffle86	1	permutation		5_IgM-5_IgG	mut_shuffle86	1	permutation						5_IgG-5_IgA	mut_shuffle86	1	permutation		5_IgM-5_IgA	mut_shuffle86	1
				5_IgG-5_IgA	mut_shuffle87	1	permutation		5_IgM-5_IgA	mut_shuffle87	1	permutation		5_IgM-5_IgG	mut_shuffle87	1	permutation						5_IgG-5_IgA	mut_shuffle87	1	permutation		5_IgM-5_IgA	mut_shuffle87	1	permutation		5_IgM-5_IgG	mut_shuffle87	1	permutation						5_IgG-5_IgA	mut_shuffle87	1	permutation		5_IgM-5_IgA	mut_shuffle87	0.999997
				5_IgG-5_IgA	mut_shuffle88	1	permutation		5_IgM-5_IgA	mut_shuffle88	1	permutation		5_IgM-5_IgG	mut_shuffle88	1	permutation						5_IgG-5_IgA	mut_shuffle88	1	permutation		5_IgM-5_IgA	mut_shuffle88	1	permutation		5_IgM-5_IgG	mut_shuffle88	1	permutation						5_IgG-5_IgA	mut_shuffle88	1	permutation		5_IgM-5_IgA	mut_shuffle88	1
				5_IgG-5_IgA	mut_shuffle89	0.999932	permutation		5_IgM-5_IgA	mut_shuffle89	1	permutation		5_IgM-5_IgG	mut_shuffle89	1	permutation						5_IgG-5_IgA	mut_shuffle89	1	permutation		5_IgM-5_IgA	mut_shuffle89	1	permutation		5_IgM-5_IgG	mut_shuffle89	1	permutation						5_IgG-5_IgA	mut_shuffle89	1	permutation		5_IgM-5_IgA	mut_shuffle89	1
				5_IgG-5_IgA	mut_shuffle90	1	permutation		5_IgM-5_IgA	mut_shuffle90	1	permutation		5_IgM-5_IgG	mut_shuffle90	0.999998	permutation						5_IgG-5_IgA	mut_shuffle90	1	permutation		5_IgM-5_IgA	mut_shuffle90	0.926064	permutation		5_IgM-5_IgG	mut_shuffle90	0.787879	permutation						5_IgG-5_IgA	mut_shuffle90	1	permutation		5_IgM-5_IgA	mut_shuffle90	1
				5_IgG-5_IgA	mut_shuffle91	0.999382	permutation		5_IgM-5_IgA	mut_shuffle91	1	permutation		5_IgM-5_IgG	mut_shuffle91	0.999999	permutation						5_IgG-5_IgA	mut_shuffle91	1	permutation		5_IgM-5_IgA	mut_shuffle91	0.998906	permutation		5_IgM-5_IgG	mut_shuffle91	0.999568	permutation						5_IgG-5_IgA	mut_shuffle91	1	permutation		5_IgM-5_IgA	mut_shuffle91	1
				5_IgG-5_IgA	mut_shuffle92	1	permutation		5_IgM-5_IgA	mut_shuffle92	1	permutation		5_IgM-5_IgG	mut_shuffle92	1	permutation						5_IgG-5_IgA	mut_shuffle92	1	permutation		5_IgM-5_IgA	mut_shuffle92	1	permutation		5_IgM-5_IgG	mut_shuffle92	1	permutation						5_IgG-5_IgA	mut_shuffle92	1	permutation		5_IgM-5_IgA	mut_shuffle92	1
				5_IgG-5_IgA	mut_shuffle93	1	permutation		5_IgM-5_IgA	mut_shuffle93	1	permutation		5_IgM-5_IgG	mut_shuffle93	1	permutation						5_IgG-5_IgA	mut_shuffle93	1	permutation		5_IgM-5_IgA	mut_shuffle93	1	permutation		5_IgM-5_IgG	mut_shuffle93	1	permutation						5_IgG-5_IgA	mut_shuffle93	1	permutation		5_IgM-5_IgA	mut_shuffle93	0.999999
				5_IgG-5_IgA	mut_shuffle94	1	permutation		5_IgM-5_IgA	mut_shuffle94	0.894691	permutation		5_IgM-5_IgG	mut_shuffle94	0.992856	permutation						5_IgG-5_IgA	mut_shuffle94	1	permutation		5_IgM-5_IgA	mut_shuffle94	1	permutation		5_IgM-5_IgG	mut_shuffle94	1	permutation						5_IgG-5_IgA	mut_shuffle94	1	permutation		5_IgM-5_IgA	mut_shuffle94	1
				5_IgG-5_IgA	mut_shuffle95	1	permutation		5_IgM-5_IgA	mut_shuffle95	1	permutation		5_IgM-5_IgG	mut_shuffle95	1	permutation						5_IgG-5_IgA	mut_shuffle95	0.999989	permutation		5_IgM-5_IgA	mut_shuffle95	1	permutation		5_IgM-5_IgG	mut_shuffle95	1	permutation						5_IgG-5_IgA	mut_shuffle95	1	permutation		5_IgM-5_IgA	mut_shuffle95	1
				5_IgG-5_IgA	mut_shuffle96	1	permutation		5_IgM-5_IgA	mut_shuffle96	0.999842	permutation		5_IgM-5_IgG	mut_shuffle96	0.999999	permutation						5_IgG-5_IgA	mut_shuffle96	1	permutation		5_IgM-5_IgA	mut_shuffle96	1	permutation		5_IgM-5_IgG	mut_shuffle96	1	permutation						5_IgG-5_IgA	mut_shuffle96	1	permutation		5_IgM-5_IgA	mut_shuffle96	1
				5_IgG-5_IgA	mut_shuffle97	1	permutation		5_IgM-5_IgA	mut_shuffle97	1	permutation		5_IgM-5_IgG	mut_shuffle97	1	permutation						5_IgG-5_IgA	mut_shuffle97	1	permutation		5_IgM-5_IgA	mut_shuffle97	0.992416	permutation		5_IgM-5_IgG	mut_shuffle97	0.967111	permutation						5_IgG-5_IgA	mut_shuffle97	1	permutation		5_IgM-5_IgA	mut_shuffle97	0.999998
				5_IgG-5_IgA	mut_shuffle98	1	permutation		5_IgM-5_IgA	mut_shuffle98	1	permutation		5_IgM-5_IgG	mut_shuffle98	1	permutation						5_IgG-5_IgA	mut_shuffle98	1	permutation		5_IgM-5_IgA	mut_shuffle98	1	permutation		5_IgM-5_IgG	mut_shuffle98	1	permutation						5_IgG-5_IgA	mut_shuffle98	1	permutation		5_IgM-5_IgA	mut_shuffle98	1
				5_IgG-5_IgA	mut_shuffle99	0.999999	permutation		5_IgM-5_IgA	mut_shuffle99	1	permutation		5_IgM-5_IgG	mut_shuffle99	1	permutation						5_IgG-5_IgA	mut_shuffle99	1	permutation		5_IgM-5_IgA	mut_shuffle99	1	permutation		5_IgM-5_IgG	mut_shuffle99	1	permutation						5_IgG-5_IgA	mut_shuffle99	1	permutation		5_IgM-5_IgA	mut_shuffle99	0.999998
				5_IgG-5_IgA	mut_shuffle100	0.999561	permutation		5_IgM-5_IgA	mut_shuffle100	1	permutation		5_IgM-5_IgG	mut_shuffle100	1	permutation						5_IgG-5_IgA	mut_shuffle100	1	permutation		5_IgM-5_IgA	mut_shuffle100	1	permutation		5_IgM-5_IgG	mut_shuffle100	1	permutation						5_IgG-5_IgA	mut_shuffle100	0.859077	permutation		5_IgM-5_IgA	mut_shuffle100	1
				4_IgG-4_IgA	mut_shuffle1	1	permutation		4_IgM-4_IgA	mut_shuffle1	1	permutation		4_IgM-4_IgG	mut_shuffle1	1	permutation						4_IgG-4_IgA	mut_shuffle1	1	permutation		4_IgM-4_IgA	mut_shuffle1	1	permutation		4_IgM-4_IgG	mut_shuffle1	1	permutation						4_IgG-4_IgA	mut_shuffle1	0.996671	permutation		4_IgM-4_IgA	mut_shuffle1	1
				4_IgG-4_IgA	mut_shuffle2	1	permutation		4_IgM-4_IgA	mut_shuffle2	1	permutation		4_IgM-4_IgG	mut_shuffle2	1	permutation						4_IgG-4_IgA	mut_shuffle2	1	permutation		4_IgM-4_IgA	mut_shuffle2	1	permutation		4_IgM-4_IgG	mut_shuffle2	1	permutation						4_IgG-4_IgA	mut_shuffle2	0.997968	permutation		4_IgM-4_IgA	mut_shuffle2	1
				4_IgG-4_IgA	mut_shuffle3	1	permutation		4_IgM-4_IgA	mut_shuffle3	1	permutation		4_IgM-4_IgG	mut_shuffle3	1	permutation						4_IgG-4_IgA	mut_shuffle3	1	permutation		4_IgM-4_IgA	mut_shuffle3	0.999777	permutation		4_IgM-4_IgG	mut_shuffle3	0.999973	permutation						4_IgG-4_IgA	mut_shuffle3	1	permutation		4_IgM-4_IgA	mut_shuffle3	1
				4_IgG-4_IgA	mut_shuffle4	1	permutation		4_IgM-4_IgA	mut_shuffle4	1	permutation		4_IgM-4_IgG	mut_shuffle4	1	permutation						4_IgG-4_IgA	mut_shuffle4	1	permutation		4_IgM-4_IgA	mut_shuffle4	0.996259	permutation		4_IgM-4_IgG	mut_shuffle4	0.999362	permutation						4_IgG-4_IgA	mut_shuffle4	1	permutation		4_IgM-4_IgA	mut_shuffle4	1
				4_IgG-4_IgA	mut_shuffle5	0.999998	permutation		4_IgM-4_IgA	mut_shuffle5	1	permutation		4_IgM-4_IgG	mut_shuffle5	1	permutation						4_IgG-4_IgA	mut_shuffle5	1	permutation		4_IgM-4_IgA	mut_shuffle5	1	permutation		4_IgM-4_IgG	mut_shuffle5	1	permutation						4_IgG-4_IgA	mut_shuffle5	0.999999	permutation		4_IgM-4_IgA	mut_shuffle5	1
				4_IgG-4_IgA	mut_shuffle6	1	permutation		4_IgM-4_IgA	mut_shuffle6	1	permutation		4_IgM-4_IgG	mut_shuffle6	1	permutation						4_IgG-4_IgA	mut_shuffle6	1	permutation		4_IgM-4_IgA	mut_shuffle6	1	permutation		4_IgM-4_IgG	mut_shuffle6	1	permutation						4_IgG-4_IgA	mut_shuffle6	1	permutation		4_IgM-4_IgA	mut_shuffle6	1
				4_IgG-4_IgA	mut_shuffle7	1	permutation		4_IgM-4_IgA	mut_shuffle7	1	permutation		4_IgM-4_IgG	mut_shuffle7	0.99995	permutation						4_IgG-4_IgA	mut_shuffle7	1	permutation		4_IgM-4_IgA	mut_shuffle7	0.999994	permutation		4_IgM-4_IgG	mut_shuffle7	1	permutation						4_IgG-4_IgA	mut_shuffle7	1	permutation		4_IgM-4_IgA	mut_shuffle7	1
				4_IgG-4_IgA	mut_shuffle8	1	permutation		4_IgM-4_IgA	mut_shuffle8	1	permutation		4_IgM-4_IgG	mut_shuffle8	1	permutation						4_IgG-4_IgA	mut_shuffle8	1	permutation		4_IgM-4_IgA	mut_shuffle8	1	permutation		4_IgM-4_IgG	mut_shuffle8	1	permutation						4_IgG-4_IgA	mut_shuffle8	1	permutation		4_IgM-4_IgA	mut_shuffle8	0.999992
				4_IgG-4_IgA	mut_shuffle9	0.999952	permutation		4_IgM-4_IgA	mut_shuffle9	1	permutation		4_IgM-4_IgG	mut_shuffle9	1	permutation						4_IgG-4_IgA	mut_shuffle9	1	permutation		4_IgM-4_IgA	mut_shuffle9	1	permutation		4_IgM-4_IgG	mut_shuffle9	1	permutation						4_IgG-4_IgA	mut_shuffle9	1	permutation		4_IgM-4_IgA	mut_shuffle9	0.99999
				4_IgG-4_IgA	mut_shuffle10	1	permutation		4_IgM-4_IgA	mut_shuffle10	1	permutation		4_IgM-4_IgG	mut_shuffle10	1	permutation						4_IgG-4_IgA	mut_shuffle10	1	permutation		4_IgM-4_IgA	mut_shuffle10	1	permutation		4_IgM-4_IgG	mut_shuffle10	1	permutation						4_IgG-4_IgA	mut_shuffle10	1	permutation		4_IgM-4_IgA	mut_shuffle10	1
				4_IgG-4_IgA	mut_shuffle11	0.999989	permutation		4_IgM-4_IgA	mut_shuffle11	0.999999	permutation		4_IgM-4_IgG	mut_shuffle11	0.991846	permutation						4_IgG-4_IgA	mut_shuffle11	1	permutation		4_IgM-4_IgA	mut_shuffle11	1	permutation		4_IgM-4_IgG	mut_shuffle11	1	permutation						4_IgG-4_IgA	mut_shuffle11	1	permutation		4_IgM-4_IgA	mut_shuffle11	1
				4_IgG-4_IgA	mut_shuffle12	1	permutation		4_IgM-4_IgA	mut_shuffle12	1	permutation		4_IgM-4_IgG	mut_shuffle12	1	permutation						4_IgG-4_IgA	mut_shuffle12	1	permutation		4_IgM-4_IgA	mut_shuffle12	1	permutation		4_IgM-4_IgG	mut_shuffle12	1	permutation						4_IgG-4_IgA	mut_shuffle12	1	permutation		4_IgM-4_IgA	mut_shuffle12	1
				4_IgG-4_IgA	mut_shuffle13	1	permutation		4_IgM-4_IgA	mut_shuffle13	1	permutation		4_IgM-4_IgG	mut_shuffle13	1	permutation						4_IgG-4_IgA	mut_shuffle13	1	permutation		4_IgM-4_IgA	mut_shuffle13	1	permutation		4_IgM-4_IgG	mut_shuffle13	1	permutation						4_IgG-4_IgA	mut_shuffle13	1	permutation		4_IgM-4_IgA	mut_shuffle13	1
				4_IgG-4_IgA	mut_shuffle14	1	permutation		4_IgM-4_IgA	mut_shuffle14	1	permutation		4_IgM-4_IgG	mut_shuffle14	1	permutation						4_IgG-4_IgA	mut_shuffle14	1	permutation		4_IgM-4_IgA	mut_shuffle14	1	permutation		4_IgM-4_IgG	mut_shuffle14	1	permutation						4_IgG-4_IgA	mut_shuffle14	1	permutation		4_IgM-4_IgA	mut_shuffle14	1
				4_IgG-4_IgA	mut_shuffle15	1	permutation		4_IgM-4_IgA	mut_shuffle15	0.990125	permutation		4_IgM-4_IgG	mut_shuffle15	0.994997	permutation						4_IgG-4_IgA	mut_shuffle15	1	permutation		4_IgM-4_IgA	mut_shuffle15	1	permutation		4_IgM-4_IgG	mut_shuffle15	1	permutation						4_IgG-4_IgA	mut_shuffle15	1	permutation		4_IgM-4_IgA	mut_shuffle15	1
				4_IgG-4_IgA	mut_shuffle16	1	permutation		4_IgM-4_IgA	mut_shuffle16	1	permutation		4_IgM-4_IgG	mut_shuffle16	1	permutation						4_IgG-4_IgA	mut_shuffle16	1	permutation		4_IgM-4_IgA	mut_shuffle16	1	permutation		4_IgM-4_IgG	mut_shuffle16	1	permutation						4_IgG-4_IgA	mut_shuffle16	0.999999	permutation		4_IgM-4_IgA	mut_shuffle16	1
				4_IgG-4_IgA	mut_shuffle17	0.999998	permutation		4_IgM-4_IgA	mut_shuffle17	1	permutation		4_IgM-4_IgG	mut_shuffle17	1	permutation						4_IgG-4_IgA	mut_shuffle17	1	permutation		4_IgM-4_IgA	mut_shuffle17	1	permutation		4_IgM-4_IgG	mut_shuffle17	0.999999	permutation						4_IgG-4_IgA	mut_shuffle17	1	permutation		4_IgM-4_IgA	mut_shuffle17	1
				4_IgG-4_IgA	mut_shuffle18	1	permutation		4_IgM-4_IgA	mut_shuffle18	1	permutation		4_IgM-4_IgG	mut_shuffle18	1	permutation						4_IgG-4_IgA	mut_shuffle18	1	permutation		4_IgM-4_IgA	mut_shuffle18	1	permutation		4_IgM-4_IgG	mut_shuffle18	1	permutation						4_IgG-4_IgA	mut_shuffle18	1	permutation		4_IgM-4_IgA	mut_shuffle18	0.999921
				4_IgG-4_IgA	mut_shuffle19	1	permutation		4_IgM-4_IgA	mut_shuffle19	0.999518	permutation		4_IgM-4_IgG	mut_shuffle19	0.997375	permutation						4_IgG-4_IgA	mut_shuffle19	1	permutation		4_IgM-4_IgA	mut_shuffle19	1	permutation		4_IgM-4_IgG	mut_shuffle19	1	permutation						4_IgG-4_IgA	mut_shuffle19	1	permutation		4_IgM-4_IgA	mut_shuffle19	1
				4_IgG-4_IgA	mut_shuffle20	1	permutation		4_IgM-4_IgA	mut_shuffle20	1	permutation		4_IgM-4_IgG	mut_shuffle20	1	permutation						4_IgG-4_IgA	mut_shuffle20	1	permutation		4_IgM-4_IgA	mut_shuffle20	1	permutation		4_IgM-4_IgG	mut_shuffle20	1	permutation						4_IgG-4_IgA	mut_shuffle20	0.999998	permutation		4_IgM-4_IgA	mut_shuffle20	1
				4_IgG-4_IgA	mut_shuffle21	1	permutation		4_IgM-4_IgA	mut_shuffle21	1	permutation		4_IgM-4_IgG	mut_shuffle21	1	permutation						4_IgG-4_IgA	mut_shuffle21	1	permutation		4_IgM-4_IgA	mut_shuffle21	1	permutation		4_IgM-4_IgG	mut_shuffle21	0.999995	permutation						4_IgG-4_IgA	mut_shuffle21	1	permutation		4_IgM-4_IgA	mut_shuffle21	1
				4_IgG-4_IgA	mut_shuffle22	1	permutation		4_IgM-4_IgA	mut_shuffle22	1	permutation		4_IgM-4_IgG	mut_shuffle22	1	permutation						4_IgG-4_IgA	mut_shuffle22	1	permutation		4_IgM-4_IgA	mut_shuffle22	0.995907	permutation		4_IgM-4_IgG	mut_shuffle22	0.999611	permutation						4_IgG-4_IgA	mut_shuffle22	1	permutation		4_IgM-4_IgA	mut_shuffle22	1
				4_IgG-4_IgA	mut_shuffle23	0.986288	permutation		4_IgM-4_IgA	mut_shuffle23	1	permutation		4_IgM-4_IgG	mut_shuffle23	1	permutation						4_IgG-4_IgA	mut_shuffle23	1	permutation		4_IgM-4_IgA	mut_shuffle23	1	permutation		4_IgM-4_IgG	mut_shuffle23	1	permutation						4_IgG-4_IgA	mut_shuffle23	1	permutation		4_IgM-4_IgA	mut_shuffle23	0.999991
				4_IgG-4_IgA	mut_shuffle24	1	permutation		4_IgM-4_IgA	mut_shuffle24	1	permutation		4_IgM-4_IgG	mut_shuffle24	1	permutation						4_IgG-4_IgA	mut_shuffle24	0.999485	permutation		4_IgM-4_IgA	mut_shuffle24	0.972045	permutation		4_IgM-4_IgG	mut_shuffle24	0.999994	permutation						4_IgG-4_IgA	mut_shuffle24	1	permutation		4_IgM-4_IgA	mut_shuffle24	0.999997
				4_IgG-4_IgA	mut_shuffle25	1	permutation		4_IgM-4_IgA	mut_shuffle25	1	permutation		4_IgM-4_IgG	mut_shuffle25	1	permutation						4_IgG-4_IgA	mut_shuffle25	1	permutation		4_IgM-4_IgA	mut_shuffle25	1	permutation		4_IgM-4_IgG	mut_shuffle25	1	permutation						4_IgG-4_IgA	mut_shuffle25	0.999841	permutation		4_IgM-4_IgA	mut_shuffle25	1
				4_IgG-4_IgA	mut_shuffle26	1	permutation		4_IgM-4_IgA	mut_shuffle26	1	permutation		4_IgM-4_IgG	mut_shuffle26	1	permutation						4_IgG-4_IgA	mut_shuffle26	1	permutation		4_IgM-4_IgA	mut_shuffle26	1	permutation		4_IgM-4_IgG	mut_shuffle26	1	permutation						4_IgG-4_IgA	mut_shuffle26	1	permutation		4_IgM-4_IgA	mut_shuffle26	1
				4_IgG-4_IgA	mut_shuffle27	1	permutation		4_IgM-4_IgA	mut_shuffle27	1	permutation		4_IgM-4_IgG	mut_shuffle27	1	permutation						4_IgG-4_IgA	mut_shuffle27	1	permutation		4_IgM-4_IgA	mut_shuffle27	1	permutation		4_IgM-4_IgG	mut_shuffle27	1	permutation						4_IgG-4_IgA	mut_shuffle27	1	permutation		4_IgM-4_IgA	mut_shuffle27	1
				4_IgG-4_IgA	mut_shuffle28	1	permutation		4_IgM-4_IgA	mut_shuffle28	1	permutation		4_IgM-4_IgG	mut_shuffle28	1	permutation						4_IgG-4_IgA	mut_shuffle28	1	permutation		4_IgM-4_IgA	mut_shuffle28	1	permutation		4_IgM-4_IgG	mut_shuffle28	1	permutation						4_IgG-4_IgA	mut_shuffle28	0.645745	permutation		4_IgM-4_IgA	mut_shuffle28	1
				4_IgG-4_IgA	mut_shuffle29	1	permutation		4_IgM-4_IgA	mut_shuffle29	1	permutation		4_IgM-4_IgG	mut_shuffle29	1	permutation						4_IgG-4_IgA	mut_shuffle29	0.817775	permutation		4_IgM-4_IgA	mut_shuffle29	1	permutation		4_IgM-4_IgG	mut_shuffle29	1	permutation						4_IgG-4_IgA	mut_shuffle29	1	permutation		4_IgM-4_IgA	mut_shuffle29	0.999074
				4_IgG-4_IgA	mut_shuffle30	0.98004	permutation		4_IgM-4_IgA	mut_shuffle30	1	permutation		4_IgM-4_IgG	mut_shuffle30	1	permutation						4_IgG-4_IgA	mut_shuffle30	1	permutation		4_IgM-4_IgA	mut_shuffle30	1	permutation		4_IgM-4_IgG	mut_shuffle30	1	permutation						4_IgG-4_IgA	mut_shuffle30	1	permutation		4_IgM-4_IgA	mut_shuffle30	1
				4_IgG-4_IgA	mut_shuffle31	1	permutation		4_IgM-4_IgA	mut_shuffle31	0.983399	permutation		4_IgM-4_IgG	mut_shuffle31	0.998447	permutation						4_IgG-4_IgA	mut_shuffle31	0.999999	permutation		4_IgM-4_IgA	mut_shuffle31	0.999999	permutation		4_IgM-4_IgG	mut_shuffle31	1	permutation						4_IgG-4_IgA	mut_shuffle31	0.998606	permutation		4_IgM-4_IgA	mut_shuffle31	1
				4_IgG-4_IgA	mut_shuffle32	1	permutation		4_IgM-4_IgA	mut_shuffle32	1	permutation		4_IgM-4_IgG	mut_shuffle32	1	permutation						4_IgG-4_IgA	mut_shuffle32	0.999282	permutation		4_IgM-4_IgA	mut_shuffle32	1	permutation		4_IgM-4_IgG	mut_shuffle32	1	permutation						4_IgG-4_IgA	mut_shuffle32	1	permutation		4_IgM-4_IgA	mut_shuffle32	1
				4_IgG-4_IgA	mut_shuffle33	0.979312	permutation		4_IgM-4_IgA	mut_shuffle33	1	permutation		4_IgM-4_IgG	mut_shuffle33	1	permutation						4_IgG-4_IgA	mut_shuffle33	1	permutation		4_IgM-4_IgA	mut_shuffle33	1	permutation		4_IgM-4_IgG	mut_shuffle33	1	permutation						4_IgG-4_IgA	mut_shuffle33	0.999771	permutation		4_IgM-4_IgA	mut_shuffle33	0.999999
				4_IgG-4_IgA	mut_shuffle34	0.999999	permutation		4_IgM-4_IgA	mut_shuffle34	1	permutation		4_IgM-4_IgG	mut_shuffle34	1	permutation						4_IgG-4_IgA	mut_shuffle34	1	permutation		4_IgM-4_IgA	mut_shuffle34	1	permutation		4_IgM-4_IgG	mut_shuffle34	1	permutation						4_IgG-4_IgA	mut_shuffle34	1	permutation		4_IgM-4_IgA	mut_shuffle34	1
				4_IgG-4_IgA	mut_shuffle35	0.999958	permutation		4_IgM-4_IgA	mut_shuffle35	1	permutation		4_IgM-4_IgG	mut_shuffle35	1	permutation						4_IgG-4_IgA	mut_shuffle35	1	permutation		4_IgM-4_IgA	mut_shuffle35	1	permutation		4_IgM-4_IgG	mut_shuffle35	1	permutation						4_IgG-4_IgA	mut_shuffle35	0.999992	permutation		4_IgM-4_IgA	mut_shuffle35	1
				4_IgG-4_IgA	mut_shuffle36	0.973268	permutation		4_IgM-4_IgA	mut_shuffle36	1	permutation		4_IgM-4_IgG	mut_shuffle36	1	permutation						4_IgG-4_IgA	mut_shuffle36	1	permutation		4_IgM-4_IgA	mut_shuffle36	1	permutation		4_IgM-4_IgG	mut_shuffle36	1	permutation						4_IgG-4_IgA	mut_shuffle36	0.999987	permutation		4_IgM-4_IgA	mut_shuffle36	1
				4_IgG-4_IgA	mut_shuffle37	1	permutation		4_IgM-4_IgA	mut_shuffle37	1	permutation		4_IgM-4_IgG	mut_shuffle37	1	permutation						4_IgG-4_IgA	mut_shuffle37	0.999973	permutation		4_IgM-4_IgA	mut_shuffle37	1	permutation		4_IgM-4_IgG	mut_shuffle37	0.999999	permutation						4_IgG-4_IgA	mut_shuffle37	1	permutation		4_IgM-4_IgA	mut_shuffle37	1
				4_IgG-4_IgA	mut_shuffle38	1	permutation		4_IgM-4_IgA	mut_shuffle38	1	permutation		4_IgM-4_IgG	mut_shuffle38	1	permutation						4_IgG-4_IgA	mut_shuffle38	1	permutation		4_IgM-4_IgA	mut_shuffle38	1	permutation		4_IgM-4_IgG	mut_shuffle38	1	permutation						4_IgG-4_IgA	mut_shuffle38	1	permutation		4_IgM-4_IgA	mut_shuffle38	1
				4_IgG-4_IgA	mut_shuffle39	0.999985	permutation		4_IgM-4_IgA	mut_shuffle39	1	permutation		4_IgM-4_IgG	mut_shuffle39	1	permutation						4_IgG-4_IgA	mut_shuffle39	1	permutation		4_IgM-4_IgA	mut_shuffle39	1	permutation		4_IgM-4_IgG	mut_shuffle39	1	permutation						4_IgG-4_IgA	mut_shuffle39	1	permutation		4_IgM-4_IgA	mut_shuffle39	1
				4_IgG-4_IgA	mut_shuffle40	1	permutation		4_IgM-4_IgA	mut_shuffle40	1	permutation		4_IgM-4_IgG	mut_shuffle40	1	permutation						4_IgG-4_IgA	mut_shuffle40	0.999995	permutation		4_IgM-4_IgA	mut_shuffle40	1	permutation		4_IgM-4_IgG	mut_shuffle40	1	permutation						4_IgG-4_IgA	mut_shuffle40	1	permutation		4_IgM-4_IgA	mut_shuffle40	1
				4_IgG-4_IgA	mut_shuffle41	1	permutation		4_IgM-4_IgA	mut_shuffle41	1	permutation		4_IgM-4_IgG	mut_shuffle41	1	permutation						4_IgG-4_IgA	mut_shuffle41	1	permutation		4_IgM-4_IgA	mut_shuffle41	1	permutation		4_IgM-4_IgG	mut_shuffle41	1	permutation						4_IgG-4_IgA	mut_shuffle41	1	permutation		4_IgM-4_IgA	mut_shuffle41	1
				4_IgG-4_IgA	mut_shuffle42	1	permutation		4_IgM-4_IgA	mut_shuffle42	1	permutation		4_IgM-4_IgG	mut_shuffle42	1	permutation						4_IgG-4_IgA	mut_shuffle42	1	permutation		4_IgM-4_IgA	mut_shuffle42	1	permutation		4_IgM-4_IgG	mut_shuffle42	1	permutation						4_IgG-4_IgA	mut_shuffle42	0.999998	permutation		4_IgM-4_IgA	mut_shuffle42	1
				4_IgG-4_IgA	mut_shuffle43	1	permutation		4_IgM-4_IgA	mut_shuffle43	1	permutation		4_IgM-4_IgG	mut_shuffle43	1	permutation						4_IgG-4_IgA	mut_shuffle43	1	permutation		4_IgM-4_IgA	mut_shuffle43	0.999546	permutation		4_IgM-4_IgG	mut_shuffle43	0.999713	permutation						4_IgG-4_IgA	mut_shuffle43	0.999987	permutation		4_IgM-4_IgA	mut_shuffle43	1
				4_IgG-4_IgA	mut_shuffle44	1	permutation		4_IgM-4_IgA	mut_shuffle44	1	permutation		4_IgM-4_IgG	mut_shuffle44	0.999998	permutation						4_IgG-4_IgA	mut_shuffle44	1	permutation		4_IgM-4_IgA	mut_shuffle44	1	permutation		4_IgM-4_IgG	mut_shuffle44	1	permutation						4_IgG-4_IgA	mut_shuffle44	1	permutation		4_IgM-4_IgA	mut_shuffle44	1
				4_IgG-4_IgA	mut_shuffle45	1	permutation		4_IgM-4_IgA	mut_shuffle45	1	permutation		4_IgM-4_IgG	mut_shuffle45	1	permutation						4_IgG-4_IgA	mut_shuffle45	1	permutation		4_IgM-4_IgA	mut_shuffle45	1	permutation		4_IgM-4_IgG	mut_shuffle45	1	permutation						4_IgG-4_IgA	mut_shuffle45	1	permutation		4_IgM-4_IgA	mut_shuffle45	1
				4_IgG-4_IgA	mut_shuffle46	1	permutation		4_IgM-4_IgA	mut_shuffle46	0.999989	permutation		4_IgM-4_IgG	mut_shuffle46	1	permutation						4_IgG-4_IgA	mut_shuffle46	1	permutation		4_IgM-4_IgA	mut_shuffle46	1	permutation		4_IgM-4_IgG	mut_shuffle46	1	permutation						4_IgG-4_IgA	mut_shuffle46	1	permutation		4_IgM-4_IgA	mut_shuffle46	1
				4_IgG-4_IgA	mut_shuffle47	1	permutation		4_IgM-4_IgA	mut_shuffle47	1	permutation		4_IgM-4_IgG	mut_shuffle47	1	permutation						4_IgG-4_IgA	mut_shuffle47	1	permutation		4_IgM-4_IgA	mut_shuffle47	1	permutation		4_IgM-4_IgG	mut_shuffle47	1	permutation						4_IgG-4_IgA	mut_shuffle47	1	permutation		4_IgM-4_IgA	mut_shuffle47	1
				4_IgG-4_IgA	mut_shuffle48	1	permutation		4_IgM-4_IgA	mut_shuffle48	1	permutation		4_IgM-4_IgG	mut_shuffle48	1	permutation						4_IgG-4_IgA	mut_shuffle48	1	permutation		4_IgM-4_IgA	mut_shuffle48	1	permutation		4_IgM-4_IgG	mut_shuffle48	1	permutation						4_IgG-4_IgA	mut_shuffle48	1	permutation		4_IgM-4_IgA	mut_shuffle48	1
				4_IgG-4_IgA	mut_shuffle49	1	permutation		4_IgM-4_IgA	mut_shuffle49	0.985388	permutation		4_IgM-4_IgG	mut_shuffle49	0.997626	permutation						4_IgG-4_IgA	mut_shuffle49	1	permutation		4_IgM-4_IgA	mut_shuffle49	1	permutation		4_IgM-4_IgG	mut_shuffle49	1	permutation						4_IgG-4_IgA	mut_shuffle49	1	permutation		4_IgM-4_IgA	mut_shuffle49	1
				4_IgG-4_IgA	mut_shuffle50	1	permutation		4_IgM-4_IgA	mut_shuffle50	1	permutation		4_IgM-4_IgG	mut_shuffle50	1	permutation						4_IgG-4_IgA	mut_shuffle50	1	permutation		4_IgM-4_IgA	mut_shuffle50	1	permutation		4_IgM-4_IgG	mut_shuffle50	1	permutation						4_IgG-4_IgA	mut_shuffle50	1	permutation		4_IgM-4_IgA	mut_shuffle50	1
				4_IgG-4_IgA	mut_shuffle51	1	permutation		4_IgM-4_IgA	mut_shuffle51	1	permutation		4_IgM-4_IgG	mut_shuffle51	1	permutation						4_IgG-4_IgA	mut_shuffle51	1	permutation		4_IgM-4_IgA	mut_shuffle51	0.999656	permutation		4_IgM-4_IgG	mut_shuffle51	0.999991	permutation						4_IgG-4_IgA	mut_shuffle51	1	permutation		4_IgM-4_IgA	mut_shuffle51	1
				4_IgG-4_IgA	mut_shuffle52	0.881582	permutation		4_IgM-4_IgA	mut_shuffle52	1	permutation		4_IgM-4_IgG	mut_shuffle52	0.999977	permutation						4_IgG-4_IgA	mut_shuffle52	0.999999	permutation		4_IgM-4_IgA	mut_shuffle52	1	permutation		4_IgM-4_IgG	mut_shuffle52	1	permutation						4_IgG-4_IgA	mut_shuffle52	1	permutation		4_IgM-4_IgA	mut_shuffle52	1
				4_IgG-4_IgA	mut_shuffle53	1	permutation		4_IgM-4_IgA	mut_shuffle53	1	permutation		4_IgM-4_IgG	mut_shuffle53	1	permutation						4_IgG-4_IgA	mut_shuffle53	1	permutation		4_IgM-4_IgA	mut_shuffle53	1	permutation		4_IgM-4_IgG	mut_shuffle53	1	permutation						4_IgG-4_IgA	mut_shuffle53	1	permutation		4_IgM-4_IgA	mut_shuffle53	1
				4_IgG-4_IgA	mut_shuffle54	1	permutation		4_IgM-4_IgA	mut_shuffle54	1	permutation		4_IgM-4_IgG	mut_shuffle54	1	permutation						4_IgG-4_IgA	mut_shuffle54	1	permutation		4_IgM-4_IgA	mut_shuffle54	0.952308	permutation		4_IgM-4_IgG	mut_shuffle54	0.979547	permutation						4_IgG-4_IgA	mut_shuffle54	1	permutation		4_IgM-4_IgA	mut_shuffle54	1
				4_IgG-4_IgA	mut_shuffle55	0.999935	permutation		4_IgM-4_IgA	mut_shuffle55	1	permutation		4_IgM-4_IgG	mut_shuffle55	0.99993	permutation						4_IgG-4_IgA	mut_shuffle55	1	permutation		4_IgM-4_IgA	mut_shuffle55	0.979204	permutation		4_IgM-4_IgG	mut_shuffle55	0.943868	permutation						4_IgG-4_IgA	mut_shuffle55	1	permutation		4_IgM-4_IgA	mut_shuffle55	1
				4_IgG-4_IgA	mut_shuffle56	1	permutation		4_IgM-4_IgA	mut_shuffle56	1	permutation		4_IgM-4_IgG	mut_shuffle56	1	permutation						4_IgG-4_IgA	mut_shuffle56	1	permutation		4_IgM-4_IgA	mut_shuffle56	1	permutation		4_IgM-4_IgG	mut_shuffle56	1	permutation						4_IgG-4_IgA	mut_shuffle56	0.999999	permutation		4_IgM-4_IgA	mut_shuffle56	1
				4_IgG-4_IgA	mut_shuffle57	1	permutation		4_IgM-4_IgA	mut_shuffle57	1	permutation		4_IgM-4_IgG	mut_shuffle57	1	permutation						4_IgG-4_IgA	mut_shuffle57	1	permutation		4_IgM-4_IgA	mut_shuffle57	1	permutation		4_IgM-4_IgG	mut_shuffle57	1	permutation						4_IgG-4_IgA	mut_shuffle57	1	permutation		4_IgM-4_IgA	mut_shuffle57	1
				4_IgG-4_IgA	mut_shuffle58	1	permutation		4_IgM-4_IgA	mut_shuffle58	1	permutation		4_IgM-4_IgG	mut_shuffle58	1	permutation						4_IgG-4_IgA	mut_shuffle58	0.999892	permutation		4_IgM-4_IgA	mut_shuffle58	1	permutation		4_IgM-4_IgG	mut_shuffle58	1	permutation						4_IgG-4_IgA	mut_shuffle58	0.999981	permutation		4_IgM-4_IgA	mut_shuffle58	1
				4_IgG-4_IgA	mut_shuffle59	1	permutation		4_IgM-4_IgA	mut_shuffle59	1	permutation		4_IgM-4_IgG	mut_shuffle59	1	permutation						4_IgG-4_IgA	mut_shuffle59	1	permutation		4_IgM-4_IgA	mut_shuffle59	1	permutation		4_IgM-4_IgG	mut_shuffle59	1	permutation						4_IgG-4_IgA	mut_shuffle59	1	permutation		4_IgM-4_IgA	mut_shuffle59	1
				4_IgG-4_IgA	mut_shuffle60	1	permutation		4_IgM-4_IgA	mut_shuffle60	1	permutation		4_IgM-4_IgG	mut_shuffle60	1	permutation						4_IgG-4_IgA	mut_shuffle60	0.999762	permutation		4_IgM-4_IgA	mut_shuffle60	1	permutation		4_IgM-4_IgG	mut_shuffle60	1	permutation						4_IgG-4_IgA	mut_shuffle60	1	permutation		4_IgM-4_IgA	mut_shuffle60	1
				4_IgG-4_IgA	mut_shuffle61	1	permutation		4_IgM-4_IgA	mut_shuffle61	1	permutation		4_IgM-4_IgG	mut_shuffle61	1	permutation						4_IgG-4_IgA	mut_shuffle61	1	permutation		4_IgM-4_IgA	mut_shuffle61	1	permutation		4_IgM-4_IgG	mut_shuffle61	1	permutation						4_IgG-4_IgA	mut_shuffle61	1	permutation		4_IgM-4_IgA	mut_shuffle61	1
				4_IgG-4_IgA	mut_shuffle62	1	permutation		4_IgM-4_IgA	mut_shuffle62	1	permutation		4_IgM-4_IgG	mut_shuffle62	1	permutation						4_IgG-4_IgA	mut_shuffle62	1	permutation		4_IgM-4_IgA	mut_shuffle62	1	permutation		4_IgM-4_IgG	mut_shuffle62	1	permutation						4_IgG-4_IgA	mut_shuffle62	1	permutation		4_IgM-4_IgA	mut_shuffle62	1
				4_IgG-4_IgA	mut_shuffle63	1	permutation		4_IgM-4_IgA	mut_shuffle63	1	permutation		4_IgM-4_IgG	mut_shuffle63	1	permutation						4_IgG-4_IgA	mut_shuffle63	1	permutation		4_IgM-4_IgA	mut_shuffle63	1	permutation		4_IgM-4_IgG	mut_shuffle63	1	permutation						4_IgG-4_IgA	mut_shuffle63	1	permutation		4_IgM-4_IgA	mut_shuffle63	1
				4_IgG-4_IgA	mut_shuffle64	0.999984	permutation		4_IgM-4_IgA	mut_shuffle64	1	permutation		4_IgM-4_IgG	mut_shuffle64	1	permutation						4_IgG-4_IgA	mut_shuffle64	1	permutation		4_IgM-4_IgA	mut_shuffle64	1	permutation		4_IgM-4_IgG	mut_shuffle64	1	permutation						4_IgG-4_IgA	mut_shuffle64	1	permutation		4_IgM-4_IgA	mut_shuffle64	1
				4_IgG-4_IgA	mut_shuffle65	1	permutation		4_IgM-4_IgA	mut_shuffle65	1	permutation		4_IgM-4_IgG	mut_shuffle65	1	permutation						4_IgG-4_IgA	mut_shuffle65	0.997376	permutation		4_IgM-4_IgA	mut_shuffle65	1	permutation		4_IgM-4_IgG	mut_shuffle65	1	permutation						4_IgG-4_IgA	mut_shuffle65	1	permutation		4_IgM-4_IgA	mut_shuffle65	1
				4_IgG-4_IgA	mut_shuffle66	0.999996	permutation		4_IgM-4_IgA	mut_shuffle66	1	permutation		4_IgM-4_IgG	mut_shuffle66	1	permutation						4_IgG-4_IgA	mut_shuffle66	0.999922	permutation		4_IgM-4_IgA	mut_shuffle66	1	permutation		4_IgM-4_IgG	mut_shuffle66	1	permutation						4_IgG-4_IgA	mut_shuffle66	1	permutation		4_IgM-4_IgA	mut_shuffle66	1
				4_IgG-4_IgA	mut_shuffle67	1	permutation		4_IgM-4_IgA	mut_shuffle67	1	permutation		4_IgM-4_IgG	mut_shuffle67	1	permutation						4_IgG-4_IgA	mut_shuffle67	1	permutation		4_IgM-4_IgA	mut_shuffle67	1	permutation		4_IgM-4_IgG	mut_shuffle67	1	permutation						4_IgG-4_IgA	mut_shuffle67	1	permutation		4_IgM-4_IgA	mut_shuffle67	0.999008
				4_IgG-4_IgA	mut_shuffle68	0.911243	permutation		4_IgM-4_IgA	mut_shuffle68	0.999843	permutation		4_IgM-4_IgG	mut_shuffle68	0.722754	permutation						4_IgG-4_IgA	mut_shuffle68	1	permutation		4_IgM-4_IgA	mut_shuffle68	1	permutation		4_IgM-4_IgG	mut_shuffle68	1	permutation						4_IgG-4_IgA	mut_shuffle68	1	permutation		4_IgM-4_IgA	mut_shuffle68	1
				4_IgG-4_IgA	mut_shuffle69	0.996979	permutation		4_IgM-4_IgA	mut_shuffle69	1	permutation		4_IgM-4_IgG	mut_shuffle69	1	permutation						4_IgG-4_IgA	mut_shuffle69	1	permutation		4_IgM-4_IgA	mut_shuffle69	1	permutation		4_IgM-4_IgG	mut_shuffle69	1	permutation						4_IgG-4_IgA	mut_shuffle69	1	permutation		4_IgM-4_IgA	mut_shuffle69	1
				4_IgG-4_IgA	mut_shuffle70	1	permutation		4_IgM-4_IgA	mut_shuffle70	1	permutation		4_IgM-4_IgG	mut_shuffle70	1	permutation						4_IgG-4_IgA	mut_shuffle70	0.999986	permutation		4_IgM-4_IgA	mut_shuffle70	1	permutation		4_IgM-4_IgG	mut_shuffle70	1	permutation						4_IgG-4_IgA	mut_shuffle70	0.999999	permutation		4_IgM-4_IgA	mut_shuffle70	1
				4_IgG-4_IgA	mut_shuffle71	1	permutation		4_IgM-4_IgA	mut_shuffle71	1	permutation		4_IgM-4_IgG	mut_shuffle71	1	permutation						4_IgG-4_IgA	mut_shuffle71	0.999997	permutation		4_IgM-4_IgA	mut_shuffle71	0.995573	permutation		4_IgM-4_IgG	mut_shuffle71	0.999999	permutation						4_IgG-4_IgA	mut_shuffle71	1	permutation		4_IgM-4_IgA	mut_shuffle71	1
				4_IgG-4_IgA	mut_shuffle72	1	permutation		4_IgM-4_IgA	mut_shuffle72	1	permutation		4_IgM-4_IgG	mut_shuffle72	1	permutation						4_IgG-4_IgA	mut_shuffle72	1	permutation		4_IgM-4_IgA	mut_shuffle72	1	permutation		4_IgM-4_IgG	mut_shuffle72	1	permutation						4_IgG-4_IgA	mut_shuffle72	1	permutation		4_IgM-4_IgA	mut_shuffle72	1
				4_IgG-4_IgA	mut_shuffle73	1	permutation		4_IgM-4_IgA	mut_shuffle73	0.995616	permutation		4_IgM-4_IgG	mut_shuffle73	0.999994	permutation						4_IgG-4_IgA	mut_shuffle73	1	permutation		4_IgM-4_IgA	mut_shuffle73	0.999537	permutation		4_IgM-4_IgG	mut_shuffle73	0.999996	permutation						4_IgG-4_IgA	mut_shuffle73	1	permutation		4_IgM-4_IgA	mut_shuffle73	0.991422
				4_IgG-4_IgA	mut_shuffle74	1	permutation		4_IgM-4_IgA	mut_shuffle74	0.999738	permutation		4_IgM-4_IgG	mut_shuffle74	0.999997	permutation						4_IgG-4_IgA	mut_shuffle74	1	permutation		4_IgM-4_IgA	mut_shuffle74	1	permutation		4_IgM-4_IgG	mut_shuffle74	1	permutation						4_IgG-4_IgA	mut_shuffle74	1	permutation		4_IgM-4_IgA	mut_shuffle74	1
				4_IgG-4_IgA	mut_shuffle75	1	permutation		4_IgM-4_IgA	mut_shuffle75	1	permutation		4_IgM-4_IgG	mut_shuffle75	1	permutation						4_IgG-4_IgA	mut_shuffle75	1	permutation		4_IgM-4_IgA	mut_shuffle75	1	permutation		4_IgM-4_IgG	mut_shuffle75	1	permutation						4_IgG-4_IgA	mut_shuffle75	1	permutation		4_IgM-4_IgA	mut_shuffle75	1
				4_IgG-4_IgA	mut_shuffle76	1	permutation		4_IgM-4_IgA	mut_shuffle76	1	permutation		4_IgM-4_IgG	mut_shuffle76	1	permutation						4_IgG-4_IgA	mut_shuffle76	1	permutation		4_IgM-4_IgA	mut_shuffle76	1	permutation		4_IgM-4_IgG	mut_shuffle76	1	permutation						4_IgG-4_IgA	mut_shuffle76	1	permutation		4_IgM-4_IgA	mut_shuffle76	0.999998
				4_IgG-4_IgA	mut_shuffle77	1	permutation		4_IgM-4_IgA	mut_shuffle77	1	permutation		4_IgM-4_IgG	mut_shuffle77	1	permutation						4_IgG-4_IgA	mut_shuffle77	1	permutation		4_IgM-4_IgA	mut_shuffle77	1	permutation		4_IgM-4_IgG	mut_shuffle77	1	permutation						4_IgG-4_IgA	mut_shuffle77	1	permutation		4_IgM-4_IgA	mut_shuffle77	1
				4_IgG-4_IgA	mut_shuffle78	1	permutation		4_IgM-4_IgA	mut_shuffle78	1	permutation		4_IgM-4_IgG	mut_shuffle78	1	permutation						4_IgG-4_IgA	mut_shuffle78	1	permutation		4_IgM-4_IgA	mut_shuffle78	1	permutation		4_IgM-4_IgG	mut_shuffle78	1	permutation						4_IgG-4_IgA	mut_shuffle78	1	permutation		4_IgM-4_IgA	mut_shuffle78	1
				4_IgG-4_IgA	mut_shuffle79	1	permutation		4_IgM-4_IgA	mut_shuffle79	1	permutation		4_IgM-4_IgG	mut_shuffle79	1	permutation						4_IgG-4_IgA	mut_shuffle79	0.997793	permutation		4_IgM-4_IgA	mut_shuffle79	1	permutation		4_IgM-4_IgG	mut_shuffle79	1	permutation						4_IgG-4_IgA	mut_shuffle79	1	permutation		4_IgM-4_IgA	mut_shuffle79	0.987893
				4_IgG-4_IgA	mut_shuffle80	1	permutation		4_IgM-4_IgA	mut_shuffle80	1	permutation		4_IgM-4_IgG	mut_shuffle80	1	permutation						4_IgG-4_IgA	mut_shuffle80	1	permutation		4_IgM-4_IgA	mut_shuffle80	1	permutation		4_IgM-4_IgG	mut_shuffle80	1	permutation						4_IgG-4_IgA	mut_shuffle80	1	permutation		4_IgM-4_IgA	mut_shuffle80	0.999941
				4_IgG-4_IgA	mut_shuffle81	1	permutation		4_IgM-4_IgA	mut_shuffle81	1	permutation		4_IgM-4_IgG	mut_shuffle81	1	permutation						4_IgG-4_IgA	mut_shuffle81	0.99999	permutation		4_IgM-4_IgA	mut_shuffle81	1	permutation		4_IgM-4_IgG	mut_shuffle81	1	permutation						4_IgG-4_IgA	mut_shuffle81	1	permutation		4_IgM-4_IgA	mut_shuffle81	1
				4_IgG-4_IgA	mut_shuffle82	1	permutation		4_IgM-4_IgA	mut_shuffle82	1	permutation		4_IgM-4_IgG	mut_shuffle82	1	permutation						4_IgG-4_IgA	mut_shuffle82	0.99996	permutation		4_IgM-4_IgA	mut_shuffle82	1	permutation		4_IgM-4_IgG	mut_shuffle82	1	permutation						4_IgG-4_IgA	mut_shuffle82	1	permutation		4_IgM-4_IgA	mut_shuffle82	1
				4_IgG-4_IgA	mut_shuffle83	1	permutation		4_IgM-4_IgA	mut_shuffle83	1	permutation		4_IgM-4_IgG	mut_shuffle83	1	permutation						4_IgG-4_IgA	mut_shuffle83	1	permutation		4_IgM-4_IgA	mut_shuffle83	1	permutation		4_IgM-4_IgG	mut_shuffle83	1	permutation						4_IgG-4_IgA	mut_shuffle83	1	permutation		4_IgM-4_IgA	mut_shuffle83	1
				4_IgG-4_IgA	mut_shuffle84	1	permutation		4_IgM-4_IgA	mut_shuffle84	1	permutation		4_IgM-4_IgG	mut_shuffle84	1	permutation						4_IgG-4_IgA	mut_shuffle84	0.983807	permutation		4_IgM-4_IgA	mut_shuffle84	1	permutation		4_IgM-4_IgG	mut_shuffle84	1	permutation						4_IgG-4_IgA	mut_shuffle84	1	permutation		4_IgM-4_IgA	mut_shuffle84	1
				4_IgG-4_IgA	mut_shuffle85	1	permutation		4_IgM-4_IgA	mut_shuffle85	0.999996	permutation		4_IgM-4_IgG	mut_shuffle85	1	permutation						4_IgG-4_IgA	mut_shuffle85	0.999979	permutation		4_IgM-4_IgA	mut_shuffle85	1	permutation		4_IgM-4_IgG	mut_shuffle85	1	permutation						4_IgG-4_IgA	mut_shuffle85	1	permutation		4_IgM-4_IgA	mut_shuffle85	1
				4_IgG-4_IgA	mut_shuffle86	1	permutation		4_IgM-4_IgA	mut_shuffle86	1	permutation		4_IgM-4_IgG	mut_shuffle86	1	permutation						4_IgG-4_IgA	mut_shuffle86	1	permutation		4_IgM-4_IgA	mut_shuffle86	1	permutation		4_IgM-4_IgG	mut_shuffle86	1	permutation						4_IgG-4_IgA	mut_shuffle86	1	permutation		4_IgM-4_IgA	mut_shuffle86	1
				4_IgG-4_IgA	mut_shuffle87	1	permutation		4_IgM-4_IgA	mut_shuffle87	0.991543	permutation		4_IgM-4_IgG	mut_shuffle87	0.993466	permutation						4_IgG-4_IgA	mut_shuffle87	1	permutation		4_IgM-4_IgA	mut_shuffle87	1	permutation		4_IgM-4_IgG	mut_shuffle87	1	permutation						4_IgG-4_IgA	mut_shuffle87	1	permutation		4_IgM-4_IgA	mut_shuffle87	1
				4_IgG-4_IgA	mut_shuffle88	1	permutation		4_IgM-4_IgA	mut_shuffle88	1	permutation		4_IgM-4_IgG	mut_shuffle88	1	permutation						4_IgG-4_IgA	mut_shuffle88	1	permutation		4_IgM-4_IgA	mut_shuffle88	1	permutation		4_IgM-4_IgG	mut_shuffle88	1	permutation						4_IgG-4_IgA	mut_shuffle88	1	permutation		4_IgM-4_IgA	mut_shuffle88	1
				4_IgG-4_IgA	mut_shuffle89	1	permutation		4_IgM-4_IgA	mut_shuffle89	0.99976	permutation		4_IgM-4_IgG	mut_shuffle89	0.999672	permutation						4_IgG-4_IgA	mut_shuffle89	1	permutation		4_IgM-4_IgA	mut_shuffle89	1	permutation		4_IgM-4_IgG	mut_shuffle89	1	permutation						4_IgG-4_IgA	mut_shuffle89	1	permutation		4_IgM-4_IgA	mut_shuffle89	1
				4_IgG-4_IgA	mut_shuffle90	1	permutation		4_IgM-4_IgA	mut_shuffle90	1	permutation		4_IgM-4_IgG	mut_shuffle90	1	permutation						4_IgG-4_IgA	mut_shuffle90	1	permutation		4_IgM-4_IgA	mut_shuffle90	1	permutation		4_IgM-4_IgG	mut_shuffle90	1	permutation						4_IgG-4_IgA	mut_shuffle90	0.999898	permutation		4_IgM-4_IgA	mut_shuffle90	1
				4_IgG-4_IgA	mut_shuffle91	1	permutation		4_IgM-4_IgA	mut_shuffle91	1	permutation		4_IgM-4_IgG	mut_shuffle91	0.999999	permutation						4_IgG-4_IgA	mut_shuffle91	0.999992	permutation		4_IgM-4_IgA	mut_shuffle91	0.94612	permutation		4_IgM-4_IgG	mut_shuffle91	0.999809	permutation						4_IgG-4_IgA	mut_shuffle91	1	permutation		4_IgM-4_IgA	mut_shuffle91	1
				4_IgG-4_IgA	mut_shuffle92	1	permutation		4_IgM-4_IgA	mut_shuffle92	1	permutation		4_IgM-4_IgG	mut_shuffle92	1	permutation						4_IgG-4_IgA	mut_shuffle92	1	permutation		4_IgM-4_IgA	mut_shuffle92	0.93455	permutation		4_IgM-4_IgG	mut_shuffle92	0.546001	permutation						4_IgG-4_IgA	mut_shuffle92	0.798083	permutation		4_IgM-4_IgA	mut_shuffle92	1
				4_IgG-4_IgA	mut_shuffle93	1	permutation		4_IgM-4_IgA	mut_shuffle93	1	permutation		4_IgM-4_IgG	mut_shuffle93	1	permutation						4_IgG-4_IgA	mut_shuffle93	1	permutation		4_IgM-4_IgA	mut_shuffle93	1	permutation		4_IgM-4_IgG	mut_shuffle93	1	permutation						4_IgG-4_IgA	mut_shuffle93	1	permutation		4_IgM-4_IgA	mut_shuffle93	1
				4_IgG-4_IgA	mut_shuffle94	1	permutation		4_IgM-4_IgA	mut_shuffle94	1	permutation		4_IgM-4_IgG	mut_shuffle94	1	permutation						4_IgG-4_IgA	mut_shuffle94	1	permutation		4_IgM-4_IgA	mut_shuffle94	1	permutation		4_IgM-4_IgG	mut_shuffle94	1	permutation						4_IgG-4_IgA	mut_shuffle94	0.83761	permutation		4_IgM-4_IgA	mut_shuffle94	1
				4_IgG-4_IgA	mut_shuffle95	1	permutation		4_IgM-4_IgA	mut_shuffle95	1	permutation		4_IgM-4_IgG	mut_shuffle95	1	permutation						4_IgG-4_IgA	mut_shuffle95	1	permutation		4_IgM-4_IgA	mut_shuffle95	1	permutation		4_IgM-4_IgG	mut_shuffle95	1	permutation						4_IgG-4_IgA	mut_shuffle95	1	permutation		4_IgM-4_IgA	mut_shuffle95	1
				4_IgG-4_IgA	mut_shuffle96	1	permutation		4_IgM-4_IgA	mut_shuffle96	0.999972	permutation		4_IgM-4_IgG	mut_shuffle96	0.999639	permutation						4_IgG-4_IgA	mut_shuffle96	1	permutation		4_IgM-4_IgA	mut_shuffle96	1	permutation		4_IgM-4_IgG	mut_shuffle96	1	permutation						4_IgG-4_IgA	mut_shuffle96	1	permutation		4_IgM-4_IgA	mut_shuffle96	1
				4_IgG-4_IgA	mut_shuffle97	1	permutation		4_IgM-4_IgA	mut_shuffle97	1	permutation		4_IgM-4_IgG	mut_shuffle97	1	permutation						4_IgG-4_IgA	mut_shuffle97	1	permutation		4_IgM-4_IgA	mut_shuffle97	1	permutation		4_IgM-4_IgG	mut_shuffle97	1	permutation						4_IgG-4_IgA	mut_shuffle97	1	permutation		4_IgM-4_IgA	mut_shuffle97	1
				4_IgG-4_IgA	mut_shuffle98	1	permutation		4_IgM-4_IgA	mut_shuffle98	1	permutation		4_IgM-4_IgG	mut_shuffle98	1	permutation						4_IgG-4_IgA	mut_shuffle98	1	permutation		4_IgM-4_IgA	mut_shuffle98	0.999995	permutation		4_IgM-4_IgG	mut_shuffle98	1	permutation						4_IgG-4_IgA	mut_shuffle98	1	permutation		4_IgM-4_IgA	mut_shuffle98	1
				4_IgG-4_IgA	mut_shuffle99	1	permutation		4_IgM-4_IgA	mut_shuffle99	1	permutation		4_IgM-4_IgG	mut_shuffle99	1	permutation						4_IgG-4_IgA	mut_shuffle99	1	permutation		4_IgM-4_IgA	mut_shuffle99	1	permutation		4_IgM-4_IgG	mut_shuffle99	1	permutation						4_IgG-4_IgA	mut_shuffle99	1	permutation		4_IgM-4_IgA	mut_shuffle99	1
				4_IgG-4_IgA	mut_shuffle100	1	permutation		4_IgM-4_IgA	mut_shuffle100	1	permutation		4_IgM-4_IgG	mut_shuffle100	1	permutation						4_IgG-4_IgA	mut_shuffle100	1	permutation		4_IgM-4_IgA	mut_shuffle100	1	permutation		4_IgM-4_IgG	mut_shuffle100	1	permutation						4_IgG-4_IgA	mut_shuffle100	1	permutation		4_IgM-4_IgA	mut_shuffle100	1
				3_IgG-3_IgA	mut_shuffle1	1	permutation		3_IgM-3_IgA	mut_shuffle1	1	permutation		3_IgM-3_IgG	mut_shuffle1	1	permutation						3_IgG-3_IgA	mut_shuffle1	1	permutation		3_IgM-3_IgA	mut_shuffle1	1	permutation		3_IgM-3_IgG	mut_shuffle1	1	permutation						3_IgG-3_IgA	mut_shuffle1	1	permutation		3_IgM-3_IgA	mut_shuffle1	1
				3_IgG-3_IgA	mut_shuffle2	1	permutation		3_IgM-3_IgA	mut_shuffle2	1	permutation		3_IgM-3_IgG	mut_shuffle2	1	permutation						3_IgG-3_IgA	mut_shuffle2	1	permutation		3_IgM-3_IgA	mut_shuffle2	1	permutation		3_IgM-3_IgG	mut_shuffle2	1	permutation						3_IgG-3_IgA	mut_shuffle2	1	permutation		3_IgM-3_IgA	mut_shuffle2	1
				3_IgG-3_IgA	mut_shuffle3	1	permutation		3_IgM-3_IgA	mut_shuffle3	1	permutation		3_IgM-3_IgG	mut_shuffle3	1	permutation						3_IgG-3_IgA	mut_shuffle3	1	permutation		3_IgM-3_IgA	mut_shuffle3	1	permutation		3_IgM-3_IgG	mut_shuffle3	1	permutation						3_IgG-3_IgA	mut_shuffle3	1	permutation		3_IgM-3_IgA	mut_shuffle3	0.999968
				3_IgG-3_IgA	mut_shuffle4	1	permutation		3_IgM-3_IgA	mut_shuffle4	1	permutation		3_IgM-3_IgG	mut_shuffle4	1	permutation						3_IgG-3_IgA	mut_shuffle4	1	permutation		3_IgM-3_IgA	mut_shuffle4	1	permutation		3_IgM-3_IgG	mut_shuffle4	1	permutation						3_IgG-3_IgA	mut_shuffle4	1	permutation		3_IgM-3_IgA	mut_shuffle4	1
				3_IgG-3_IgA	mut_shuffle5	1	permutation		3_IgM-3_IgA	mut_shuffle5	1	permutation		3_IgM-3_IgG	mut_shuffle5	0.999465	permutation						3_IgG-3_IgA	mut_shuffle5	1	permutation		3_IgM-3_IgA	mut_shuffle5	0.999515	permutation		3_IgM-3_IgG	mut_shuffle5	1	permutation						3_IgG-3_IgA	mut_shuffle5	1	permutation		3_IgM-3_IgA	mut_shuffle5	1
				3_IgG-3_IgA	mut_shuffle6	1	permutation		3_IgM-3_IgA	mut_shuffle6	1	permutation		3_IgM-3_IgG	mut_shuffle6	1	permutation						3_IgG-3_IgA	mut_shuffle6	1	permutation		3_IgM-3_IgA	mut_shuffle6	1	permutation		3_IgM-3_IgG	mut_shuffle6	1	permutation						3_IgG-3_IgA	mut_shuffle6	1	permutation		3_IgM-3_IgA	mut_shuffle6	1
				3_IgG-3_IgA	mut_shuffle7	1	permutation		3_IgM-3_IgA	mut_shuffle7	1	permutation		3_IgM-3_IgG	mut_shuffle7	1	permutation						3_IgG-3_IgA	mut_shuffle7	1	permutation		3_IgM-3_IgA	mut_shuffle7	1	permutation		3_IgM-3_IgG	mut_shuffle7	1	permutation						3_IgG-3_IgA	mut_shuffle7	1	permutation		3_IgM-3_IgA	mut_shuffle7	1
				3_IgG-3_IgA	mut_shuffle8	1	permutation		3_IgM-3_IgA	mut_shuffle8	1	permutation		3_IgM-3_IgG	mut_shuffle8	1	permutation						3_IgG-3_IgA	mut_shuffle8	1	permutation		3_IgM-3_IgA	mut_shuffle8	0.999956	permutation		3_IgM-3_IgG	mut_shuffle8	1	permutation						3_IgG-3_IgA	mut_shuffle8	1	permutation		3_IgM-3_IgA	mut_shuffle8	1
				3_IgG-3_IgA	mut_shuffle9	1	permutation		3_IgM-3_IgA	mut_shuffle9	0.999862	permutation		3_IgM-3_IgG	mut_shuffle9	0.999996	permutation						3_IgG-3_IgA	mut_shuffle9	1	permutation		3_IgM-3_IgA	mut_shuffle9	1	permutation		3_IgM-3_IgG	mut_shuffle9	1	permutation						3_IgG-3_IgA	mut_shuffle9	1	permutation		3_IgM-3_IgA	mut_shuffle9	1
				3_IgG-3_IgA	mut_shuffle10	1	permutation		3_IgM-3_IgA	mut_shuffle10	1	permutation		3_IgM-3_IgG	mut_shuffle10	0.997588	permutation						3_IgG-3_IgA	mut_shuffle10	1	permutation		3_IgM-3_IgA	mut_shuffle10	1	permutation		3_IgM-3_IgG	mut_shuffle10	1	permutation						3_IgG-3_IgA	mut_shuffle10	1	permutation		3_IgM-3_IgA	mut_shuffle10	1
				3_IgG-3_IgA	mut_shuffle11	1	permutation		3_IgM-3_IgA	mut_shuffle11	1	permutation		3_IgM-3_IgG	mut_shuffle11	1	permutation						3_IgG-3_IgA	mut_shuffle11	0.853598	permutation		3_IgM-3_IgA	mut_shuffle11	0.848106	permutation		3_IgM-3_IgG	mut_shuffle11	1	permutation						3_IgG-3_IgA	mut_shuffle11	1	permutation		3_IgM-3_IgA	mut_shuffle11	1
				3_IgG-3_IgA	mut_shuffle12	1	permutation		3_IgM-3_IgA	mut_shuffle12	1	permutation		3_IgM-3_IgG	mut_shuffle12	1	permutation						3_IgG-3_IgA	mut_shuffle12	1	permutation		3_IgM-3_IgA	mut_shuffle12	1	permutation		3_IgM-3_IgG	mut_shuffle12	1	permutation						3_IgG-3_IgA	mut_shuffle12	1	permutation		3_IgM-3_IgA	mut_shuffle12	1
				3_IgG-3_IgA	mut_shuffle13	1	permutation		3_IgM-3_IgA	mut_shuffle13	1	permutation		3_IgM-3_IgG	mut_shuffle13	1	permutation						3_IgG-3_IgA	mut_shuffle13	0.999995	permutation		3_IgM-3_IgA	mut_shuffle13	1	permutation		3_IgM-3_IgG	mut_shuffle13	1	permutation						3_IgG-3_IgA	mut_shuffle13	1	permutation		3_IgM-3_IgA	mut_shuffle13	1
				3_IgG-3_IgA	mut_shuffle14	1	permutation		3_IgM-3_IgA	mut_shuffle14	1	permutation		3_IgM-3_IgG	mut_shuffle14	1	permutation						3_IgG-3_IgA	mut_shuffle14	1	permutation		3_IgM-3_IgA	mut_shuffle14	0.999986	permutation		3_IgM-3_IgG	mut_shuffle14	0.972018	permutation						3_IgG-3_IgA	mut_shuffle14	1	permutation		3_IgM-3_IgA	mut_shuffle14	1
				3_IgG-3_IgA	mut_shuffle15	1	permutation		3_IgM-3_IgA	mut_shuffle15	1	permutation		3_IgM-3_IgG	mut_shuffle15	1	permutation						3_IgG-3_IgA	mut_shuffle15	1	permutation		3_IgM-3_IgA	mut_shuffle15	1	permutation		3_IgM-3_IgG	mut_shuffle15	1	permutation						3_IgG-3_IgA	mut_shuffle15	1	permutation		3_IgM-3_IgA	mut_shuffle15	1
				3_IgG-3_IgA	mut_shuffle16	0.968046	permutation		3_IgM-3_IgA	mut_shuffle16	0.999995	permutation		3_IgM-3_IgG	mut_shuffle16	1	permutation						3_IgG-3_IgA	mut_shuffle16	1	permutation		3_IgM-3_IgA	mut_shuffle16	1	permutation		3_IgM-3_IgG	mut_shuffle16	1	permutation						3_IgG-3_IgA	mut_shuffle16	1	permutation		3_IgM-3_IgA	mut_shuffle16	1
				3_IgG-3_IgA	mut_shuffle17	1	permutation		3_IgM-3_IgA	mut_shuffle17	1	permutation		3_IgM-3_IgG	mut_shuffle17	1	permutation						3_IgG-3_IgA	mut_shuffle17	1	permutation		3_IgM-3_IgA	mut_shuffle17	1	permutation		3_IgM-3_IgG	mut_shuffle17	1	permutation						3_IgG-3_IgA	mut_shuffle17	1	permutation		3_IgM-3_IgA	mut_shuffle17	0.999747
				3_IgG-3_IgA	mut_shuffle18	1	permutation		3_IgM-3_IgA	mut_shuffle18	1	permutation		3_IgM-3_IgG	mut_shuffle18	1	permutation						3_IgG-3_IgA	mut_shuffle18	1	permutation		3_IgM-3_IgA	mut_shuffle18	1	permutation		3_IgM-3_IgG	mut_shuffle18	1	permutation						3_IgG-3_IgA	mut_shuffle18	0.999845	permutation		3_IgM-3_IgA	mut_shuffle18	1
				3_IgG-3_IgA	mut_shuffle19	1	permutation		3_IgM-3_IgA	mut_shuffle19	1	permutation		3_IgM-3_IgG	mut_shuffle19	1	permutation						3_IgG-3_IgA	mut_shuffle19	1	permutation		3_IgM-3_IgA	mut_shuffle19	1	permutation		3_IgM-3_IgG	mut_shuffle19	1	permutation						3_IgG-3_IgA	mut_shuffle19	1	permutation		3_IgM-3_IgA	mut_shuffle19	1
				3_IgG-3_IgA	mut_shuffle20	1	permutation		3_IgM-3_IgA	mut_shuffle20	1	permutation		3_IgM-3_IgG	mut_shuffle20	0.997602	permutation						3_IgG-3_IgA	mut_shuffle20	1	permutation		3_IgM-3_IgA	mut_shuffle20	1	permutation		3_IgM-3_IgG	mut_shuffle20	1	permutation						3_IgG-3_IgA	mut_shuffle20	0.999808	permutation		3_IgM-3_IgA	mut_shuffle20	1
				3_IgG-3_IgA	mut_shuffle21	1	permutation		3_IgM-3_IgA	mut_shuffle21	1	permutation		3_IgM-3_IgG	mut_shuffle21	1	permutation						3_IgG-3_IgA	mut_shuffle21	1	permutation		3_IgM-3_IgA	mut_shuffle21	1	permutation		3_IgM-3_IgG	mut_shuffle21	1	permutation						3_IgG-3_IgA	mut_shuffle21	1	permutation		3_IgM-3_IgA	mut_shuffle21	1
				3_IgG-3_IgA	mut_shuffle22	1	permutation		3_IgM-3_IgA	mut_shuffle22	1	permutation		3_IgM-3_IgG	mut_shuffle22	1	permutation						3_IgG-3_IgA	mut_shuffle22	1	permutation		3_IgM-3_IgA	mut_shuffle22	1	permutation		3_IgM-3_IgG	mut_shuffle22	1	permutation						3_IgG-3_IgA	mut_shuffle22	1	permutation		3_IgM-3_IgA	mut_shuffle22	1
				3_IgG-3_IgA	mut_shuffle23	1	permutation		3_IgM-3_IgA	mut_shuffle23	1	permutation		3_IgM-3_IgG	mut_shuffle23	0.999992	permutation						3_IgG-3_IgA	mut_shuffle23	1	permutation		3_IgM-3_IgA	mut_shuffle23	0.987002	permutation		3_IgM-3_IgG	mut_shuffle23	0.999992	permutation						3_IgG-3_IgA	mut_shuffle23	1	permutation		3_IgM-3_IgA	mut_shuffle23	1
				3_IgG-3_IgA	mut_shuffle24	1	permutation		3_IgM-3_IgA	mut_shuffle24	0.999999	permutation		3_IgM-3_IgG	mut_shuffle24	1	permutation						3_IgG-3_IgA	mut_shuffle24	0.989539	permutation		3_IgM-3_IgA	mut_shuffle24	1	permutation		3_IgM-3_IgG	mut_shuffle24	1	permutation						3_IgG-3_IgA	mut_shuffle24	1	permutation		3_IgM-3_IgA	mut_shuffle24	0.999294
				3_IgG-3_IgA	mut_shuffle25	1	permutation		3_IgM-3_IgA	mut_shuffle25	1	permutation		3_IgM-3_IgG	mut_shuffle25	1	permutation						3_IgG-3_IgA	mut_shuffle25	1	permutation		3_IgM-3_IgA	mut_shuffle25	1	permutation		3_IgM-3_IgG	mut_shuffle25	1	permutation						3_IgG-3_IgA	mut_shuffle25	1	permutation		3_IgM-3_IgA	mut_shuffle25	1
				3_IgG-3_IgA	mut_shuffle26	1	permutation		3_IgM-3_IgA	mut_shuffle26	0.888008	permutation		3_IgM-3_IgG	mut_shuffle26	0.996629	permutation						3_IgG-3_IgA	mut_shuffle26	0.999999	permutation		3_IgM-3_IgA	mut_shuffle26	1	permutation		3_IgM-3_IgG	mut_shuffle26	1	permutation						3_IgG-3_IgA	mut_shuffle26	0.998839	permutation		3_IgM-3_IgA	mut_shuffle26	1
				3_IgG-3_IgA	mut_shuffle27	1	permutation		3_IgM-3_IgA	mut_shuffle27	1	permutation		3_IgM-3_IgG	mut_shuffle27	1	permutation						3_IgG-3_IgA	mut_shuffle27	1	permutation		3_IgM-3_IgA	mut_shuffle27	1	permutation		3_IgM-3_IgG	mut_shuffle27	1	permutation						3_IgG-3_IgA	mut_shuffle27	1	permutation		3_IgM-3_IgA	mut_shuffle27	1
				3_IgG-3_IgA	mut_shuffle28	0.99979	permutation		3_IgM-3_IgA	mut_shuffle28	0.998741	permutation		3_IgM-3_IgG	mut_shuffle28	1	permutation						3_IgG-3_IgA	mut_shuffle28	1	permutation		3_IgM-3_IgA	mut_shuffle28	1	permutation		3_IgM-3_IgG	mut_shuffle28	1	permutation						3_IgG-3_IgA	mut_shuffle28	1	permutation		3_IgM-3_IgA	mut_shuffle28	1
				3_IgG-3_IgA	mut_shuffle29	1	permutation		3_IgM-3_IgA	mut_shuffle29	1	permutation		3_IgM-3_IgG	mut_shuffle29	1	permutation						3_IgG-3_IgA	mut_shuffle29	1	permutation		3_IgM-3_IgA	mut_shuffle29	1	permutation		3_IgM-3_IgG	mut_shuffle29	1	permutation						3_IgG-3_IgA	mut_shuffle29	1	permutation		3_IgM-3_IgA	mut_shuffle29	0.998024
				3_IgG-3_IgA	mut_shuffle30	1	permutation		3_IgM-3_IgA	mut_shuffle30	1	permutation		3_IgM-3_IgG	mut_shuffle30	1	permutation						3_IgG-3_IgA	mut_shuffle30	1	permutation		3_IgM-3_IgA	mut_shuffle30	1	permutation		3_IgM-3_IgG	mut_shuffle30	1	permutation						3_IgG-3_IgA	mut_shuffle30	0.962141	permutation		3_IgM-3_IgA	mut_shuffle30	1
				3_IgG-3_IgA	mut_shuffle31	1	permutation		3_IgM-3_IgA	mut_shuffle31	1	permutation		3_IgM-3_IgG	mut_shuffle31	1	permutation						3_IgG-3_IgA	mut_shuffle31	1	permutation		3_IgM-3_IgA	mut_shuffle31	1	permutation		3_IgM-3_IgG	mut_shuffle31	1	permutation						3_IgG-3_IgA	mut_shuffle31	1	permutation		3_IgM-3_IgA	mut_shuffle31	1
				3_IgG-3_IgA	mut_shuffle32	0.99857	permutation		3_IgM-3_IgA	mut_shuffle32	1	permutation		3_IgM-3_IgG	mut_shuffle32	1	permutation						3_IgG-3_IgA	mut_shuffle32	0.992997	permutation		3_IgM-3_IgA	mut_shuffle32	1	permutation		3_IgM-3_IgG	mut_shuffle32	0.993168	permutation						3_IgG-3_IgA	mut_shuffle32	1	permutation		3_IgM-3_IgA	mut_shuffle32	1
				3_IgG-3_IgA	mut_shuffle33	0.9999	permutation		3_IgM-3_IgA	mut_shuffle33	1	permutation		3_IgM-3_IgG	mut_shuffle33	1	permutation						3_IgG-3_IgA	mut_shuffle33	1	permutation		3_IgM-3_IgA	mut_shuffle33	1	permutation		3_IgM-3_IgG	mut_shuffle33	1	permutation						3_IgG-3_IgA	mut_shuffle33	0.999998	permutation		3_IgM-3_IgA	mut_shuffle33	1
				3_IgG-3_IgA	mut_shuffle34	1	permutation		3_IgM-3_IgA	mut_shuffle34	1	permutation		3_IgM-3_IgG	mut_shuffle34	1	permutation						3_IgG-3_IgA	mut_shuffle34	1	permutation		3_IgM-3_IgA	mut_shuffle34	1	permutation		3_IgM-3_IgG	mut_shuffle34	1	permutation						3_IgG-3_IgA	mut_shuffle34	1	permutation		3_IgM-3_IgA	mut_shuffle34	1
				3_IgG-3_IgA	mut_shuffle35	1	permutation		3_IgM-3_IgA	mut_shuffle35	1	permutation		3_IgM-3_IgG	mut_shuffle35	1	permutation						3_IgG-3_IgA	mut_shuffle35	0.999651	permutation		3_IgM-3_IgA	mut_shuffle35	1	permutation		3_IgM-3_IgG	mut_shuffle35	1	permutation						3_IgG-3_IgA	mut_shuffle35	1	permutation		3_IgM-3_IgA	mut_shuffle35	1
				3_IgG-3_IgA	mut_shuffle36	1	permutation		3_IgM-3_IgA	mut_shuffle36	1	permutation		3_IgM-3_IgG	mut_shuffle36	1	permutation						3_IgG-3_IgA	mut_shuffle36	1	permutation		3_IgM-3_IgA	mut_shuffle36	1	permutation		3_IgM-3_IgG	mut_shuffle36	1	permutation						3_IgG-3_IgA	mut_shuffle36	1	permutation		3_IgM-3_IgA	mut_shuffle36	1
				3_IgG-3_IgA	mut_shuffle37	1	permutation		3_IgM-3_IgA	mut_shuffle37	1	permutation		3_IgM-3_IgG	mut_shuffle37	1	permutation						3_IgG-3_IgA	mut_shuffle37	1	permutation		3_IgM-3_IgA	mut_shuffle37	1	permutation		3_IgM-3_IgG	mut_shuffle37	1	permutation						3_IgG-3_IgA	mut_shuffle37	1	permutation		3_IgM-3_IgA	mut_shuffle37	1
				3_IgG-3_IgA	mut_shuffle38	1	permutation		3_IgM-3_IgA	mut_shuffle38	1	permutation		3_IgM-3_IgG	mut_shuffle38	1	permutation						3_IgG-3_IgA	mut_shuffle38	1	permutation		3_IgM-3_IgA	mut_shuffle38	1	permutation		3_IgM-3_IgG	mut_shuffle38	1	permutation						3_IgG-3_IgA	mut_shuffle38	1	permutation		3_IgM-3_IgA	mut_shuffle38	0.999927
				3_IgG-3_IgA	mut_shuffle39	1	permutation		3_IgM-3_IgA	mut_shuffle39	1	permutation		3_IgM-3_IgG	mut_shuffle39	1	permutation						3_IgG-3_IgA	mut_shuffle39	1	permutation		3_IgM-3_IgA	mut_shuffle39	1	permutation		3_IgM-3_IgG	mut_shuffle39	1	permutation						3_IgG-3_IgA	mut_shuffle39	1	permutation		3_IgM-3_IgA	mut_shuffle39	1
				3_IgG-3_IgA	mut_shuffle40	1	permutation		3_IgM-3_IgA	mut_shuffle40	1	permutation		3_IgM-3_IgG	mut_shuffle40	1	permutation						3_IgG-3_IgA	mut_shuffle40	1	permutation		3_IgM-3_IgA	mut_shuffle40	1	permutation		3_IgM-3_IgG	mut_shuffle40	1	permutation						3_IgG-3_IgA	mut_shuffle40	1	permutation		3_IgM-3_IgA	mut_shuffle40	1
				3_IgG-3_IgA	mut_shuffle41	1	permutation		3_IgM-3_IgA	mut_shuffle41	0.995658	permutation		3_IgM-3_IgG	mut_shuffle41	0.982402	permutation						3_IgG-3_IgA	mut_shuffle41	1	permutation		3_IgM-3_IgA	mut_shuffle41	1	permutation		3_IgM-3_IgG	mut_shuffle41	0.999688	permutation						3_IgG-3_IgA	mut_shuffle41	1	permutation		3_IgM-3_IgA	mut_shuffle41	1
				3_IgG-3_IgA	mut_shuffle42	1	permutation		3_IgM-3_IgA	mut_shuffle42	1	permutation		3_IgM-3_IgG	mut_shuffle42	1	permutation						3_IgG-3_IgA	mut_shuffle42	1	permutation		3_IgM-3_IgA	mut_shuffle42	1	permutation		3_IgM-3_IgG	mut_shuffle42	0.998964	permutation						3_IgG-3_IgA	mut_shuffle42	1	permutation		3_IgM-3_IgA	mut_shuffle42	1
				3_IgG-3_IgA	mut_shuffle43	1	permutation		3_IgM-3_IgA	mut_shuffle43	1	permutation		3_IgM-3_IgG	mut_shuffle43	1	permutation						3_IgG-3_IgA	mut_shuffle43	1	permutation		3_IgM-3_IgA	mut_shuffle43	1	permutation		3_IgM-3_IgG	mut_shuffle43	1	permutation						3_IgG-3_IgA	mut_shuffle43	1	permutation		3_IgM-3_IgA	mut_shuffle43	1
				3_IgG-3_IgA	mut_shuffle44	1	permutation		3_IgM-3_IgA	mut_shuffle44	1	permutation		3_IgM-3_IgG	mut_shuffle44	1	permutation						3_IgG-3_IgA	mut_shuffle44	1	permutation		3_IgM-3_IgA	mut_shuffle44	1	permutation		3_IgM-3_IgG	mut_shuffle44	1	permutation						3_IgG-3_IgA	mut_shuffle44	1	permutation		3_IgM-3_IgA	mut_shuffle44	1
				3_IgG-3_IgA	mut_shuffle45	1	permutation		3_IgM-3_IgA	mut_shuffle45	1	permutation		3_IgM-3_IgG	mut_shuffle45	1	permutation						3_IgG-3_IgA	mut_shuffle45	1	permutation		3_IgM-3_IgA	mut_shuffle45	1	permutation		3_IgM-3_IgG	mut_shuffle45	1	permutation						3_IgG-3_IgA	mut_shuffle45	1	permutation		3_IgM-3_IgA	mut_shuffle45	0.999998
				3_IgG-3_IgA	mut_shuffle46	1	permutation		3_IgM-3_IgA	mut_shuffle46	1	permutation		3_IgM-3_IgG	mut_shuffle46	1	permutation						3_IgG-3_IgA	mut_shuffle46	1	permutation		3_IgM-3_IgA	mut_shuffle46	1	permutation		3_IgM-3_IgG	mut_shuffle46	1	permutation						3_IgG-3_IgA	mut_shuffle46	1	permutation		3_IgM-3_IgA	mut_shuffle46	1
				3_IgG-3_IgA	mut_shuffle47	1	permutation		3_IgM-3_IgA	mut_shuffle47	1	permutation		3_IgM-3_IgG	mut_shuffle47	1	permutation						3_IgG-3_IgA	mut_shuffle47	1	permutation		3_IgM-3_IgA	mut_shuffle47	1	permutation		3_IgM-3_IgG	mut_shuffle47	1	permutation						3_IgG-3_IgA	mut_shuffle47	1	permutation		3_IgM-3_IgA	mut_shuffle47	1
				3_IgG-3_IgA	mut_shuffle48	1	permutation		3_IgM-3_IgA	mut_shuffle48	1	permutation		3_IgM-3_IgG	mut_shuffle48	1	permutation						3_IgG-3_IgA	mut_shuffle48	1	permutation		3_IgM-3_IgA	mut_shuffle48	1	permutation		3_IgM-3_IgG	mut_shuffle48	1	permutation						3_IgG-3_IgA	mut_shuffle48	1	permutation		3_IgM-3_IgA	mut_shuffle48	1
				3_IgG-3_IgA	mut_shuffle49	0.916555	permutation		3_IgM-3_IgA	mut_shuffle49	1	permutation		3_IgM-3_IgG	mut_shuffle49	0.999971	permutation						3_IgG-3_IgA	mut_shuffle49	1	permutation		3_IgM-3_IgA	mut_shuffle49	0.999999	permutation		3_IgM-3_IgG	mut_shuffle49	0.999908	permutation						3_IgG-3_IgA	mut_shuffle49	1	permutation		3_IgM-3_IgA	mut_shuffle49	1
				3_IgG-3_IgA	mut_shuffle50	1	permutation		3_IgM-3_IgA	mut_shuffle50	1	permutation		3_IgM-3_IgG	mut_shuffle50	1	permutation						3_IgG-3_IgA	mut_shuffle50	1	permutation		3_IgM-3_IgA	mut_shuffle50	1	permutation		3_IgM-3_IgG	mut_shuffle50	1	permutation						3_IgG-3_IgA	mut_shuffle50	1	permutation		3_IgM-3_IgA	mut_shuffle50	0.999737
				3_IgG-3_IgA	mut_shuffle51	1	permutation		3_IgM-3_IgA	mut_shuffle51	1	permutation		3_IgM-3_IgG	mut_shuffle51	1	permutation						3_IgG-3_IgA	mut_shuffle51	1	permutation		3_IgM-3_IgA	mut_shuffle51	1	permutation		3_IgM-3_IgG	mut_shuffle51	1	permutation						3_IgG-3_IgA	mut_shuffle51	1	permutation		3_IgM-3_IgA	mut_shuffle51	1
				3_IgG-3_IgA	mut_shuffle52	1	permutation		3_IgM-3_IgA	mut_shuffle52	1	permutation		3_IgM-3_IgG	mut_shuffle52	1	permutation						3_IgG-3_IgA	mut_shuffle52	0.999999	permutation		3_IgM-3_IgA	mut_shuffle52	1	permutation		3_IgM-3_IgG	mut_shuffle52	1	permutation						3_IgG-3_IgA	mut_shuffle52	1	permutation		3_IgM-3_IgA	mut_shuffle52	1
				3_IgG-3_IgA	mut_shuffle53	1	permutation		3_IgM-3_IgA	mut_shuffle53	1	permutation		3_IgM-3_IgG	mut_shuffle53	1	permutation						3_IgG-3_IgA	mut_shuffle53	1	permutation		3_IgM-3_IgA	mut_shuffle53	1	permutation		3_IgM-3_IgG	mut_shuffle53	1	permutation						3_IgG-3_IgA	mut_shuffle53	1	permutation		3_IgM-3_IgA	mut_shuffle53	1
				3_IgG-3_IgA	mut_shuffle54	1	permutation		3_IgM-3_IgA	mut_shuffle54	1	permutation		3_IgM-3_IgG	mut_shuffle54	1	permutation						3_IgG-3_IgA	mut_shuffle54	1	permutation		3_IgM-3_IgA	mut_shuffle54	1	permutation		3_IgM-3_IgG	mut_shuffle54	1	permutation						3_IgG-3_IgA	mut_shuffle54	1	permutation		3_IgM-3_IgA	mut_shuffle54	0.999999
				3_IgG-3_IgA	mut_shuffle55	1	permutation		3_IgM-3_IgA	mut_shuffle55	1	permutation		3_IgM-3_IgG	mut_shuffle55	1	permutation						3_IgG-3_IgA	mut_shuffle55	1	permutation		3_IgM-3_IgA	mut_shuffle55	1	permutation		3_IgM-3_IgG	mut_shuffle55	1	permutation						3_IgG-3_IgA	mut_shuffle55	1	permutation		3_IgM-3_IgA	mut_shuffle55	1
				3_IgG-3_IgA	mut_shuffle56	1	permutation		3_IgM-3_IgA	mut_shuffle56	1	permutation		3_IgM-3_IgG	mut_shuffle56	1	permutation						3_IgG-3_IgA	mut_shuffle56	1	permutation		3_IgM-3_IgA	mut_shuffle56	1	permutation		3_IgM-3_IgG	mut_shuffle56	1	permutation						3_IgG-3_IgA	mut_shuffle56	0.988678	permutation		3_IgM-3_IgA	mut_shuffle56	1
				3_IgG-3_IgA	mut_shuffle57	0.999999	permutation		3_IgM-3_IgA	mut_shuffle57	1	permutation		3_IgM-3_IgG	mut_shuffle57	1	permutation						3_IgG-3_IgA	mut_shuffle57	1	permutation		3_IgM-3_IgA	mut_shuffle57	1	permutation		3_IgM-3_IgG	mut_shuffle57	1	permutation						3_IgG-3_IgA	mut_shuffle57	0.999999	permutation		3_IgM-3_IgA	mut_shuffle57	1
				3_IgG-3_IgA	mut_shuffle58	1	permutation		3_IgM-3_IgA	mut_shuffle58	0.973052	permutation		3_IgM-3_IgG	mut_shuffle58	0.999385	permutation						3_IgG-3_IgA	mut_shuffle58	0.999981	permutation		3_IgM-3_IgA	mut_shuffle58	1	permutation		3_IgM-3_IgG	mut_shuffle58	1	permutation						3_IgG-3_IgA	mut_shuffle58	1	permutation		3_IgM-3_IgA	mut_shuffle58	1
				3_IgG-3_IgA	mut_shuffle59	1	permutation		3_IgM-3_IgA	mut_shuffle59	1	permutation		3_IgM-3_IgG	mut_shuffle59	1	permutation						3_IgG-3_IgA	mut_shuffle59	1	permutation		3_IgM-3_IgA	mut_shuffle59	1	permutation		3_IgM-3_IgG	mut_shuffle59	1	permutation						3_IgG-3_IgA	mut_shuffle59	1	permutation		3_IgM-3_IgA	mut_shuffle59	0.999412
				3_IgG-3_IgA	mut_shuffle60	1	permutation		3_IgM-3_IgA	mut_shuffle60	1	permutation		3_IgM-3_IgG	mut_shuffle60	1	permutation						3_IgG-3_IgA	mut_shuffle60	1	permutation		3_IgM-3_IgA	mut_shuffle60	1	permutation		3_IgM-3_IgG	mut_shuffle60	1	permutation						3_IgG-3_IgA	mut_shuffle60	1	permutation		3_IgM-3_IgA	mut_shuffle60	1
				3_IgG-3_IgA	mut_shuffle61	1	permutation		3_IgM-3_IgA	mut_shuffle61	0.999999	permutation		3_IgM-3_IgG	mut_shuffle61	0.999906	permutation						3_IgG-3_IgA	mut_shuffle61	0.999999	permutation		3_IgM-3_IgA	mut_shuffle61	0.999936	permutation		3_IgM-3_IgG	mut_shuffle61	1	permutation						3_IgG-3_IgA	mut_shuffle61	1	permutation		3_IgM-3_IgA	mut_shuffle61	1
				3_IgG-3_IgA	mut_shuffle62	1	permutation		3_IgM-3_IgA	mut_shuffle62	1	permutation		3_IgM-3_IgG	mut_shuffle62	1	permutation						3_IgG-3_IgA	mut_shuffle62	1	permutation		3_IgM-3_IgA	mut_shuffle62	1	permutation		3_IgM-3_IgG	mut_shuffle62	1	permutation						3_IgG-3_IgA	mut_shuffle62	1	permutation		3_IgM-3_IgA	mut_shuffle62	1
				3_IgG-3_IgA	mut_shuffle63	1	permutation		3_IgM-3_IgA	mut_shuffle63	1	permutation		3_IgM-3_IgG	mut_shuffle63	1	permutation						3_IgG-3_IgA	mut_shuffle63	1	permutation		3_IgM-3_IgA	mut_shuffle63	1	permutation		3_IgM-3_IgG	mut_shuffle63	1	permutation						3_IgG-3_IgA	mut_shuffle63	1	permutation		3_IgM-3_IgA	mut_shuffle63	1
				3_IgG-3_IgA	mut_shuffle64	1	permutation		3_IgM-3_IgA	mut_shuffle64	1	permutation		3_IgM-3_IgG	mut_shuffle64	1	permutation						3_IgG-3_IgA	mut_shuffle64	1	permutation		3_IgM-3_IgA	mut_shuffle64	1	permutation		3_IgM-3_IgG	mut_shuffle64	1	permutation						3_IgG-3_IgA	mut_shuffle64	1	permutation		3_IgM-3_IgA	mut_shuffle64	1
				3_IgG-3_IgA	mut_shuffle65	1	permutation		3_IgM-3_IgA	mut_shuffle65	1	permutation		3_IgM-3_IgG	mut_shuffle65	1	permutation						3_IgG-3_IgA	mut_shuffle65	0.999998	permutation		3_IgM-3_IgA	mut_shuffle65	1	permutation		3_IgM-3_IgG	mut_shuffle65	1	permutation						3_IgG-3_IgA	mut_shuffle65	1	permutation		3_IgM-3_IgA	mut_shuffle65	1
				3_IgG-3_IgA	mut_shuffle66	1	permutation		3_IgM-3_IgA	mut_shuffle66	1	permutation		3_IgM-3_IgG	mut_shuffle66	1	permutation						3_IgG-3_IgA	mut_shuffle66	0.999996	permutation		3_IgM-3_IgA	mut_shuffle66	1	permutation		3_IgM-3_IgG	mut_shuffle66	1	permutation						3_IgG-3_IgA	mut_shuffle66	0.99998	permutation		3_IgM-3_IgA	mut_shuffle66	1
				3_IgG-3_IgA	mut_shuffle67	0.999944	permutation		3_IgM-3_IgA	mut_shuffle67	1	permutation		3_IgM-3_IgG	mut_shuffle67	1	permutation						3_IgG-3_IgA	mut_shuffle67	0.999959	permutation		3_IgM-3_IgA	mut_shuffle67	1	permutation		3_IgM-3_IgG	mut_shuffle67	1	permutation						3_IgG-3_IgA	mut_shuffle67	1	permutation		3_IgM-3_IgA	mut_shuffle67	1
				3_IgG-3_IgA	mut_shuffle68	1	permutation		3_IgM-3_IgA	mut_shuffle68	1	permutation		3_IgM-3_IgG	mut_shuffle68	1	permutation						3_IgG-3_IgA	mut_shuffle68	1	permutation		3_IgM-3_IgA	mut_shuffle68	1	permutation		3_IgM-3_IgG	mut_shuffle68	0.999062	permutation						3_IgG-3_IgA	mut_shuffle68	1	permutation		3_IgM-3_IgA	mut_shuffle68	1
				3_IgG-3_IgA	mut_shuffle69	0.999935	permutation		3_IgM-3_IgA	mut_shuffle69	1	permutation		3_IgM-3_IgG	mut_shuffle69	1	permutation						3_IgG-3_IgA	mut_shuffle69	1	permutation		3_IgM-3_IgA	mut_shuffle69	1	permutation		3_IgM-3_IgG	mut_shuffle69	1	permutation						3_IgG-3_IgA	mut_shuffle69	0.754796	permutation		3_IgM-3_IgA	mut_shuffle69	1
				3_IgG-3_IgA	mut_shuffle70	1	permutation		3_IgM-3_IgA	mut_shuffle70	1	permutation		3_IgM-3_IgG	mut_shuffle70	1	permutation						3_IgG-3_IgA	mut_shuffle70	1	permutation		3_IgM-3_IgA	mut_shuffle70	1	permutation		3_IgM-3_IgG	mut_shuffle70	1	permutation						3_IgG-3_IgA	mut_shuffle70	1	permutation		3_IgM-3_IgA	mut_shuffle70	1
				3_IgG-3_IgA	mut_shuffle71	0.999999	permutation		3_IgM-3_IgA	mut_shuffle71	1	permutation		3_IgM-3_IgG	mut_shuffle71	1	permutation						3_IgG-3_IgA	mut_shuffle71	1	permutation		3_IgM-3_IgA	mut_shuffle71	1	permutation		3_IgM-3_IgG	mut_shuffle71	1	permutation						3_IgG-3_IgA	mut_shuffle71	1	permutation		3_IgM-3_IgA	mut_shuffle71	1
				3_IgG-3_IgA	mut_shuffle72	1	permutation		3_IgM-3_IgA	mut_shuffle72	1	permutation		3_IgM-3_IgG	mut_shuffle72	1	permutation						3_IgG-3_IgA	mut_shuffle72	1	permutation		3_IgM-3_IgA	mut_shuffle72	1	permutation		3_IgM-3_IgG	mut_shuffle72	1	permutation						3_IgG-3_IgA	mut_shuffle72	1	permutation		3_IgM-3_IgA	mut_shuffle72	1
				3_IgG-3_IgA	mut_shuffle73	1	permutation		3_IgM-3_IgA	mut_shuffle73	1	permutation		3_IgM-3_IgG	mut_shuffle73	1	permutation						3_IgG-3_IgA	mut_shuffle73	1	permutation		3_IgM-3_IgA	mut_shuffle73	0.927651	permutation		3_IgM-3_IgG	mut_shuffle73	0.968569	permutation						3_IgG-3_IgA	mut_shuffle73	1	permutation		3_IgM-3_IgA	mut_shuffle73	1
				3_IgG-3_IgA	mut_shuffle74	1	permutation		3_IgM-3_IgA	mut_shuffle74	1	permutation		3_IgM-3_IgG	mut_shuffle74	1	permutation						3_IgG-3_IgA	mut_shuffle74	0.811638	permutation		3_IgM-3_IgA	mut_shuffle74	0.724147	permutation		3_IgM-3_IgG	mut_shuffle74	1	permutation						3_IgG-3_IgA	mut_shuffle74	1	permutation		3_IgM-3_IgA	mut_shuffle74	1
				3_IgG-3_IgA	mut_shuffle75	1	permutation		3_IgM-3_IgA	mut_shuffle75	1	permutation		3_IgM-3_IgG	mut_shuffle75	1	permutation						3_IgG-3_IgA	mut_shuffle75	1	permutation		3_IgM-3_IgA	mut_shuffle75	1	permutation		3_IgM-3_IgG	mut_shuffle75	1	permutation						3_IgG-3_IgA	mut_shuffle75	1	permutation		3_IgM-3_IgA	mut_shuffle75	1
				3_IgG-3_IgA	mut_shuffle76	1	permutation		3_IgM-3_IgA	mut_shuffle76	1	permutation		3_IgM-3_IgG	mut_shuffle76	1	permutation						3_IgG-3_IgA	mut_shuffle76	1	permutation		3_IgM-3_IgA	mut_shuffle76	1	permutation		3_IgM-3_IgG	mut_shuffle76	1	permutation						3_IgG-3_IgA	mut_shuffle76	1	permutation		3_IgM-3_IgA	mut_shuffle76	1
				3_IgG-3_IgA	mut_shuffle77	1	permutation		3_IgM-3_IgA	mut_shuffle77	1	permutation		3_IgM-3_IgG	mut_shuffle77	1	permutation						3_IgG-3_IgA	mut_shuffle77	1	permutation		3_IgM-3_IgA	mut_shuffle77	1	permutation		3_IgM-3_IgG	mut_shuffle77	1	permutation						3_IgG-3_IgA	mut_shuffle77	1	permutation		3_IgM-3_IgA	mut_shuffle77	1
				3_IgG-3_IgA	mut_shuffle78	0.920391	permutation		3_IgM-3_IgA	mut_shuffle78	1	permutation		3_IgM-3_IgG	mut_shuffle78	1	permutation						3_IgG-3_IgA	mut_shuffle78	1	permutation		3_IgM-3_IgA	mut_shuffle78	0.999997	permutation		3_IgM-3_IgG	mut_shuffle78	0.999997	permutation						3_IgG-3_IgA	mut_shuffle78	1	permutation		3_IgM-3_IgA	mut_shuffle78	1
				3_IgG-3_IgA	mut_shuffle79	1	permutation		3_IgM-3_IgA	mut_shuffle79	1	permutation		3_IgM-3_IgG	mut_shuffle79	1	permutation						3_IgG-3_IgA	mut_shuffle79	1	permutation		3_IgM-3_IgA	mut_shuffle79	1	permutation		3_IgM-3_IgG	mut_shuffle79	1	permutation						3_IgG-3_IgA	mut_shuffle79	1	permutation		3_IgM-3_IgA	mut_shuffle79	1
				3_IgG-3_IgA	mut_shuffle80	1	permutation		3_IgM-3_IgA	mut_shuffle80	1	permutation		3_IgM-3_IgG	mut_shuffle80	1	permutation						3_IgG-3_IgA	mut_shuffle80	1	permutation		3_IgM-3_IgA	mut_shuffle80	1	permutation		3_IgM-3_IgG	mut_shuffle80	1	permutation						3_IgG-3_IgA	mut_shuffle80	1	permutation		3_IgM-3_IgA	mut_shuffle80	1
				3_IgG-3_IgA	mut_shuffle81	0.999937	permutation		3_IgM-3_IgA	mut_shuffle81	1	permutation		3_IgM-3_IgG	mut_shuffle81	1	permutation						3_IgG-3_IgA	mut_shuffle81	1	permutation		3_IgM-3_IgA	mut_shuffle81	1	permutation		3_IgM-3_IgG	mut_shuffle81	1	permutation						3_IgG-3_IgA	mut_shuffle81	1	permutation		3_IgM-3_IgA	mut_shuffle81	1
				3_IgG-3_IgA	mut_shuffle82	1	permutation		3_IgM-3_IgA	mut_shuffle82	1	permutation		3_IgM-3_IgG	mut_shuffle82	0.991398	permutation						3_IgG-3_IgA	mut_shuffle82	1	permutation		3_IgM-3_IgA	mut_shuffle82	1	permutation		3_IgM-3_IgG	mut_shuffle82	1	permutation						3_IgG-3_IgA	mut_shuffle82	1	permutation		3_IgM-3_IgA	mut_shuffle82	1
				3_IgG-3_IgA	mut_shuffle83	1	permutation		3_IgM-3_IgA	mut_shuffle83	1	permutation		3_IgM-3_IgG	mut_shuffle83	1	permutation						3_IgG-3_IgA	mut_shuffle83	1	permutation		3_IgM-3_IgA	mut_shuffle83	1	permutation		3_IgM-3_IgG	mut_shuffle83	1	permutation						3_IgG-3_IgA	mut_shuffle83	1	permutation		3_IgM-3_IgA	mut_shuffle83	1
				3_IgG-3_IgA	mut_shuffle84	1	permutation		3_IgM-3_IgA	mut_shuffle84	1	permutation		3_IgM-3_IgG	mut_shuffle84	1	permutation						3_IgG-3_IgA	mut_shuffle84	1	permutation		3_IgM-3_IgA	mut_shuffle84	1	permutation		3_IgM-3_IgG	mut_shuffle84	1	permutation						3_IgG-3_IgA	mut_shuffle84	1	permutation		3_IgM-3_IgA	mut_shuffle84	1
				3_IgG-3_IgA	mut_shuffle85	1	permutation		3_IgM-3_IgA	mut_shuffle85	1	permutation		3_IgM-3_IgG	mut_shuffle85	1	permutation						3_IgG-3_IgA	mut_shuffle85	1	permutation		3_IgM-3_IgA	mut_shuffle85	1	permutation		3_IgM-3_IgG	mut_shuffle85	1	permutation						3_IgG-3_IgA	mut_shuffle85	1	permutation		3_IgM-3_IgA	mut_shuffle85	0.999999
				3_IgG-3_IgA	mut_shuffle86	1	permutation		3_IgM-3_IgA	mut_shuffle86	0.996656	permutation		3_IgM-3_IgG	mut_shuffle86	0.999938	permutation						3_IgG-3_IgA	mut_shuffle86	1	permutation		3_IgM-3_IgA	mut_shuffle86	1	permutation		3_IgM-3_IgG	mut_shuffle86	1	permutation						3_IgG-3_IgA	mut_shuffle86	1	permutation		3_IgM-3_IgA	mut_shuffle86	1
				3_IgG-3_IgA	mut_shuffle87	1	permutation		3_IgM-3_IgA	mut_shuffle87	0.999971	permutation		3_IgM-3_IgG	mut_shuffle87	0.999996	permutation						3_IgG-3_IgA	mut_shuffle87	1	permutation		3_IgM-3_IgA	mut_shuffle87	1	permutation		3_IgM-3_IgG	mut_shuffle87	0.999983	permutation						3_IgG-3_IgA	mut_shuffle87	1	permutation		3_IgM-3_IgA	mut_shuffle87	1
				3_IgG-3_IgA	mut_shuffle88	1	permutation		3_IgM-3_IgA	mut_shuffle88	0.999965	permutation		3_IgM-3_IgG	mut_shuffle88	0.998189	permutation						3_IgG-3_IgA	mut_shuffle88	1	permutation		3_IgM-3_IgA	mut_shuffle88	1	permutation		3_IgM-3_IgG	mut_shuffle88	1	permutation						3_IgG-3_IgA	mut_shuffle88	1	permutation		3_IgM-3_IgA	mut_shuffle88	0.986105
				3_IgG-3_IgA	mut_shuffle89	1	permutation		3_IgM-3_IgA	mut_shuffle89	1	permutation		3_IgM-3_IgG	mut_shuffle89	1	permutation						3_IgG-3_IgA	mut_shuffle89	1	permutation		3_IgM-3_IgA	mut_shuffle89	1	permutation		3_IgM-3_IgG	mut_shuffle89	1	permutation						3_IgG-3_IgA	mut_shuffle89	1	permutation		3_IgM-3_IgA	mut_shuffle89	1
				3_IgG-3_IgA	mut_shuffle90	1	permutation		3_IgM-3_IgA	mut_shuffle90	1	permutation		3_IgM-3_IgG	mut_shuffle90	1	permutation						3_IgG-3_IgA	mut_shuffle90	0.829697	permutation		3_IgM-3_IgA	mut_shuffle90	1	permutation		3_IgM-3_IgG	mut_shuffle90	0.98852	permutation						3_IgG-3_IgA	mut_shuffle90	1	permutation		3_IgM-3_IgA	mut_shuffle90	0.999911
				3_IgG-3_IgA	mut_shuffle91	1	permutation		3_IgM-3_IgA	mut_shuffle91	1	permutation		3_IgM-3_IgG	mut_shuffle91	1	permutation						3_IgG-3_IgA	mut_shuffle91	1	permutation		3_IgM-3_IgA	mut_shuffle91	1	permutation		3_IgM-3_IgG	mut_shuffle91	1	permutation						3_IgG-3_IgA	mut_shuffle91	1	permutation		3_IgM-3_IgA	mut_shuffle91	1
				3_IgG-3_IgA	mut_shuffle92	1	permutation		3_IgM-3_IgA	mut_shuffle92	1	permutation		3_IgM-3_IgG	mut_shuffle92	1	permutation						3_IgG-3_IgA	mut_shuffle92	1	permutation		3_IgM-3_IgA	mut_shuffle92	0.988571	permutation		3_IgM-3_IgG	mut_shuffle92	0.999909	permutation						3_IgG-3_IgA	mut_shuffle92	1	permutation		3_IgM-3_IgA	mut_shuffle92	1
				3_IgG-3_IgA	mut_shuffle93	0.999595	permutation		3_IgM-3_IgA	mut_shuffle93	1	permutation		3_IgM-3_IgG	mut_shuffle93	1	permutation						3_IgG-3_IgA	mut_shuffle93	1	permutation		3_IgM-3_IgA	mut_shuffle93	1	permutation		3_IgM-3_IgG	mut_shuffle93	1	permutation						3_IgG-3_IgA	mut_shuffle93	1	permutation		3_IgM-3_IgA	mut_shuffle93	1
				3_IgG-3_IgA	mut_shuffle94	1	permutation		3_IgM-3_IgA	mut_shuffle94	1	permutation		3_IgM-3_IgG	mut_shuffle94	1	permutation						3_IgG-3_IgA	mut_shuffle94	1	permutation		3_IgM-3_IgA	mut_shuffle94	1	permutation		3_IgM-3_IgG	mut_shuffle94	1	permutation						3_IgG-3_IgA	mut_shuffle94	1	permutation		3_IgM-3_IgA	mut_shuffle94	1
				3_IgG-3_IgA	mut_shuffle95	0.99999	permutation		3_IgM-3_IgA	mut_shuffle95	0.999983	permutation		3_IgM-3_IgG	mut_shuffle95	0.747258	permutation						3_IgG-3_IgA	mut_shuffle95	0.99827	permutation		3_IgM-3_IgA	mut_shuffle95	1	permutation		3_IgM-3_IgG	mut_shuffle95	0.999992	permutation						3_IgG-3_IgA	mut_shuffle95	1	permutation		3_IgM-3_IgA	mut_shuffle95	1
				3_IgG-3_IgA	mut_shuffle96	1	permutation		3_IgM-3_IgA	mut_shuffle96	1	permutation		3_IgM-3_IgG	mut_shuffle96	1	permutation						3_IgG-3_IgA	mut_shuffle96	1	permutation		3_IgM-3_IgA	mut_shuffle96	0.937057	permutation		3_IgM-3_IgG	mut_shuffle96	0.930301	permutation						3_IgG-3_IgA	mut_shuffle96	1	permutation		3_IgM-3_IgA	mut_shuffle96	0.900813
				3_IgG-3_IgA	mut_shuffle97	1	permutation		3_IgM-3_IgA	mut_shuffle97	1	permutation		3_IgM-3_IgG	mut_shuffle97	1	permutation						3_IgG-3_IgA	mut_shuffle97	1	permutation		3_IgM-3_IgA	mut_shuffle97	1	permutation		3_IgM-3_IgG	mut_shuffle97	1	permutation						3_IgG-3_IgA	mut_shuffle97	1	permutation		3_IgM-3_IgA	mut_shuffle97	1
				3_IgG-3_IgA	mut_shuffle98	1	permutation		3_IgM-3_IgA	mut_shuffle98	1	permutation		3_IgM-3_IgG	mut_shuffle98	1	permutation						3_IgG-3_IgA	mut_shuffle98	1	permutation		3_IgM-3_IgA	mut_shuffle98	1	permutation		3_IgM-3_IgG	mut_shuffle98	1	permutation						3_IgG-3_IgA	mut_shuffle98	1	permutation		3_IgM-3_IgA	mut_shuffle98	1
				3_IgG-3_IgA	mut_shuffle99	1	permutation		3_IgM-3_IgA	mut_shuffle99	1	permutation		3_IgM-3_IgG	mut_shuffle99	1	permutation						3_IgG-3_IgA	mut_shuffle99	1	permutation		3_IgM-3_IgA	mut_shuffle99	1	permutation		3_IgM-3_IgG	mut_shuffle99	1	permutation						3_IgG-3_IgA	mut_shuffle99	0.999955	permutation		3_IgM-3_IgA	mut_shuffle99	0.998831
				3_IgG-3_IgA	mut_shuffle100	0.997037	permutation		3_IgM-3_IgA	mut_shuffle100	1	permutation		3_IgM-3_IgG	mut_shuffle100	1	permutation						3_IgG-3_IgA	mut_shuffle100	0.999999	permutation		3_IgM-3_IgA	mut_shuffle100	1	permutation		3_IgM-3_IgG	mut_shuffle100	1	permutation						3_IgG-3_IgA	mut_shuffle100	0.998703	permutation		3_IgM-3_IgA	mut_shuffle100	1
				2_IgG-2_IgA	mut_shuffle1	1	permutation		2_IgM-2_IgA	mut_shuffle1	1	permutation		2_IgM-2_IgG	mut_shuffle1	1	permutation						2_IgG-2_IgA	mut_shuffle1	1	permutation		2_IgM-2_IgA	mut_shuffle1	1	permutation		2_IgM-2_IgG	mut_shuffle1	1	permutation						2_IgG-2_IgA	mut_shuffle1	0.999704	permutation		2_IgM-2_IgA	mut_shuffle1	1
				2_IgG-2_IgA	mut_shuffle2	1	permutation		2_IgM-2_IgA	mut_shuffle2	1	permutation		2_IgM-2_IgG	mut_shuffle2	0.999998	permutation						2_IgG-2_IgA	mut_shuffle2	1	permutation		2_IgM-2_IgA	mut_shuffle2	1	permutation		2_IgM-2_IgG	mut_shuffle2	1	permutation						2_IgG-2_IgA	mut_shuffle2	1	permutation		2_IgM-2_IgA	mut_shuffle2	1
				2_IgG-2_IgA	mut_shuffle3	1	permutation		2_IgM-2_IgA	mut_shuffle3	1	permutation		2_IgM-2_IgG	mut_shuffle3	1	permutation						2_IgG-2_IgA	mut_shuffle3	1	permutation		2_IgM-2_IgA	mut_shuffle3	1	permutation		2_IgM-2_IgG	mut_shuffle3	1	permutation						2_IgG-2_IgA	mut_shuffle3	1	permutation		2_IgM-2_IgA	mut_shuffle3	1
				2_IgG-2_IgA	mut_shuffle4	1	permutation		2_IgM-2_IgA	mut_shuffle4	1	permutation		2_IgM-2_IgG	mut_shuffle4	0.992085	permutation						2_IgG-2_IgA	mut_shuffle4	1	permutation		2_IgM-2_IgA	mut_shuffle4	1	permutation		2_IgM-2_IgG	mut_shuffle4	1	permutation						2_IgG-2_IgA	mut_shuffle4	1	permutation		2_IgM-2_IgA	mut_shuffle4	1
				2_IgG-2_IgA	mut_shuffle5	0.999995	permutation		2_IgM-2_IgA	mut_shuffle5	1	permutation		2_IgM-2_IgG	mut_shuffle5	1	permutation						2_IgG-2_IgA	mut_shuffle5	1	permutation		2_IgM-2_IgA	mut_shuffle5	1	permutation		2_IgM-2_IgG	mut_shuffle5	1	permutation						2_IgG-2_IgA	mut_shuffle5	1	permutation		2_IgM-2_IgA	mut_shuffle5	1
				2_IgG-2_IgA	mut_shuffle6	1	permutation		2_IgM-2_IgA	mut_shuffle6	1	permutation		2_IgM-2_IgG	mut_shuffle6	1	permutation						2_IgG-2_IgA	mut_shuffle6	1	permutation		2_IgM-2_IgA	mut_shuffle6	1	permutation		2_IgM-2_IgG	mut_shuffle6	1	permutation						2_IgG-2_IgA	mut_shuffle6	1	permutation		2_IgM-2_IgA	mut_shuffle6	1
				2_IgG-2_IgA	mut_shuffle7	1	permutation		2_IgM-2_IgA	mut_shuffle7	1	permutation		2_IgM-2_IgG	mut_shuffle7	1	permutation						2_IgG-2_IgA	mut_shuffle7	1	permutation		2_IgM-2_IgA	mut_shuffle7	1	permutation		2_IgM-2_IgG	mut_shuffle7	1	permutation						2_IgG-2_IgA	mut_shuffle7	0.999961	permutation		2_IgM-2_IgA	mut_shuffle7	0.999999
				2_IgG-2_IgA	mut_shuffle8	1	permutation		2_IgM-2_IgA	mut_shuffle8	1	permutation		2_IgM-2_IgG	mut_shuffle8	1	permutation						2_IgG-2_IgA	mut_shuffle8	1	permutation		2_IgM-2_IgA	mut_shuffle8	1	permutation		2_IgM-2_IgG	mut_shuffle8	1	permutation						2_IgG-2_IgA	mut_shuffle8	1	permutation		2_IgM-2_IgA	mut_shuffle8	0.737423
				2_IgG-2_IgA	mut_shuffle9	1	permutation		2_IgM-2_IgA	mut_shuffle9	1	permutation		2_IgM-2_IgG	mut_shuffle9	1	permutation						2_IgG-2_IgA	mut_shuffle9	1	permutation		2_IgM-2_IgA	mut_shuffle9	1	permutation		2_IgM-2_IgG	mut_shuffle9	1	permutation						2_IgG-2_IgA	mut_shuffle9	1	permutation		2_IgM-2_IgA	mut_shuffle9	1
				2_IgG-2_IgA	mut_shuffle10	0.999995	permutation		2_IgM-2_IgA	mut_shuffle10	1	permutation		2_IgM-2_IgG	mut_shuffle10	0.995658	permutation						2_IgG-2_IgA	mut_shuffle10	1	permutation		2_IgM-2_IgA	mut_shuffle10	1	permutation		2_IgM-2_IgG	mut_shuffle10	1	permutation						2_IgG-2_IgA	mut_shuffle10	1	permutation		2_IgM-2_IgA	mut_shuffle10	0.998091
				2_IgG-2_IgA	mut_shuffle11	0.999999	permutation		2_IgM-2_IgA	mut_shuffle11	1	permutation		2_IgM-2_IgG	mut_shuffle11	1	permutation						2_IgG-2_IgA	mut_shuffle11	1	permutation		2_IgM-2_IgA	mut_shuffle11	1	permutation		2_IgM-2_IgG	mut_shuffle11	1	permutation						2_IgG-2_IgA	mut_shuffle11	1	permutation		2_IgM-2_IgA	mut_shuffle11	1
				2_IgG-2_IgA	mut_shuffle12	1	permutation		2_IgM-2_IgA	mut_shuffle12	1	permutation		2_IgM-2_IgG	mut_shuffle12	1	permutation						2_IgG-2_IgA	mut_shuffle12	1	permutation		2_IgM-2_IgA	mut_shuffle12	1	permutation		2_IgM-2_IgG	mut_shuffle12	1	permutation						2_IgG-2_IgA	mut_shuffle12	1	permutation		2_IgM-2_IgA	mut_shuffle12	1
				2_IgG-2_IgA	mut_shuffle13	1	permutation		2_IgM-2_IgA	mut_shuffle13	1	permutation		2_IgM-2_IgG	mut_shuffle13	1	permutation						2_IgG-2_IgA	mut_shuffle13	1	permutation		2_IgM-2_IgA	mut_shuffle13	1	permutation		2_IgM-2_IgG	mut_shuffle13	1	permutation						2_IgG-2_IgA	mut_shuffle13	0.999992	permutation		2_IgM-2_IgA	mut_shuffle13	1
				2_IgG-2_IgA	mut_shuffle14	1	permutation		2_IgM-2_IgA	mut_shuffle14	1	permutation		2_IgM-2_IgG	mut_shuffle14	1	permutation						2_IgG-2_IgA	mut_shuffle14	1	permutation		2_IgM-2_IgA	mut_shuffle14	1	permutation		2_IgM-2_IgG	mut_shuffle14	1	permutation						2_IgG-2_IgA	mut_shuffle14	1	permutation		2_IgM-2_IgA	mut_shuffle14	1
				2_IgG-2_IgA	mut_shuffle15	1	permutation		2_IgM-2_IgA	mut_shuffle15	1	permutation		2_IgM-2_IgG	mut_shuffle15	1	permutation						2_IgG-2_IgA	mut_shuffle15	1	permutation		2_IgM-2_IgA	mut_shuffle15	0.999983	permutation		2_IgM-2_IgG	mut_shuffle15	0.999984	permutation						2_IgG-2_IgA	mut_shuffle15	1	permutation		2_IgM-2_IgA	mut_shuffle15	1
				2_IgG-2_IgA	mut_shuffle16	1	permutation		2_IgM-2_IgA	mut_shuffle16	1	permutation		2_IgM-2_IgG	mut_shuffle16	1	permutation						2_IgG-2_IgA	mut_shuffle16	1	permutation		2_IgM-2_IgA	mut_shuffle16	1	permutation		2_IgM-2_IgG	mut_shuffle16	1	permutation						2_IgG-2_IgA	mut_shuffle16	1	permutation		2_IgM-2_IgA	mut_shuffle16	1
				2_IgG-2_IgA	mut_shuffle17	1	permutation		2_IgM-2_IgA	mut_shuffle17	1	permutation		2_IgM-2_IgG	mut_shuffle17	1	permutation						2_IgG-2_IgA	mut_shuffle17	1	permutation		2_IgM-2_IgA	mut_shuffle17	0.999852	permutation		2_IgM-2_IgG	mut_shuffle17	0.99948	permutation						2_IgG-2_IgA	mut_shuffle17	1	permutation		2_IgM-2_IgA	mut_shuffle17	1
				2_IgG-2_IgA	mut_shuffle18	1	permutation		2_IgM-2_IgA	mut_shuffle18	0.999982	permutation		2_IgM-2_IgG	mut_shuffle18	1	permutation						2_IgG-2_IgA	mut_shuffle18	1	permutation		2_IgM-2_IgA	mut_shuffle18	1	permutation		2_IgM-2_IgG	mut_shuffle18	0.998514	permutation						2_IgG-2_IgA	mut_shuffle18	1	permutation		2_IgM-2_IgA	mut_shuffle18	1
				2_IgG-2_IgA	mut_shuffle19	1	permutation		2_IgM-2_IgA	mut_shuffle19	1	permutation		2_IgM-2_IgG	mut_shuffle19	1	permutation						2_IgG-2_IgA	mut_shuffle19	1	permutation		2_IgM-2_IgA	mut_shuffle19	1	permutation		2_IgM-2_IgG	mut_shuffle19	1	permutation						2_IgG-2_IgA	mut_shuffle19	1	permutation		2_IgM-2_IgA	mut_shuffle19	1
				2_IgG-2_IgA	mut_shuffle20	1	permutation		2_IgM-2_IgA	mut_shuffle20	1	permutation		2_IgM-2_IgG	mut_shuffle20	1	permutation						2_IgG-2_IgA	mut_shuffle20	1	permutation		2_IgM-2_IgA	mut_shuffle20	1	permutation		2_IgM-2_IgG	mut_shuffle20	1	permutation						2_IgG-2_IgA	mut_shuffle20	1	permutation		2_IgM-2_IgA	mut_shuffle20	1
				2_IgG-2_IgA	mut_shuffle21	0.979318	permutation		2_IgM-2_IgA	mut_shuffle21	1	permutation		2_IgM-2_IgG	mut_shuffle21	1	permutation						2_IgG-2_IgA	mut_shuffle21	1	permutation		2_IgM-2_IgA	mut_shuffle21	1	permutation		2_IgM-2_IgG	mut_shuffle21	1	permutation						2_IgG-2_IgA	mut_shuffle21	1	permutation		2_IgM-2_IgA	mut_shuffle21	1
				2_IgG-2_IgA	mut_shuffle22	1	permutation		2_IgM-2_IgA	mut_shuffle22	1	permutation		2_IgM-2_IgG	mut_shuffle22	1	permutation						2_IgG-2_IgA	mut_shuffle22	1	permutation		2_IgM-2_IgA	mut_shuffle22	1	permutation		2_IgM-2_IgG	mut_shuffle22	1	permutation						2_IgG-2_IgA	mut_shuffle22	1	permutation		2_IgM-2_IgA	mut_shuffle22	1
				2_IgG-2_IgA	mut_shuffle23	1	permutation		2_IgM-2_IgA	mut_shuffle23	0.999999	permutation		2_IgM-2_IgG	mut_shuffle23	1	permutation						2_IgG-2_IgA	mut_shuffle23	1	permutation		2_IgM-2_IgA	mut_shuffle23	1	permutation		2_IgM-2_IgG	mut_shuffle23	1	permutation						2_IgG-2_IgA	mut_shuffle23	0.906606	permutation		2_IgM-2_IgA	mut_shuffle23	1
				2_IgG-2_IgA	mut_shuffle24	1	permutation		2_IgM-2_IgA	mut_shuffle24	1	permutation		2_IgM-2_IgG	mut_shuffle24	1	permutation						2_IgG-2_IgA	mut_shuffle24	1	permutation		2_IgM-2_IgA	mut_shuffle24	1	permutation		2_IgM-2_IgG	mut_shuffle24	1	permutation						2_IgG-2_IgA	mut_shuffle24	1	permutation		2_IgM-2_IgA	mut_shuffle24	1
				2_IgG-2_IgA	mut_shuffle25	1	permutation		2_IgM-2_IgA	mut_shuffle25	1	permutation		2_IgM-2_IgG	mut_shuffle25	1	permutation						2_IgG-2_IgA	mut_shuffle25	0.989369	permutation		2_IgM-2_IgA	mut_shuffle25	0.99993	permutation		2_IgM-2_IgG	mut_shuffle25	1	permutation						2_IgG-2_IgA	mut_shuffle25	1	permutation		2_IgM-2_IgA	mut_shuffle25	1
				2_IgG-2_IgA	mut_shuffle26	1	permutation		2_IgM-2_IgA	mut_shuffle26	1	permutation		2_IgM-2_IgG	mut_shuffle26	1	permutation						2_IgG-2_IgA	mut_shuffle26	1	permutation		2_IgM-2_IgA	mut_shuffle26	1	permutation		2_IgM-2_IgG	mut_shuffle26	1	permutation						2_IgG-2_IgA	mut_shuffle26	1	permutation		2_IgM-2_IgA	mut_shuffle26	1
				2_IgG-2_IgA	mut_shuffle27	0.999747	permutation		2_IgM-2_IgA	mut_shuffle27	1	permutation		2_IgM-2_IgG	mut_shuffle27	1	permutation						2_IgG-2_IgA	mut_shuffle27	1	permutation		2_IgM-2_IgA	mut_shuffle27	1	permutation		2_IgM-2_IgG	mut_shuffle27	1	permutation						2_IgG-2_IgA	mut_shuffle27	0.99999	permutation		2_IgM-2_IgA	mut_shuffle27	1
				2_IgG-2_IgA	mut_shuffle28	1	permutation		2_IgM-2_IgA	mut_shuffle28	1	permutation		2_IgM-2_IgG	mut_shuffle28	1	permutation						2_IgG-2_IgA	mut_shuffle28	1	permutation		2_IgM-2_IgA	mut_shuffle28	1	permutation		2_IgM-2_IgG	mut_shuffle28	1	permutation						2_IgG-2_IgA	mut_shuffle28	1	permutation		2_IgM-2_IgA	mut_shuffle28	1
				2_IgG-2_IgA	mut_shuffle29	1	permutation		2_IgM-2_IgA	mut_shuffle29	1	permutation		2_IgM-2_IgG	mut_shuffle29	0.999686	permutation						2_IgG-2_IgA	mut_shuffle29	1	permutation		2_IgM-2_IgA	mut_shuffle29	1	permutation		2_IgM-2_IgG	mut_shuffle29	0.999998	permutation						2_IgG-2_IgA	mut_shuffle29	1	permutation		2_IgM-2_IgA	mut_shuffle29	1
				2_IgG-2_IgA	mut_shuffle30	1	permutation		2_IgM-2_IgA	mut_shuffle30	1	permutation		2_IgM-2_IgG	mut_shuffle30	1	permutation						2_IgG-2_IgA	mut_shuffle30	1	permutation		2_IgM-2_IgA	mut_shuffle30	1	permutation		2_IgM-2_IgG	mut_shuffle30	1	permutation						2_IgG-2_IgA	mut_shuffle30	1	permutation		2_IgM-2_IgA	mut_shuffle30	0.999496
				2_IgG-2_IgA	mut_shuffle31	1	permutation		2_IgM-2_IgA	mut_shuffle31	1	permutation		2_IgM-2_IgG	mut_shuffle31	1	permutation						2_IgG-2_IgA	mut_shuffle31	1	permutation		2_IgM-2_IgA	mut_shuffle31	0.997571	permutation		2_IgM-2_IgG	mut_shuffle31	0.999979	permutation						2_IgG-2_IgA	mut_shuffle31	0.998289	permutation		2_IgM-2_IgA	mut_shuffle31	1
				2_IgG-2_IgA	mut_shuffle32	1	permutation		2_IgM-2_IgA	mut_shuffle32	1	permutation		2_IgM-2_IgG	mut_shuffle32	1	permutation						2_IgG-2_IgA	mut_shuffle32	1	permutation		2_IgM-2_IgA	mut_shuffle32	1	permutation		2_IgM-2_IgG	mut_shuffle32	1	permutation						2_IgG-2_IgA	mut_shuffle32	1	permutation		2_IgM-2_IgA	mut_shuffle32	1
				2_IgG-2_IgA	mut_shuffle33	1	permutation		2_IgM-2_IgA	mut_shuffle33	1	permutation		2_IgM-2_IgG	mut_shuffle33	0.999999	permutation						2_IgG-2_IgA	mut_shuffle33	1	permutation		2_IgM-2_IgA	mut_shuffle33	1	permutation		2_IgM-2_IgG	mut_shuffle33	1	permutation						2_IgG-2_IgA	mut_shuffle33	1	permutation		2_IgM-2_IgA	mut_shuffle33	1
				2_IgG-2_IgA	mut_shuffle34	1	permutation		2_IgM-2_IgA	mut_shuffle34	1	permutation		2_IgM-2_IgG	mut_shuffle34	1	permutation						2_IgG-2_IgA	mut_shuffle34	1	permutation		2_IgM-2_IgA	mut_shuffle34	1	permutation		2_IgM-2_IgG	mut_shuffle34	1	permutation						2_IgG-2_IgA	mut_shuffle34	1	permutation		2_IgM-2_IgA	mut_shuffle34	1
				2_IgG-2_IgA	mut_shuffle35	0.995289	permutation		2_IgM-2_IgA	mut_shuffle35	0.943401	permutation		2_IgM-2_IgG	mut_shuffle35	1	permutation						2_IgG-2_IgA	mut_shuffle35	0.999955	permutation		2_IgM-2_IgA	mut_shuffle35	1	permutation		2_IgM-2_IgG	mut_shuffle35	1	permutation						2_IgG-2_IgA	mut_shuffle35	1	permutation		2_IgM-2_IgA	mut_shuffle35	1
				2_IgG-2_IgA	mut_shuffle36	1	permutation		2_IgM-2_IgA	mut_shuffle36	1	permutation		2_IgM-2_IgG	mut_shuffle36	1	permutation						2_IgG-2_IgA	mut_shuffle36	0.999999	permutation		2_IgM-2_IgA	mut_shuffle36	1	permutation		2_IgM-2_IgG	mut_shuffle36	1	permutation						2_IgG-2_IgA	mut_shuffle36	1	permutation		2_IgM-2_IgA	mut_shuffle36	1
				2_IgG-2_IgA	mut_shuffle37	0.987349	permutation		2_IgM-2_IgA	mut_shuffle37	0.999999	permutation		2_IgM-2_IgG	mut_shuffle37	1	permutation						2_IgG-2_IgA	mut_shuffle37	1	permutation		2_IgM-2_IgA	mut_shuffle37	1	permutation		2_IgM-2_IgG	mut_shuffle37	1	permutation						2_IgG-2_IgA	mut_shuffle37	1	permutation		2_IgM-2_IgA	mut_shuffle37	1
				2_IgG-2_IgA	mut_shuffle38	1	permutation		2_IgM-2_IgA	mut_shuffle38	0.999999	permutation		2_IgM-2_IgG	mut_shuffle38	1	permutation						2_IgG-2_IgA	mut_shuffle38	0.99998	permutation		2_IgM-2_IgA	mut_shuffle38	1	permutation		2_IgM-2_IgG	mut_shuffle38	1	permutation						2_IgG-2_IgA	mut_shuffle38	1	permutation		2_IgM-2_IgA	mut_shuffle38	1
				2_IgG-2_IgA	mut_shuffle39	1	permutation		2_IgM-2_IgA	mut_shuffle39	1	permutation		2_IgM-2_IgG	mut_shuffle39	0.999983	permutation						2_IgG-2_IgA	mut_shuffle39	1	permutation		2_IgM-2_IgA	mut_shuffle39	1	permutation		2_IgM-2_IgG	mut_shuffle39	1	permutation						2_IgG-2_IgA	mut_shuffle39	1	permutation		2_IgM-2_IgA	mut_shuffle39	1
				2_IgG-2_IgA	mut_shuffle40	0.999922	permutation		2_IgM-2_IgA	mut_shuffle40	1	permutation		2_IgM-2_IgG	mut_shuffle40	1	permutation						2_IgG-2_IgA	mut_shuffle40	1	permutation		2_IgM-2_IgA	mut_shuffle40	1	permutation		2_IgM-2_IgG	mut_shuffle40	1	permutation						2_IgG-2_IgA	mut_shuffle40	1	permutation		2_IgM-2_IgA	mut_shuffle40	1
				2_IgG-2_IgA	mut_shuffle41	1	permutation		2_IgM-2_IgA	mut_shuffle41	1	permutation		2_IgM-2_IgG	mut_shuffle41	1	permutation						2_IgG-2_IgA	mut_shuffle41	1	permutation		2_IgM-2_IgA	mut_shuffle41	0.999998	permutation		2_IgM-2_IgG	mut_shuffle41	1	permutation						2_IgG-2_IgA	mut_shuffle41	1	permutation		2_IgM-2_IgA	mut_shuffle41	0.999731
				2_IgG-2_IgA	mut_shuffle42	1	permutation		2_IgM-2_IgA	mut_shuffle42	1	permutation		2_IgM-2_IgG	mut_shuffle42	1	permutation						2_IgG-2_IgA	mut_shuffle42	1	permutation		2_IgM-2_IgA	mut_shuffle42	1	permutation		2_IgM-2_IgG	mut_shuffle42	1	permutation						2_IgG-2_IgA	mut_shuffle42	1	permutation		2_IgM-2_IgA	mut_shuffle42	1
				2_IgG-2_IgA	mut_shuffle43	1	permutation		2_IgM-2_IgA	mut_shuffle43	1	permutation		2_IgM-2_IgG	mut_shuffle43	1	permutation						2_IgG-2_IgA	mut_shuffle43	1	permutation		2_IgM-2_IgA	mut_shuffle43	1	permutation		2_IgM-2_IgG	mut_shuffle43	1	permutation						2_IgG-2_IgA	mut_shuffle43	1	permutation		2_IgM-2_IgA	mut_shuffle43	1
				2_IgG-2_IgA	mut_shuffle44	1	permutation		2_IgM-2_IgA	mut_shuffle44	1	permutation		2_IgM-2_IgG	mut_shuffle44	0.99998	permutation						2_IgG-2_IgA	mut_shuffle44	1	permutation		2_IgM-2_IgA	mut_shuffle44	1	permutation		2_IgM-2_IgG	mut_shuffle44	1	permutation						2_IgG-2_IgA	mut_shuffle44	1	permutation		2_IgM-2_IgA	mut_shuffle44	1
				2_IgG-2_IgA	mut_shuffle45	1	permutation		2_IgM-2_IgA	mut_shuffle45	1	permutation		2_IgM-2_IgG	mut_shuffle45	1	permutation						2_IgG-2_IgA	mut_shuffle45	1	permutation		2_IgM-2_IgA	mut_shuffle45	1	permutation		2_IgM-2_IgG	mut_shuffle45	1	permutation						2_IgG-2_IgA	mut_shuffle45	0.998394	permutation		2_IgM-2_IgA	mut_shuffle45	0.6736
				2_IgG-2_IgA	mut_shuffle46	1	permutation		2_IgM-2_IgA	mut_shuffle46	1	permutation		2_IgM-2_IgG	mut_shuffle46	1	permutation						2_IgG-2_IgA	mut_shuffle46	1	permutation		2_IgM-2_IgA	mut_shuffle46	1	permutation		2_IgM-2_IgG	mut_shuffle46	1	permutation						2_IgG-2_IgA	mut_shuffle46	1	permutation		2_IgM-2_IgA	mut_shuffle46	1
				2_IgG-2_IgA	mut_shuffle47	1	permutation		2_IgM-2_IgA	mut_shuffle47	1	permutation		2_IgM-2_IgG	mut_shuffle47	1	permutation						2_IgG-2_IgA	mut_shuffle47	1	permutation		2_IgM-2_IgA	mut_shuffle47	1	permutation		2_IgM-2_IgG	mut_shuffle47	1	permutation						2_IgG-2_IgA	mut_shuffle47	1	permutation		2_IgM-2_IgA	mut_shuffle47	1
				2_IgG-2_IgA	mut_shuffle48	1	permutation		2_IgM-2_IgA	mut_shuffle48	1	permutation		2_IgM-2_IgG	mut_shuffle48	1	permutation						2_IgG-2_IgA	mut_shuffle48	1	permutation		2_IgM-2_IgA	mut_shuffle48	0.999971	permutation		2_IgM-2_IgG	mut_shuffle48	0.99805	permutation						2_IgG-2_IgA	mut_shuffle48	1	permutation		2_IgM-2_IgA	mut_shuffle48	1
				2_IgG-2_IgA	mut_shuffle49	1	permutation		2_IgM-2_IgA	mut_shuffle49	1	permutation		2_IgM-2_IgG	mut_shuffle49	0.999789	permutation						2_IgG-2_IgA	mut_shuffle49	1	permutation		2_IgM-2_IgA	mut_shuffle49	1	permutation		2_IgM-2_IgG	mut_shuffle49	1	permutation						2_IgG-2_IgA	mut_shuffle49	1	permutation		2_IgM-2_IgA	mut_shuffle49	1
				2_IgG-2_IgA	mut_shuffle50	1	permutation		2_IgM-2_IgA	mut_shuffle50	1	permutation		2_IgM-2_IgG	mut_shuffle50	1	permutation						2_IgG-2_IgA	mut_shuffle50	1	permutation		2_IgM-2_IgA	mut_shuffle50	1	permutation		2_IgM-2_IgG	mut_shuffle50	1	permutation						2_IgG-2_IgA	mut_shuffle50	1	permutation		2_IgM-2_IgA	mut_shuffle50	1
				2_IgG-2_IgA	mut_shuffle51	0.999989	permutation		2_IgM-2_IgA	mut_shuffle51	1	permutation		2_IgM-2_IgG	mut_shuffle51	1	permutation						2_IgG-2_IgA	mut_shuffle51	1	permutation		2_IgM-2_IgA	mut_shuffle51	0.989279	permutation		2_IgM-2_IgG	mut_shuffle51	0.995902	permutation						2_IgG-2_IgA	mut_shuffle51	1	permutation		2_IgM-2_IgA	mut_shuffle51	1
				2_IgG-2_IgA	mut_shuffle52	0.988541	permutation		2_IgM-2_IgA	mut_shuffle52	1	permutation		2_IgM-2_IgG	mut_shuffle52	1	permutation						2_IgG-2_IgA	mut_shuffle52	1	permutation		2_IgM-2_IgA	mut_shuffle52	1	permutation		2_IgM-2_IgG	mut_shuffle52	1	permutation						2_IgG-2_IgA	mut_shuffle52	1	permutation		2_IgM-2_IgA	mut_shuffle52	1
				2_IgG-2_IgA	mut_shuffle53	1	permutation		2_IgM-2_IgA	mut_shuffle53	1	permutation		2_IgM-2_IgG	mut_shuffle53	1	permutation						2_IgG-2_IgA	mut_shuffle53	1	permutation		2_IgM-2_IgA	mut_shuffle53	1	permutation		2_IgM-2_IgG	mut_shuffle53	1	permutation						2_IgG-2_IgA	mut_shuffle53	1	permutation		2_IgM-2_IgA	mut_shuffle53	1
				2_IgG-2_IgA	mut_shuffle54	1	permutation		2_IgM-2_IgA	mut_shuffle54	1	permutation		2_IgM-2_IgG	mut_shuffle54	1	permutation						2_IgG-2_IgA	mut_shuffle54	1	permutation		2_IgM-2_IgA	mut_shuffle54	1	permutation		2_IgM-2_IgG	mut_shuffle54	1	permutation						2_IgG-2_IgA	mut_shuffle54	1	permutation		2_IgM-2_IgA	mut_shuffle54	1
				2_IgG-2_IgA	mut_shuffle55	1	permutation		2_IgM-2_IgA	mut_shuffle55	1	permutation		2_IgM-2_IgG	mut_shuffle55	1	permutation						2_IgG-2_IgA	mut_shuffle55	1	permutation		2_IgM-2_IgA	mut_shuffle55	1	permutation		2_IgM-2_IgG	mut_shuffle55	1	permutation						2_IgG-2_IgA	mut_shuffle55	1	permutation		2_IgM-2_IgA	mut_shuffle55	1
				2_IgG-2_IgA	mut_shuffle56	1	permutation		2_IgM-2_IgA	mut_shuffle56	1	permutation		2_IgM-2_IgG	mut_shuffle56	1	permutation						2_IgG-2_IgA	mut_shuffle56	1	permutation		2_IgM-2_IgA	mut_shuffle56	1	permutation		2_IgM-2_IgG	mut_shuffle56	1	permutation						2_IgG-2_IgA	mut_shuffle56	1	permutation		2_IgM-2_IgA	mut_shuffle56	1
				2_IgG-2_IgA	mut_shuffle57	0.999998	permutation		2_IgM-2_IgA	mut_shuffle57	0.999997	permutation		2_IgM-2_IgG	mut_shuffle57	1	permutation						2_IgG-2_IgA	mut_shuffle57	0.992002	permutation		2_IgM-2_IgA	mut_shuffle57	1	permutation		2_IgM-2_IgG	mut_shuffle57	1	permutation						2_IgG-2_IgA	mut_shuffle57	1	permutation		2_IgM-2_IgA	mut_shuffle57	0.98322
				2_IgG-2_IgA	mut_shuffle58	1	permutation		2_IgM-2_IgA	mut_shuffle58	1	permutation		2_IgM-2_IgG	mut_shuffle58	1	permutation						2_IgG-2_IgA	mut_shuffle58	1	permutation		2_IgM-2_IgA	mut_shuffle58	1	permutation		2_IgM-2_IgG	mut_shuffle58	1	permutation						2_IgG-2_IgA	mut_shuffle58	1	permutation		2_IgM-2_IgA	mut_shuffle58	1
				2_IgG-2_IgA	mut_shuffle59	1	permutation		2_IgM-2_IgA	mut_shuffle59	1	permutation		2_IgM-2_IgG	mut_shuffle59	1	permutation						2_IgG-2_IgA	mut_shuffle59	1	permutation		2_IgM-2_IgA	mut_shuffle59	1	permutation		2_IgM-2_IgG	mut_shuffle59	1	permutation						2_IgG-2_IgA	mut_shuffle59	1	permutation		2_IgM-2_IgA	mut_shuffle59	0.999999
				2_IgG-2_IgA	mut_shuffle60	1	permutation		2_IgM-2_IgA	mut_shuffle60	1	permutation		2_IgM-2_IgG	mut_shuffle60	1	permutation						2_IgG-2_IgA	mut_shuffle60	1	permutation		2_IgM-2_IgA	mut_shuffle60	1	permutation		2_IgM-2_IgG	mut_shuffle60	1	permutation						2_IgG-2_IgA	mut_shuffle60	0.936443	permutation		2_IgM-2_IgA	mut_shuffle60	0.999924
				2_IgG-2_IgA	mut_shuffle61	1	permutation		2_IgM-2_IgA	mut_shuffle61	0.999808	permutation		2_IgM-2_IgG	mut_shuffle61	0.999918	permutation						2_IgG-2_IgA	mut_shuffle61	1	permutation		2_IgM-2_IgA	mut_shuffle61	0.999999	permutation		2_IgM-2_IgG	mut_shuffle61	0.999976	permutation						2_IgG-2_IgA	mut_shuffle61	1	permutation		2_IgM-2_IgA	mut_shuffle61	1
				2_IgG-2_IgA	mut_shuffle62	1	permutation		2_IgM-2_IgA	mut_shuffle62	1	permutation		2_IgM-2_IgG	mut_shuffle62	1	permutation						2_IgG-2_IgA	mut_shuffle62	1	permutation		2_IgM-2_IgA	mut_shuffle62	1	permutation		2_IgM-2_IgG	mut_shuffle62	1	permutation						2_IgG-2_IgA	mut_shuffle62	0.999999	permutation		2_IgM-2_IgA	mut_shuffle62	1
				2_IgG-2_IgA	mut_shuffle63	0.999547	permutation		2_IgM-2_IgA	mut_shuffle63	1	permutation		2_IgM-2_IgG	mut_shuffle63	0.999999	permutation						2_IgG-2_IgA	mut_shuffle63	1	permutation		2_IgM-2_IgA	mut_shuffle63	0.815566	permutation		2_IgM-2_IgG	mut_shuffle63	0.691428	permutation						2_IgG-2_IgA	mut_shuffle63	1	permutation		2_IgM-2_IgA	mut_shuffle63	1
				2_IgG-2_IgA	mut_shuffle64	1	permutation		2_IgM-2_IgA	mut_shuffle64	1	permutation		2_IgM-2_IgG	mut_shuffle64	1	permutation						2_IgG-2_IgA	mut_shuffle64	1	permutation		2_IgM-2_IgA	mut_shuffle64	1	permutation		2_IgM-2_IgG	mut_shuffle64	1	permutation						2_IgG-2_IgA	mut_shuffle64	0.998821	permutation		2_IgM-2_IgA	mut_shuffle64	1
				2_IgG-2_IgA	mut_shuffle65	1	permutation		2_IgM-2_IgA	mut_shuffle65	1	permutation		2_IgM-2_IgG	mut_shuffle65	1	permutation						2_IgG-2_IgA	mut_shuffle65	1	permutation		2_IgM-2_IgA	mut_shuffle65	1	permutation		2_IgM-2_IgG	mut_shuffle65	1	permutation						2_IgG-2_IgA	mut_shuffle65	1	permutation		2_IgM-2_IgA	mut_shuffle65	0.999977
				2_IgG-2_IgA	mut_shuffle66	1	permutation		2_IgM-2_IgA	mut_shuffle66	1	permutation		2_IgM-2_IgG	mut_shuffle66	1	permutation						2_IgG-2_IgA	mut_shuffle66	1	permutation		2_IgM-2_IgA	mut_shuffle66	1	permutation		2_IgM-2_IgG	mut_shuffle66	1	permutation						2_IgG-2_IgA	mut_shuffle66	1	permutation		2_IgM-2_IgA	mut_shuffle66	1
				2_IgG-2_IgA	mut_shuffle67	1	permutation		2_IgM-2_IgA	mut_shuffle67	1	permutation		2_IgM-2_IgG	mut_shuffle67	1	permutation						2_IgG-2_IgA	mut_shuffle67	1	permutation		2_IgM-2_IgA	mut_shuffle67	1	permutation		2_IgM-2_IgG	mut_shuffle67	1	permutation						2_IgG-2_IgA	mut_shuffle67	1	permutation		2_IgM-2_IgA	mut_shuffle67	1
				2_IgG-2_IgA	mut_shuffle68	0.999968	permutation		2_IgM-2_IgA	mut_shuffle68	1	permutation		2_IgM-2_IgG	mut_shuffle68	1	permutation						2_IgG-2_IgA	mut_shuffle68	1	permutation		2_IgM-2_IgA	mut_shuffle68	1	permutation		2_IgM-2_IgG	mut_shuffle68	1	permutation						2_IgG-2_IgA	mut_shuffle68	1	permutation		2_IgM-2_IgA	mut_shuffle68	1
				2_IgG-2_IgA	mut_shuffle69	0.99995	permutation		2_IgM-2_IgA	mut_shuffle69	1	permutation		2_IgM-2_IgG	mut_shuffle69	1	permutation						2_IgG-2_IgA	mut_shuffle69	1	permutation		2_IgM-2_IgA	mut_shuffle69	1	permutation		2_IgM-2_IgG	mut_shuffle69	0.999903	permutation						2_IgG-2_IgA	mut_shuffle69	1	permutation		2_IgM-2_IgA	mut_shuffle69	1
				2_IgG-2_IgA	mut_shuffle70	1	permutation		2_IgM-2_IgA	mut_shuffle70	1	permutation		2_IgM-2_IgG	mut_shuffle70	1	permutation						2_IgG-2_IgA	mut_shuffle70	1	permutation		2_IgM-2_IgA	mut_shuffle70	1	permutation		2_IgM-2_IgG	mut_shuffle70	1	permutation						2_IgG-2_IgA	mut_shuffle70	1	permutation		2_IgM-2_IgA	mut_shuffle70	1
				2_IgG-2_IgA	mut_shuffle71	0.985981	permutation		2_IgM-2_IgA	mut_shuffle71	0.999755	permutation		2_IgM-2_IgG	mut_shuffle71	1	permutation						2_IgG-2_IgA	mut_shuffle71	1	permutation		2_IgM-2_IgA	mut_shuffle71	1	permutation		2_IgM-2_IgG	mut_shuffle71	1	permutation						2_IgG-2_IgA	mut_shuffle71	0.985272	permutation		2_IgM-2_IgA	mut_shuffle71	1
				2_IgG-2_IgA	mut_shuffle72	1	permutation		2_IgM-2_IgA	mut_shuffle72	1	permutation		2_IgM-2_IgG	mut_shuffle72	1	permutation						2_IgG-2_IgA	mut_shuffle72	1	permutation		2_IgM-2_IgA	mut_shuffle72	1	permutation		2_IgM-2_IgG	mut_shuffle72	1	permutation						2_IgG-2_IgA	mut_shuffle72	1	permutation		2_IgM-2_IgA	mut_shuffle72	1
				2_IgG-2_IgA	mut_shuffle73	1	permutation		2_IgM-2_IgA	mut_shuffle73	1	permutation		2_IgM-2_IgG	mut_shuffle73	1	permutation						2_IgG-2_IgA	mut_shuffle73	0.999992	permutation		2_IgM-2_IgA	mut_shuffle73	1	permutation		2_IgM-2_IgG	mut_shuffle73	1	permutation						2_IgG-2_IgA	mut_shuffle73	1	permutation		2_IgM-2_IgA	mut_shuffle73	1
				2_IgG-2_IgA	mut_shuffle74	1	permutation		2_IgM-2_IgA	mut_shuffle74	1	permutation		2_IgM-2_IgG	mut_shuffle74	1	permutation						2_IgG-2_IgA	mut_shuffle74	0.99518	permutation		2_IgM-2_IgA	mut_shuffle74	1	permutation		2_IgM-2_IgG	mut_shuffle74	1	permutation						2_IgG-2_IgA	mut_shuffle74	1	permutation		2_IgM-2_IgA	mut_shuffle74	1
				2_IgG-2_IgA	mut_shuffle75	1	permutation		2_IgM-2_IgA	mut_shuffle75	1	permutation		2_IgM-2_IgG	mut_shuffle75	1	permutation						2_IgG-2_IgA	mut_shuffle75	1	permutation		2_IgM-2_IgA	mut_shuffle75	1	permutation		2_IgM-2_IgG	mut_shuffle75	1	permutation						2_IgG-2_IgA	mut_shuffle75	0.998797	permutation		2_IgM-2_IgA	mut_shuffle75	1
				2_IgG-2_IgA	mut_shuffle76	1	permutation		2_IgM-2_IgA	mut_shuffle76	1	permutation		2_IgM-2_IgG	mut_shuffle76	1	permutation						2_IgG-2_IgA	mut_shuffle76	1	permutation		2_IgM-2_IgA	mut_shuffle76	1	permutation		2_IgM-2_IgG	mut_shuffle76	0.999999	permutation						2_IgG-2_IgA	mut_shuffle76	1	permutation		2_IgM-2_IgA	mut_shuffle76	1
				2_IgG-2_IgA	mut_shuffle77	1	permutation		2_IgM-2_IgA	mut_shuffle77	1	permutation		2_IgM-2_IgG	mut_shuffle77	1	permutation						2_IgG-2_IgA	mut_shuffle77	1	permutation		2_IgM-2_IgA	mut_shuffle77	1	permutation		2_IgM-2_IgG	mut_shuffle77	1	permutation						2_IgG-2_IgA	mut_shuffle77	1	permutation		2_IgM-2_IgA	mut_shuffle77	1
				2_IgG-2_IgA	mut_shuffle78	1	permutation		2_IgM-2_IgA	mut_shuffle78	1	permutation		2_IgM-2_IgG	mut_shuffle78	1	permutation						2_IgG-2_IgA	mut_shuffle78	1	permutation		2_IgM-2_IgA	mut_shuffle78	1	permutation		2_IgM-2_IgG	mut_shuffle78	1	permutation						2_IgG-2_IgA	mut_shuffle78	1	permutation		2_IgM-2_IgA	mut_shuffle78	1
				2_IgG-2_IgA	mut_shuffle79	1	permutation		2_IgM-2_IgA	mut_shuffle79	1	permutation		2_IgM-2_IgG	mut_shuffle79	1	permutation						2_IgG-2_IgA	mut_shuffle79	1	permutation		2_IgM-2_IgA	mut_shuffle79	0.999968	permutation		2_IgM-2_IgG	mut_shuffle79	1	permutation						2_IgG-2_IgA	mut_shuffle79	1	permutation		2_IgM-2_IgA	mut_shuffle79	1
				2_IgG-2_IgA	mut_shuffle80	0.807499	permutation		2_IgM-2_IgA	mut_shuffle80	0.897718	permutation		2_IgM-2_IgG	mut_shuffle80	1	permutation						2_IgG-2_IgA	mut_shuffle80	1	permutation		2_IgM-2_IgA	mut_shuffle80	1	permutation		2_IgM-2_IgG	mut_shuffle80	1	permutation						2_IgG-2_IgA	mut_shuffle80	1	permutation		2_IgM-2_IgA	mut_shuffle80	1
				2_IgG-2_IgA	mut_shuffle81	1	permutation		2_IgM-2_IgA	mut_shuffle81	1	permutation		2_IgM-2_IgG	mut_shuffle81	1	permutation						2_IgG-2_IgA	mut_shuffle81	1	permutation		2_IgM-2_IgA	mut_shuffle81	1	permutation		2_IgM-2_IgG	mut_shuffle81	1	permutation						2_IgG-2_IgA	mut_shuffle81	0.977788	permutation		2_IgM-2_IgA	mut_shuffle81	0.942938
				2_IgG-2_IgA	mut_shuffle82	1	permutation		2_IgM-2_IgA	mut_shuffle82	1	permutation		2_IgM-2_IgG	mut_shuffle82	1	permutation						2_IgG-2_IgA	mut_shuffle82	1	permutation		2_IgM-2_IgA	mut_shuffle82	1	permutation		2_IgM-2_IgG	mut_shuffle82	1	permutation						2_IgG-2_IgA	mut_shuffle82	1	permutation		2_IgM-2_IgA	mut_shuffle82	1
				2_IgG-2_IgA	mut_shuffle83	1	permutation		2_IgM-2_IgA	mut_shuffle83	1	permutation		2_IgM-2_IgG	mut_shuffle83	1	permutation						2_IgG-2_IgA	mut_shuffle83	1	permutation		2_IgM-2_IgA	mut_shuffle83	0.999309	permutation		2_IgM-2_IgG	mut_shuffle83	1	permutation						2_IgG-2_IgA	mut_shuffle83	1	permutation		2_IgM-2_IgA	mut_shuffle83	1
				2_IgG-2_IgA	mut_shuffle84	1	permutation		2_IgM-2_IgA	mut_shuffle84	1	permutation		2_IgM-2_IgG	mut_shuffle84	1	permutation						2_IgG-2_IgA	mut_shuffle84	1	permutation		2_IgM-2_IgA	mut_shuffle84	1	permutation		2_IgM-2_IgG	mut_shuffle84	1	permutation						2_IgG-2_IgA	mut_shuffle84	1	permutation		2_IgM-2_IgA	mut_shuffle84	1
				2_IgG-2_IgA	mut_shuffle85	1	permutation		2_IgM-2_IgA	mut_shuffle85	1	permutation		2_IgM-2_IgG	mut_shuffle85	1	permutation						2_IgG-2_IgA	mut_shuffle85	1	permutation		2_IgM-2_IgA	mut_shuffle85	1	permutation		2_IgM-2_IgG	mut_shuffle85	1	permutation						2_IgG-2_IgA	mut_shuffle85	1	permutation		2_IgM-2_IgA	mut_shuffle85	1
				2_IgG-2_IgA	mut_shuffle86	1	permutation		2_IgM-2_IgA	mut_shuffle86	1	permutation		2_IgM-2_IgG	mut_shuffle86	1	permutation						2_IgG-2_IgA	mut_shuffle86	1	permutation		2_IgM-2_IgA	mut_shuffle86	1	permutation		2_IgM-2_IgG	mut_shuffle86	1	permutation						2_IgG-2_IgA	mut_shuffle86	1	permutation		2_IgM-2_IgA	mut_shuffle86	1
				2_IgG-2_IgA	mut_shuffle87	1	permutation		2_IgM-2_IgA	mut_shuffle87	1	permutation		2_IgM-2_IgG	mut_shuffle87	1	permutation						2_IgG-2_IgA	mut_shuffle87	1	permutation		2_IgM-2_IgA	mut_shuffle87	1	permutation		2_IgM-2_IgG	mut_shuffle87	1	permutation						2_IgG-2_IgA	mut_shuffle87	0.999996	permutation		2_IgM-2_IgA	mut_shuffle87	0.994414
				2_IgG-2_IgA	mut_shuffle88	0.999999	permutation		2_IgM-2_IgA	mut_shuffle88	0.999999	permutation		2_IgM-2_IgG	mut_shuffle88	1	permutation						2_IgG-2_IgA	mut_shuffle88	1	permutation		2_IgM-2_IgA	mut_shuffle88	0.999988	permutation		2_IgM-2_IgG	mut_shuffle88	1	permutation						2_IgG-2_IgA	mut_shuffle88	0.990372	permutation		2_IgM-2_IgA	mut_shuffle88	1
				2_IgG-2_IgA	mut_shuffle89	1	permutation		2_IgM-2_IgA	mut_shuffle89	1	permutation		2_IgM-2_IgG	mut_shuffle89	1	permutation						2_IgG-2_IgA	mut_shuffle89	1	permutation		2_IgM-2_IgA	mut_shuffle89	1	permutation		2_IgM-2_IgG	mut_shuffle89	1	permutation						2_IgG-2_IgA	mut_shuffle89	1	permutation		2_IgM-2_IgA	mut_shuffle89	1
				2_IgG-2_IgA	mut_shuffle90	1	permutation		2_IgM-2_IgA	mut_shuffle90	1	permutation		2_IgM-2_IgG	mut_shuffle90	1	permutation						2_IgG-2_IgA	mut_shuffle90	1	permutation		2_IgM-2_IgA	mut_shuffle90	1	permutation		2_IgM-2_IgG	mut_shuffle90	1	permutation						2_IgG-2_IgA	mut_shuffle90	1	permutation		2_IgM-2_IgA	mut_shuffle90	0.999981
				2_IgG-2_IgA	mut_shuffle91	1	permutation		2_IgM-2_IgA	mut_shuffle91	1	permutation		2_IgM-2_IgG	mut_shuffle91	1	permutation						2_IgG-2_IgA	mut_shuffle91	1	permutation		2_IgM-2_IgA	mut_shuffle91	1	permutation		2_IgM-2_IgG	mut_shuffle91	1	permutation						2_IgG-2_IgA	mut_shuffle91	1	permutation		2_IgM-2_IgA	mut_shuffle91	1
				2_IgG-2_IgA	mut_shuffle92	1	permutation		2_IgM-2_IgA	mut_shuffle92	1	permutation		2_IgM-2_IgG	mut_shuffle92	1	permutation						2_IgG-2_IgA	mut_shuffle92	1	permutation		2_IgM-2_IgA	mut_shuffle92	1	permutation		2_IgM-2_IgG	mut_shuffle92	1	permutation						2_IgG-2_IgA	mut_shuffle92	1	permutation		2_IgM-2_IgA	mut_shuffle92	1
				2_IgG-2_IgA	mut_shuffle93	1	permutation		2_IgM-2_IgA	mut_shuffle93	1	permutation		2_IgM-2_IgG	mut_shuffle93	1	permutation						2_IgG-2_IgA	mut_shuffle93	1	permutation		2_IgM-2_IgA	mut_shuffle93	0.999937	permutation		2_IgM-2_IgG	mut_shuffle93	0.999999	permutation						2_IgG-2_IgA	mut_shuffle93	1	permutation		2_IgM-2_IgA	mut_shuffle93	0.999983
				2_IgG-2_IgA	mut_shuffle94	1	permutation		2_IgM-2_IgA	mut_shuffle94	1	permutation		2_IgM-2_IgG	mut_shuffle94	0.994044	permutation						2_IgG-2_IgA	mut_shuffle94	1	permutation		2_IgM-2_IgA	mut_shuffle94	1	permutation		2_IgM-2_IgG	mut_shuffle94	1	permutation						2_IgG-2_IgA	mut_shuffle94	1	permutation		2_IgM-2_IgA	mut_shuffle94	1
				2_IgG-2_IgA	mut_shuffle95	0.971942	permutation		2_IgM-2_IgA	mut_shuffle95	1	permutation		2_IgM-2_IgG	mut_shuffle95	1	permutation						2_IgG-2_IgA	mut_shuffle95	1	permutation		2_IgM-2_IgA	mut_shuffle95	1	permutation		2_IgM-2_IgG	mut_shuffle95	1	permutation						2_IgG-2_IgA	mut_shuffle95	1	permutation		2_IgM-2_IgA	mut_shuffle95	1
				2_IgG-2_IgA	mut_shuffle96	1	permutation		2_IgM-2_IgA	mut_shuffle96	1	permutation		2_IgM-2_IgG	mut_shuffle96	1	permutation						2_IgG-2_IgA	mut_shuffle96	1	permutation		2_IgM-2_IgA	mut_shuffle96	1	permutation		2_IgM-2_IgG	mut_shuffle96	1	permutation						2_IgG-2_IgA	mut_shuffle96	1	permutation		2_IgM-2_IgA	mut_shuffle96	1
				2_IgG-2_IgA	mut_shuffle97	1	permutation		2_IgM-2_IgA	mut_shuffle97	1	permutation		2_IgM-2_IgG	mut_shuffle97	1	permutation						2_IgG-2_IgA	mut_shuffle97	1	permutation		2_IgM-2_IgA	mut_shuffle97	1	permutation		2_IgM-2_IgG	mut_shuffle97	1	permutation						2_IgG-2_IgA	mut_shuffle97	1	permutation		2_IgM-2_IgA	mut_shuffle97	1
				2_IgG-2_IgA	mut_shuffle98	1	permutation		2_IgM-2_IgA	mut_shuffle98	1	permutation		2_IgM-2_IgG	mut_shuffle98	1	permutation						2_IgG-2_IgA	mut_shuffle98	0.999976	permutation		2_IgM-2_IgA	mut_shuffle98	1	permutation		2_IgM-2_IgG	mut_shuffle98	1	permutation						2_IgG-2_IgA	mut_shuffle98	1	permutation		2_IgM-2_IgA	mut_shuffle98	1
				2_IgG-2_IgA	mut_shuffle99	1	permutation		2_IgM-2_IgA	mut_shuffle99	0.969688	permutation		2_IgM-2_IgG	mut_shuffle99	0.995195	permutation						2_IgG-2_IgA	mut_shuffle99	1	permutation		2_IgM-2_IgA	mut_shuffle99	1	permutation		2_IgM-2_IgG	mut_shuffle99	1	permutation						2_IgG-2_IgA	mut_shuffle99	0.999946	permutation		2_IgM-2_IgA	mut_shuffle99	1
				2_IgG-2_IgA	mut_shuffle100	1	permutation		2_IgM-2_IgA	mut_shuffle100	0.935564	permutation		2_IgM-2_IgG	mut_shuffle100	0.999986	permutation						2_IgG-2_IgA	mut_shuffle100	1	permutation		2_IgM-2_IgA	mut_shuffle100	1	permutation		2_IgM-2_IgG	mut_shuffle100	1	permutation						2_IgG-2_IgA	mut_shuffle100	0.999994	permutation		2_IgM-2_IgA	mut_shuffle100	1
				1_IgG-1_IgA	mut_shuffle1	1	permutation		1_IgM-1_IgA	mut_shuffle1	0.999994	permutation		1_IgM-1_IgG	mut_shuffle1	1	permutation						1_IgG-1_IgA	mut_shuffle1	1	permutation		1_IgM-1_IgA	mut_shuffle1	1	permutation		1_IgM-1_IgG	mut_shuffle1	0.999944	permutation						1_IgG-1_IgA	mut_shuffle1	0.999991	permutation		1_IgM-1_IgA	mut_shuffle1	0.999991
				1_IgG-1_IgA	mut_shuffle2	1	permutation		1_IgM-1_IgA	mut_shuffle2	1	permutation		1_IgM-1_IgG	mut_shuffle2	1	permutation						1_IgG-1_IgA	mut_shuffle2	1	permutation		1_IgM-1_IgA	mut_shuffle2	1	permutation		1_IgM-1_IgG	mut_shuffle2	1	permutation						1_IgG-1_IgA	mut_shuffle2	1	permutation		1_IgM-1_IgA	mut_shuffle2	0.999904
				1_IgG-1_IgA	mut_shuffle3	1	permutation		1_IgM-1_IgA	mut_shuffle3	1	permutation		1_IgM-1_IgG	mut_shuffle3	1	permutation						1_IgG-1_IgA	mut_shuffle3	1	permutation		1_IgM-1_IgA	mut_shuffle3	1	permutation		1_IgM-1_IgG	mut_shuffle3	1	permutation						1_IgG-1_IgA	mut_shuffle3	1	permutation		1_IgM-1_IgA	mut_shuffle3	1
				1_IgG-1_IgA	mut_shuffle4	1	permutation		1_IgM-1_IgA	mut_shuffle4	1	permutation		1_IgM-1_IgG	mut_shuffle4	1	permutation						1_IgG-1_IgA	mut_shuffle4	0.936075	permutation		1_IgM-1_IgA	mut_shuffle4	0.999997	permutation		1_IgM-1_IgG	mut_shuffle4	1	permutation						1_IgG-1_IgA	mut_shuffle4	1	permutation		1_IgM-1_IgA	mut_shuffle4	1
				1_IgG-1_IgA	mut_shuffle5	0.91571	permutation		1_IgM-1_IgA	mut_shuffle5	1	permutation		1_IgM-1_IgG	mut_shuffle5	0.999939	permutation						1_IgG-1_IgA	mut_shuffle5	1	permutation		1_IgM-1_IgA	mut_shuffle5	1	permutation		1_IgM-1_IgG	mut_shuffle5	1	permutation						1_IgG-1_IgA	mut_shuffle5	1	permutation		1_IgM-1_IgA	mut_shuffle5	1
				1_IgG-1_IgA	mut_shuffle6	1	permutation		1_IgM-1_IgA	mut_shuffle6	1	permutation		1_IgM-1_IgG	mut_shuffle6	1	permutation						1_IgG-1_IgA	mut_shuffle6	1	permutation		1_IgM-1_IgA	mut_shuffle6	1	permutation		1_IgM-1_IgG	mut_shuffle6	1	permutation						1_IgG-1_IgA	mut_shuffle6	1	permutation		1_IgM-1_IgA	mut_shuffle6	0.999828
				1_IgG-1_IgA	mut_shuffle7	1	permutation		1_IgM-1_IgA	mut_shuffle7	1	permutation		1_IgM-1_IgG	mut_shuffle7	1	permutation						1_IgG-1_IgA	mut_shuffle7	1	permutation		1_IgM-1_IgA	mut_shuffle7	1	permutation		1_IgM-1_IgG	mut_shuffle7	0.999999	permutation						1_IgG-1_IgA	mut_shuffle7	1	permutation		1_IgM-1_IgA	mut_shuffle7	1
				1_IgG-1_IgA	mut_shuffle8	1	permutation		1_IgM-1_IgA	mut_shuffle8	1	permutation		1_IgM-1_IgG	mut_shuffle8	1	permutation						1_IgG-1_IgA	mut_shuffle8	1	permutation		1_IgM-1_IgA	mut_shuffle8	1	permutation		1_IgM-1_IgG	mut_shuffle8	1	permutation						1_IgG-1_IgA	mut_shuffle8	1	permutation		1_IgM-1_IgA	mut_shuffle8	1
				1_IgG-1_IgA	mut_shuffle9	1	permutation		1_IgM-1_IgA	mut_shuffle9	1	permutation		1_IgM-1_IgG	mut_shuffle9	1	permutation						1_IgG-1_IgA	mut_shuffle9	1	permutation		1_IgM-1_IgA	mut_shuffle9	1	permutation		1_IgM-1_IgG	mut_shuffle9	0.999999	permutation						1_IgG-1_IgA	mut_shuffle9	1	permutation		1_IgM-1_IgA	mut_shuffle9	1
				1_IgG-1_IgA	mut_shuffle10	1	permutation		1_IgM-1_IgA	mut_shuffle10	1	permutation		1_IgM-1_IgG	mut_shuffle10	1	permutation						1_IgG-1_IgA	mut_shuffle10	1	permutation		1_IgM-1_IgA	mut_shuffle10	1	permutation		1_IgM-1_IgG	mut_shuffle10	1	permutation						1_IgG-1_IgA	mut_shuffle10	1	permutation		1_IgM-1_IgA	mut_shuffle10	1
				1_IgG-1_IgA	mut_shuffle11	1	permutation		1_IgM-1_IgA	mut_shuffle11	1	permutation		1_IgM-1_IgG	mut_shuffle11	1	permutation						1_IgG-1_IgA	mut_shuffle11	1	permutation		1_IgM-1_IgA	mut_shuffle11	1	permutation		1_IgM-1_IgG	mut_shuffle11	1	permutation						1_IgG-1_IgA	mut_shuffle11	1	permutation		1_IgM-1_IgA	mut_shuffle11	1
				1_IgG-1_IgA	mut_shuffle12	1	permutation		1_IgM-1_IgA	mut_shuffle12	1	permutation		1_IgM-1_IgG	mut_shuffle12	1	permutation						1_IgG-1_IgA	mut_shuffle12	1	permutation		1_IgM-1_IgA	mut_shuffle12	0.988762	permutation		1_IgM-1_IgG	mut_shuffle12	0.861526	permutation						1_IgG-1_IgA	mut_shuffle12	0.999995	permutation		1_IgM-1_IgA	mut_shuffle12	1
				1_IgG-1_IgA	mut_shuffle13	0.999999	permutation		1_IgM-1_IgA	mut_shuffle13	1	permutation		1_IgM-1_IgG	mut_shuffle13	1	permutation						1_IgG-1_IgA	mut_shuffle13	0.983478	permutation		1_IgM-1_IgA	mut_shuffle13	1	permutation		1_IgM-1_IgG	mut_shuffle13	1	permutation						1_IgG-1_IgA	mut_shuffle13	1	permutation		1_IgM-1_IgA	mut_shuffle13	1
				1_IgG-1_IgA	mut_shuffle14	1	permutation		1_IgM-1_IgA	mut_shuffle14	1	permutation		1_IgM-1_IgG	mut_shuffle14	1	permutation						1_IgG-1_IgA	mut_shuffle14	1	permutation		1_IgM-1_IgA	mut_shuffle14	0.993268	permutation		1_IgM-1_IgG	mut_shuffle14	0.999998	permutation						1_IgG-1_IgA	mut_shuffle14	1	permutation		1_IgM-1_IgA	mut_shuffle14	1
				1_IgG-1_IgA	mut_shuffle15	1	permutation		1_IgM-1_IgA	mut_shuffle15	1	permutation		1_IgM-1_IgG	mut_shuffle15	1	permutation						1_IgG-1_IgA	mut_shuffle15	1	permutation		1_IgM-1_IgA	mut_shuffle15	0.879484	permutation		1_IgM-1_IgG	mut_shuffle15	0.563793	permutation						1_IgG-1_IgA	mut_shuffle15	1	permutation		1_IgM-1_IgA	mut_shuffle15	1
				1_IgG-1_IgA	mut_shuffle16	0.981666	permutation		1_IgM-1_IgA	mut_shuffle16	0.999997	permutation		1_IgM-1_IgG	mut_shuffle16	1	permutation						1_IgG-1_IgA	mut_shuffle16	1	permutation		1_IgM-1_IgA	mut_shuffle16	1	permutation		1_IgM-1_IgG	mut_shuffle16	1	permutation						1_IgG-1_IgA	mut_shuffle16	1	permutation		1_IgM-1_IgA	mut_shuffle16	1
				1_IgG-1_IgA	mut_shuffle17	1	permutation		1_IgM-1_IgA	mut_shuffle17	1	permutation		1_IgM-1_IgG	mut_shuffle17	0.999966	permutation						1_IgG-1_IgA	mut_shuffle17	0.994911	permutation		1_IgM-1_IgA	mut_shuffle17	0.999999	permutation		1_IgM-1_IgG	mut_shuffle17	1	permutation						1_IgG-1_IgA	mut_shuffle17	1	permutation		1_IgM-1_IgA	mut_shuffle17	1
				1_IgG-1_IgA	mut_shuffle18	1	permutation		1_IgM-1_IgA	mut_shuffle18	1	permutation		1_IgM-1_IgG	mut_shuffle18	1	permutation						1_IgG-1_IgA	mut_shuffle18	1	permutation		1_IgM-1_IgA	mut_shuffle18	1	permutation		1_IgM-1_IgG	mut_shuffle18	1	permutation						1_IgG-1_IgA	mut_shuffle18	1	permutation		1_IgM-1_IgA	mut_shuffle18	1
				1_IgG-1_IgA	mut_shuffle19	1	permutation		1_IgM-1_IgA	mut_shuffle19	1	permutation		1_IgM-1_IgG	mut_shuffle19	1	permutation						1_IgG-1_IgA	mut_shuffle19	1	permutation		1_IgM-1_IgA	mut_shuffle19	0.99999	permutation		1_IgM-1_IgG	mut_shuffle19	0.999987	permutation						1_IgG-1_IgA	mut_shuffle19	1	permutation		1_IgM-1_IgA	mut_shuffle19	1
				1_IgG-1_IgA	mut_shuffle20	1	permutation		1_IgM-1_IgA	mut_shuffle20	1	permutation		1_IgM-1_IgG	mut_shuffle20	0.99995	permutation						1_IgG-1_IgA	mut_shuffle20	1	permutation		1_IgM-1_IgA	mut_shuffle20	1	permutation		1_IgM-1_IgG	mut_shuffle20	1	permutation						1_IgG-1_IgA	mut_shuffle20	1	permutation		1_IgM-1_IgA	mut_shuffle20	1
				1_IgG-1_IgA	mut_shuffle21	1	permutation		1_IgM-1_IgA	mut_shuffle21	1	permutation		1_IgM-1_IgG	mut_shuffle21	1	permutation						1_IgG-1_IgA	mut_shuffle21	1	permutation		1_IgM-1_IgA	mut_shuffle21	1	permutation		1_IgM-1_IgG	mut_shuffle21	1	permutation						1_IgG-1_IgA	mut_shuffle21	0.999754	permutation		1_IgM-1_IgA	mut_shuffle21	0.999999
				1_IgG-1_IgA	mut_shuffle22	1	permutation		1_IgM-1_IgA	mut_shuffle22	1	permutation		1_IgM-1_IgG	mut_shuffle22	1	permutation						1_IgG-1_IgA	mut_shuffle22	1	permutation		1_IgM-1_IgA	mut_shuffle22	0.884538	permutation		1_IgM-1_IgG	mut_shuffle22	0.999611	permutation						1_IgG-1_IgA	mut_shuffle22	1	permutation		1_IgM-1_IgA	mut_shuffle22	1
				1_IgG-1_IgA	mut_shuffle23	1	permutation		1_IgM-1_IgA	mut_shuffle23	1	permutation		1_IgM-1_IgG	mut_shuffle23	1	permutation						1_IgG-1_IgA	mut_shuffle23	1	permutation		1_IgM-1_IgA	mut_shuffle23	1	permutation		1_IgM-1_IgG	mut_shuffle23	1	permutation						1_IgG-1_IgA	mut_shuffle23	1	permutation		1_IgM-1_IgA	mut_shuffle23	1
				1_IgG-1_IgA	mut_shuffle24	0.999769	permutation		1_IgM-1_IgA	mut_shuffle24	0.999983	permutation		1_IgM-1_IgG	mut_shuffle24	1	permutation						1_IgG-1_IgA	mut_shuffle24	1	permutation		1_IgM-1_IgA	mut_shuffle24	1	permutation		1_IgM-1_IgG	mut_shuffle24	1	permutation						1_IgG-1_IgA	mut_shuffle24	1	permutation		1_IgM-1_IgA	mut_shuffle24	1
				1_IgG-1_IgA	mut_shuffle25	0.99692	permutation		1_IgM-1_IgA	mut_shuffle25	0.999979	permutation		1_IgM-1_IgG	mut_shuffle25	1	permutation						1_IgG-1_IgA	mut_shuffle25	1	permutation		1_IgM-1_IgA	mut_shuffle25	1	permutation		1_IgM-1_IgG	mut_shuffle25	0.998452	permutation						1_IgG-1_IgA	mut_shuffle25	1	permutation		1_IgM-1_IgA	mut_shuffle25	1
				1_IgG-1_IgA	mut_shuffle26	0.99987	permutation		1_IgM-1_IgA	mut_shuffle26	0.999367	permutation		1_IgM-1_IgG	mut_shuffle26	1	permutation						1_IgG-1_IgA	mut_shuffle26	1	permutation		1_IgM-1_IgA	mut_shuffle26	1	permutation		1_IgM-1_IgG	mut_shuffle26	1	permutation						1_IgG-1_IgA	mut_shuffle26	1	permutation		1_IgM-1_IgA	mut_shuffle26	1
				1_IgG-1_IgA	mut_shuffle27	1	permutation		1_IgM-1_IgA	mut_shuffle27	1	permutation		1_IgM-1_IgG	mut_shuffle27	1	permutation						1_IgG-1_IgA	mut_shuffle27	1	permutation		1_IgM-1_IgA	mut_shuffle27	1	permutation		1_IgM-1_IgG	mut_shuffle27	1	permutation						1_IgG-1_IgA	mut_shuffle27	1	permutation		1_IgM-1_IgA	mut_shuffle27	1
				1_IgG-1_IgA	mut_shuffle28	1	permutation		1_IgM-1_IgA	mut_shuffle28	1	permutation		1_IgM-1_IgG	mut_shuffle28	1	permutation						1_IgG-1_IgA	mut_shuffle28	1	permutation		1_IgM-1_IgA	mut_shuffle28	1	permutation		1_IgM-1_IgG	mut_shuffle28	1	permutation						1_IgG-1_IgA	mut_shuffle28	1	permutation		1_IgM-1_IgA	mut_shuffle28	1
				1_IgG-1_IgA	mut_shuffle29	0.999999	permutation		1_IgM-1_IgA	mut_shuffle29	1	permutation		1_IgM-1_IgG	mut_shuffle29	1	permutation						1_IgG-1_IgA	mut_shuffle29	1	permutation		1_IgM-1_IgA	mut_shuffle29	1	permutation		1_IgM-1_IgG	mut_shuffle29	1	permutation						1_IgG-1_IgA	mut_shuffle29	1	permutation		1_IgM-1_IgA	mut_shuffle29	1
				1_IgG-1_IgA	mut_shuffle30	1	permutation		1_IgM-1_IgA	mut_shuffle30	1	permutation		1_IgM-1_IgG	mut_shuffle30	1	permutation						1_IgG-1_IgA	mut_shuffle30	1	permutation		1_IgM-1_IgA	mut_shuffle30	1	permutation		1_IgM-1_IgG	mut_shuffle30	1	permutation						1_IgG-1_IgA	mut_shuffle30	1	permutation		1_IgM-1_IgA	mut_shuffle30	0.999932
				1_IgG-1_IgA	mut_shuffle31	1	permutation		1_IgM-1_IgA	mut_shuffle31	0.999688	permutation		1_IgM-1_IgG	mut_shuffle31	1	permutation						1_IgG-1_IgA	mut_shuffle31	1	permutation		1_IgM-1_IgA	mut_shuffle31	1	permutation		1_IgM-1_IgG	mut_shuffle31	1	permutation						1_IgG-1_IgA	mut_shuffle31	0.999999	permutation		1_IgM-1_IgA	mut_shuffle31	1
				1_IgG-1_IgA	mut_shuffle32	1	permutation		1_IgM-1_IgA	mut_shuffle32	1	permutation		1_IgM-1_IgG	mut_shuffle32	0.999997	permutation						1_IgG-1_IgA	mut_shuffle32	1	permutation		1_IgM-1_IgA	mut_shuffle32	0.999999	permutation		1_IgM-1_IgG	mut_shuffle32	0.913109	permutation						1_IgG-1_IgA	mut_shuffle32	1	permutation		1_IgM-1_IgA	mut_shuffle32	1
				1_IgG-1_IgA	mut_shuffle33	0.999985	permutation		1_IgM-1_IgA	mut_shuffle33	1	permutation		1_IgM-1_IgG	mut_shuffle33	1	permutation						1_IgG-1_IgA	mut_shuffle33	1	permutation		1_IgM-1_IgA	mut_shuffle33	1	permutation		1_IgM-1_IgG	mut_shuffle33	1	permutation						1_IgG-1_IgA	mut_shuffle33	1	permutation		1_IgM-1_IgA	mut_shuffle33	1
				1_IgG-1_IgA	mut_shuffle34	1	permutation		1_IgM-1_IgA	mut_shuffle34	1	permutation		1_IgM-1_IgG	mut_shuffle34	1	permutation						1_IgG-1_IgA	mut_shuffle34	1	permutation		1_IgM-1_IgA	mut_shuffle34	1	permutation		1_IgM-1_IgG	mut_shuffle34	1	permutation						1_IgG-1_IgA	mut_shuffle34	1	permutation		1_IgM-1_IgA	mut_shuffle34	1
				1_IgG-1_IgA	mut_shuffle35	0.999967	permutation		1_IgM-1_IgA	mut_shuffle35	0.999993	permutation		1_IgM-1_IgG	mut_shuffle35	1	permutation						1_IgG-1_IgA	mut_shuffle35	1	permutation		1_IgM-1_IgA	mut_shuffle35	1	permutation		1_IgM-1_IgG	mut_shuffle35	1	permutation						1_IgG-1_IgA	mut_shuffle35	1	permutation		1_IgM-1_IgA	mut_shuffle35	1
				1_IgG-1_IgA	mut_shuffle36	1	permutation		1_IgM-1_IgA	mut_shuffle36	0.99999	permutation		1_IgM-1_IgG	mut_shuffle36	1	permutation						1_IgG-1_IgA	mut_shuffle36	1	permutation		1_IgM-1_IgA	mut_shuffle36	1	permutation		1_IgM-1_IgG	mut_shuffle36	1	permutation						1_IgG-1_IgA	mut_shuffle36	1	permutation		1_IgM-1_IgA	mut_shuffle36	1
				1_IgG-1_IgA	mut_shuffle37	1	permutation		1_IgM-1_IgA	mut_shuffle37	1	permutation		1_IgM-1_IgG	mut_shuffle37	1	permutation						1_IgG-1_IgA	mut_shuffle37	1	permutation		1_IgM-1_IgA	mut_shuffle37	1	permutation		1_IgM-1_IgG	mut_shuffle37	1	permutation						1_IgG-1_IgA	mut_shuffle37	1	permutation		1_IgM-1_IgA	mut_shuffle37	0.999934
				1_IgG-1_IgA	mut_shuffle38	0.999999	permutation		1_IgM-1_IgA	mut_shuffle38	0.987165	permutation		1_IgM-1_IgG	mut_shuffle38	1	permutation						1_IgG-1_IgA	mut_shuffle38	1	permutation		1_IgM-1_IgA	mut_shuffle38	1	permutation		1_IgM-1_IgG	mut_shuffle38	1	permutation						1_IgG-1_IgA	mut_shuffle38	1	permutation		1_IgM-1_IgA	mut_shuffle38	1
				1_IgG-1_IgA	mut_shuffle39	1	permutation		1_IgM-1_IgA	mut_shuffle39	0.999389	permutation		1_IgM-1_IgG	mut_shuffle39	0.965136	permutation						1_IgG-1_IgA	mut_shuffle39	1	permutation		1_IgM-1_IgA	mut_shuffle39	1	permutation		1_IgM-1_IgG	mut_shuffle39	1	permutation						1_IgG-1_IgA	mut_shuffle39	1	permutation		1_IgM-1_IgA	mut_shuffle39	1
				1_IgG-1_IgA	mut_shuffle40	0.976194	permutation		1_IgM-1_IgA	mut_shuffle40	1	permutation		1_IgM-1_IgG	mut_shuffle40	1	permutation						1_IgG-1_IgA	mut_shuffle40	1	permutation		1_IgM-1_IgA	mut_shuffle40	1	permutation		1_IgM-1_IgG	mut_shuffle40	1	permutation						1_IgG-1_IgA	mut_shuffle40	1	permutation		1_IgM-1_IgA	mut_shuffle40	0.999999
				1_IgG-1_IgA	mut_shuffle41	1	permutation		1_IgM-1_IgA	mut_shuffle41	0.999997	permutation		1_IgM-1_IgG	mut_shuffle41	1	permutation						1_IgG-1_IgA	mut_shuffle41	1	permutation		1_IgM-1_IgA	mut_shuffle41	1	permutation		1_IgM-1_IgG	mut_shuffle41	1	permutation						1_IgG-1_IgA	mut_shuffle41	0.990895	permutation		1_IgM-1_IgA	mut_shuffle41	1
				1_IgG-1_IgA	mut_shuffle42	1	permutation		1_IgM-1_IgA	mut_shuffle42	1	permutation		1_IgM-1_IgG	mut_shuffle42	1	permutation						1_IgG-1_IgA	mut_shuffle42	1	permutation		1_IgM-1_IgA	mut_shuffle42	0.999956	permutation		1_IgM-1_IgG	mut_shuffle42	1	permutation						1_IgG-1_IgA	mut_shuffle42	1	permutation		1_IgM-1_IgA	mut_shuffle42	1
				1_IgG-1_IgA	mut_shuffle43	1	permutation		1_IgM-1_IgA	mut_shuffle43	1	permutation		1_IgM-1_IgG	mut_shuffle43	1	permutation						1_IgG-1_IgA	mut_shuffle43	1	permutation		1_IgM-1_IgA	mut_shuffle43	1	permutation		1_IgM-1_IgG	mut_shuffle43	1	permutation						1_IgG-1_IgA	mut_shuffle43	1	permutation		1_IgM-1_IgA	mut_shuffle43	1
				1_IgG-1_IgA	mut_shuffle44	1	permutation		1_IgM-1_IgA	mut_shuffle44	0.999999	permutation		1_IgM-1_IgG	mut_shuffle44	1	permutation						1_IgG-1_IgA	mut_shuffle44	1	permutation		1_IgM-1_IgA	mut_shuffle44	1	permutation		1_IgM-1_IgG	mut_shuffle44	1	permutation						1_IgG-1_IgA	mut_shuffle44	1	permutation		1_IgM-1_IgA	mut_shuffle44	1
				1_IgG-1_IgA	mut_shuffle45	1	permutation		1_IgM-1_IgA	mut_shuffle45	1	permutation		1_IgM-1_IgG	mut_shuffle45	1	permutation						1_IgG-1_IgA	mut_shuffle45	0.999983	permutation		1_IgM-1_IgA	mut_shuffle45	0.999981	permutation		1_IgM-1_IgG	mut_shuffle45	1	permutation						1_IgG-1_IgA	mut_shuffle45	1	permutation		1_IgM-1_IgA	mut_shuffle45	1
				1_IgG-1_IgA	mut_shuffle46	1	permutation		1_IgM-1_IgA	mut_shuffle46	1	permutation		1_IgM-1_IgG	mut_shuffle46	1	permutation						1_IgG-1_IgA	mut_shuffle46	1	permutation		1_IgM-1_IgA	mut_shuffle46	1	permutation		1_IgM-1_IgG	mut_shuffle46	0.999991	permutation						1_IgG-1_IgA	mut_shuffle46	1	permutation		1_IgM-1_IgA	mut_shuffle46	1
				1_IgG-1_IgA	mut_shuffle47	1	permutation		1_IgM-1_IgA	mut_shuffle47	1	permutation		1_IgM-1_IgG	mut_shuffle47	1	permutation						1_IgG-1_IgA	mut_shuffle47	1	permutation		1_IgM-1_IgA	mut_shuffle47	1	permutation		1_IgM-1_IgG	mut_shuffle47	0.999993	permutation						1_IgG-1_IgA	mut_shuffle47	1	permutation		1_IgM-1_IgA	mut_shuffle47	0.997004
				1_IgG-1_IgA	mut_shuffle48	1	permutation		1_IgM-1_IgA	mut_shuffle48	1	permutation		1_IgM-1_IgG	mut_shuffle48	0.989587	permutation						1_IgG-1_IgA	mut_shuffle48	0.999955	permutation		1_IgM-1_IgA	mut_shuffle48	0.999969	permutation		1_IgM-1_IgG	mut_shuffle48	1	permutation						1_IgG-1_IgA	mut_shuffle48	1	permutation		1_IgM-1_IgA	mut_shuffle48	0.995814
				1_IgG-1_IgA	mut_shuffle49	1	permutation		1_IgM-1_IgA	mut_shuffle49	1	permutation		1_IgM-1_IgG	mut_shuffle49	0.999983	permutation						1_IgG-1_IgA	mut_shuffle49	1	permutation		1_IgM-1_IgA	mut_shuffle49	1	permutation		1_IgM-1_IgG	mut_shuffle49	1	permutation						1_IgG-1_IgA	mut_shuffle49	1	permutation		1_IgM-1_IgA	mut_shuffle49	1
				1_IgG-1_IgA	mut_shuffle50	0.9718	permutation		1_IgM-1_IgA	mut_shuffle50	0.795171	permutation		1_IgM-1_IgG	mut_shuffle50	1	permutation						1_IgG-1_IgA	mut_shuffle50	1	permutation		1_IgM-1_IgA	mut_shuffle50	1	permutation		1_IgM-1_IgG	mut_shuffle50	1	permutation						1_IgG-1_IgA	mut_shuffle50	0.999982	permutation		1_IgM-1_IgA	mut_shuffle50	0.999988
				1_IgG-1_IgA	mut_shuffle51	1	permutation		1_IgM-1_IgA	mut_shuffle51	0.999413	permutation		1_IgM-1_IgG	mut_shuffle51	1	permutation						1_IgG-1_IgA	mut_shuffle51	1	permutation		1_IgM-1_IgA	mut_shuffle51	1	permutation		1_IgM-1_IgG	mut_shuffle51	0.999999	permutation						1_IgG-1_IgA	mut_shuffle51	0.999978	permutation		1_IgM-1_IgA	mut_shuffle51	1
				1_IgG-1_IgA	mut_shuffle52	1	permutation		1_IgM-1_IgA	mut_shuffle52	0.993416	permutation		1_IgM-1_IgG	mut_shuffle52	0.439342	permutation						1_IgG-1_IgA	mut_shuffle52	0.998609	permutation		1_IgM-1_IgA	mut_shuffle52	0.996922	permutation		1_IgM-1_IgG	mut_shuffle52	1	permutation						1_IgG-1_IgA	mut_shuffle52	1	permutation		1_IgM-1_IgA	mut_shuffle52	1
				1_IgG-1_IgA	mut_shuffle53	1	permutation		1_IgM-1_IgA	mut_shuffle53	1	permutation		1_IgM-1_IgG	mut_shuffle53	1	permutation						1_IgG-1_IgA	mut_shuffle53	1	permutation		1_IgM-1_IgA	mut_shuffle53	1	permutation		1_IgM-1_IgG	mut_shuffle53	1	permutation						1_IgG-1_IgA	mut_shuffle53	0.999996	permutation		1_IgM-1_IgA	mut_shuffle53	1
				1_IgG-1_IgA	mut_shuffle54	1	permutation		1_IgM-1_IgA	mut_shuffle54	1	permutation		1_IgM-1_IgG	mut_shuffle54	1	permutation						1_IgG-1_IgA	mut_shuffle54	0.98555	permutation		1_IgM-1_IgA	mut_shuffle54	0.467863	permutation		1_IgM-1_IgG	mut_shuffle54	0.999989	permutation						1_IgG-1_IgA	mut_shuffle54	1	permutation		1_IgM-1_IgA	mut_shuffle54	1
				1_IgG-1_IgA	mut_shuffle55	1	permutation		1_IgM-1_IgA	mut_shuffle55	1	permutation		1_IgM-1_IgG	mut_shuffle55	1	permutation						1_IgG-1_IgA	mut_shuffle55	1	permutation		1_IgM-1_IgA	mut_shuffle55	1	permutation		1_IgM-1_IgG	mut_shuffle55	1	permutation						1_IgG-1_IgA	mut_shuffle55	1	permutation		1_IgM-1_IgA	mut_shuffle55	1
				1_IgG-1_IgA	mut_shuffle56	1	permutation		1_IgM-1_IgA	mut_shuffle56	1	permutation		1_IgM-1_IgG	mut_shuffle56	1	permutation						1_IgG-1_IgA	mut_shuffle56	1	permutation		1_IgM-1_IgA	mut_shuffle56	0.999974	permutation		1_IgM-1_IgG	mut_shuffle56	1	permutation						1_IgG-1_IgA	mut_shuffle56	1	permutation		1_IgM-1_IgA	mut_shuffle56	1
				1_IgG-1_IgA	mut_shuffle57	0.999732	permutation		1_IgM-1_IgA	mut_shuffle57	1	permutation		1_IgM-1_IgG	mut_shuffle57	1	permutation						1_IgG-1_IgA	mut_shuffle57	1	permutation		1_IgM-1_IgA	mut_shuffle57	1	permutation		1_IgM-1_IgG	mut_shuffle57	1	permutation						1_IgG-1_IgA	mut_shuffle57	1	permutation		1_IgM-1_IgA	mut_shuffle57	1
				1_IgG-1_IgA	mut_shuffle58	1	permutation		1_IgM-1_IgA	mut_shuffle58	1	permutation		1_IgM-1_IgG	mut_shuffle58	1	permutation						1_IgG-1_IgA	mut_shuffle58	1	permutation		1_IgM-1_IgA	mut_shuffle58	1	permutation		1_IgM-1_IgG	mut_shuffle58	1	permutation						1_IgG-1_IgA	mut_shuffle58	1	permutation		1_IgM-1_IgA	mut_shuffle58	1
				1_IgG-1_IgA	mut_shuffle59	0.999999	permutation		1_IgM-1_IgA	mut_shuffle59	1	permutation		1_IgM-1_IgG	mut_shuffle59	1	permutation						1_IgG-1_IgA	mut_shuffle59	1	permutation		1_IgM-1_IgA	mut_shuffle59	1	permutation		1_IgM-1_IgG	mut_shuffle59	1	permutation						1_IgG-1_IgA	mut_shuffle59	1	permutation		1_IgM-1_IgA	mut_shuffle59	1
				1_IgG-1_IgA	mut_shuffle60	1	permutation		1_IgM-1_IgA	mut_shuffle60	1	permutation		1_IgM-1_IgG	mut_shuffle60	1	permutation						1_IgG-1_IgA	mut_shuffle60	1	permutation		1_IgM-1_IgA	mut_shuffle60	1	permutation		1_IgM-1_IgG	mut_shuffle60	1	permutation						1_IgG-1_IgA	mut_shuffle60	0.999999	permutation		1_IgM-1_IgA	mut_shuffle60	1
				1_IgG-1_IgA	mut_shuffle61	1	permutation		1_IgM-1_IgA	mut_shuffle61	1	permutation		1_IgM-1_IgG	mut_shuffle61	0.999999	permutation						1_IgG-1_IgA	mut_shuffle61	1	permutation		1_IgM-1_IgA	mut_shuffle61	1	permutation		1_IgM-1_IgG	mut_shuffle61	1	permutation						1_IgG-1_IgA	mut_shuffle61	1	permutation		1_IgM-1_IgA	mut_shuffle61	1
				1_IgG-1_IgA	mut_shuffle62	1	permutation		1_IgM-1_IgA	mut_shuffle62	1	permutation		1_IgM-1_IgG	mut_shuffle62	1	permutation						1_IgG-1_IgA	mut_shuffle62	1	permutation		1_IgM-1_IgA	mut_shuffle62	1	permutation		1_IgM-1_IgG	mut_shuffle62	1	permutation						1_IgG-1_IgA	mut_shuffle62	1	permutation		1_IgM-1_IgA	mut_shuffle62	0.999999
				1_IgG-1_IgA	mut_shuffle63	1	permutation		1_IgM-1_IgA	mut_shuffle63	1	permutation		1_IgM-1_IgG	mut_shuffle63	1	permutation						1_IgG-1_IgA	mut_shuffle63	1	permutation		1_IgM-1_IgA	mut_shuffle63	1	permutation		1_IgM-1_IgG	mut_shuffle63	1	permutation						1_IgG-1_IgA	mut_shuffle63	1	permutation		1_IgM-1_IgA	mut_shuffle63	1
				1_IgG-1_IgA	mut_shuffle64	1	permutation		1_IgM-1_IgA	mut_shuffle64	0.975951	permutation		1_IgM-1_IgG	mut_shuffle64	0.497484	permutation						1_IgG-1_IgA	mut_shuffle64	1	permutation		1_IgM-1_IgA	mut_shuffle64	1	permutation		1_IgM-1_IgG	mut_shuffle64	1	permutation						1_IgG-1_IgA	mut_shuffle64	1	permutation		1_IgM-1_IgA	mut_shuffle64	1
				1_IgG-1_IgA	mut_shuffle65	1	permutation		1_IgM-1_IgA	mut_shuffle65	1	permutation		1_IgM-1_IgG	mut_shuffle65	1	permutation						1_IgG-1_IgA	mut_shuffle65	1	permutation		1_IgM-1_IgA	mut_shuffle65	1	permutation		1_IgM-1_IgG	mut_shuffle65	1	permutation						1_IgG-1_IgA	mut_shuffle65	1	permutation		1_IgM-1_IgA	mut_shuffle65	0.999997
				1_IgG-1_IgA	mut_shuffle66	1	permutation		1_IgM-1_IgA	mut_shuffle66	1	permutation		1_IgM-1_IgG	mut_shuffle66	1	permutation						1_IgG-1_IgA	mut_shuffle66	1	permutation		1_IgM-1_IgA	mut_shuffle66	1	permutation		1_IgM-1_IgG	mut_shuffle66	1	permutation						1_IgG-1_IgA	mut_shuffle66	1	permutation		1_IgM-1_IgA	mut_shuffle66	1
				1_IgG-1_IgA	mut_shuffle67	1	permutation		1_IgM-1_IgA	mut_shuffle67	1	permutation		1_IgM-1_IgG	mut_shuffle67	1	permutation						1_IgG-1_IgA	mut_shuffle67	0.99989	permutation		1_IgM-1_IgA	mut_shuffle67	1	permutation		1_IgM-1_IgG	mut_shuffle67	0.852722	permutation						1_IgG-1_IgA	mut_shuffle67	1	permutation		1_IgM-1_IgA	mut_shuffle67	0.999477
				1_IgG-1_IgA	mut_shuffle68	1	permutation		1_IgM-1_IgA	mut_shuffle68	1	permutation		1_IgM-1_IgG	mut_shuffle68	1	permutation						1_IgG-1_IgA	mut_shuffle68	1	permutation		1_IgM-1_IgA	mut_shuffle68	0.999999	permutation		1_IgM-1_IgG	mut_shuffle68	1	permutation						1_IgG-1_IgA	mut_shuffle68	1	permutation		1_IgM-1_IgA	mut_shuffle68	1
				1_IgG-1_IgA	mut_shuffle69	1	permutation		1_IgM-1_IgA	mut_shuffle69	0.997599	permutation		1_IgM-1_IgG	mut_shuffle69	1	permutation						1_IgG-1_IgA	mut_shuffle69	1	permutation		1_IgM-1_IgA	mut_shuffle69	1	permutation		1_IgM-1_IgG	mut_shuffle69	1	permutation						1_IgG-1_IgA	mut_shuffle69	1	permutation		1_IgM-1_IgA	mut_shuffle69	1
				1_IgG-1_IgA	mut_shuffle70	1	permutation		1_IgM-1_IgA	mut_shuffle70	1	permutation		1_IgM-1_IgG	mut_shuffle70	1	permutation						1_IgG-1_IgA	mut_shuffle70	1	permutation		1_IgM-1_IgA	mut_shuffle70	1	permutation		1_IgM-1_IgG	mut_shuffle70	1	permutation						1_IgG-1_IgA	mut_shuffle70	0.999983	permutation		1_IgM-1_IgA	mut_shuffle70	1
				1_IgG-1_IgA	mut_shuffle71	1	permutation		1_IgM-1_IgA	mut_shuffle71	1	permutation		1_IgM-1_IgG	mut_shuffle71	1	permutation						1_IgG-1_IgA	mut_shuffle71	1	permutation		1_IgM-1_IgA	mut_shuffle71	1	permutation		1_IgM-1_IgG	mut_shuffle71	1	permutation						1_IgG-1_IgA	mut_shuffle71	1	permutation		1_IgM-1_IgA	mut_shuffle71	1
				1_IgG-1_IgA	mut_shuffle72	1	permutation		1_IgM-1_IgA	mut_shuffle72	1	permutation		1_IgM-1_IgG	mut_shuffle72	1	permutation						1_IgG-1_IgA	mut_shuffle72	1	permutation		1_IgM-1_IgA	mut_shuffle72	1	permutation		1_IgM-1_IgG	mut_shuffle72	1	permutation						1_IgG-1_IgA	mut_shuffle72	1	permutation		1_IgM-1_IgA	mut_shuffle72	1
				1_IgG-1_IgA	mut_shuffle73	1	permutation		1_IgM-1_IgA	mut_shuffle73	0.999906	permutation		1_IgM-1_IgG	mut_shuffle73	1	permutation						1_IgG-1_IgA	mut_shuffle73	1	permutation		1_IgM-1_IgA	mut_shuffle73	1	permutation		1_IgM-1_IgG	mut_shuffle73	0.999999	permutation						1_IgG-1_IgA	mut_shuffle73	1	permutation		1_IgM-1_IgA	mut_shuffle73	1
				1_IgG-1_IgA	mut_shuffle74	1	permutation		1_IgM-1_IgA	mut_shuffle74	1	permutation		1_IgM-1_IgG	mut_shuffle74	1	permutation						1_IgG-1_IgA	mut_shuffle74	1	permutation		1_IgM-1_IgA	mut_shuffle74	1	permutation		1_IgM-1_IgG	mut_shuffle74	1	permutation						1_IgG-1_IgA	mut_shuffle74	1	permutation		1_IgM-1_IgA	mut_shuffle74	1
				1_IgG-1_IgA	mut_shuffle75	1	permutation		1_IgM-1_IgA	mut_shuffle75	1	permutation		1_IgM-1_IgG	mut_shuffle75	1	permutation						1_IgG-1_IgA	mut_shuffle75	1	permutation		1_IgM-1_IgA	mut_shuffle75	1	permutation		1_IgM-1_IgG	mut_shuffle75	1	permutation						1_IgG-1_IgA	mut_shuffle75	1	permutation		1_IgM-1_IgA	mut_shuffle75	1
				1_IgG-1_IgA	mut_shuffle76	1	permutation		1_IgM-1_IgA	mut_shuffle76	1	permutation		1_IgM-1_IgG	mut_shuffle76	1	permutation						1_IgG-1_IgA	mut_shuffle76	0.999985	permutation		1_IgM-1_IgA	mut_shuffle76	1	permutation		1_IgM-1_IgG	mut_shuffle76	1	permutation						1_IgG-1_IgA	mut_shuffle76	0.990722	permutation		1_IgM-1_IgA	mut_shuffle76	0.999992
				1_IgG-1_IgA	mut_shuffle77	1	permutation		1_IgM-1_IgA	mut_shuffle77	1	permutation		1_IgM-1_IgG	mut_shuffle77	1	permutation						1_IgG-1_IgA	mut_shuffle77	1	permutation		1_IgM-1_IgA	mut_shuffle77	1	permutation		1_IgM-1_IgG	mut_shuffle77	1	permutation						1_IgG-1_IgA	mut_shuffle77	0.999403	permutation		1_IgM-1_IgA	mut_shuffle77	1
				1_IgG-1_IgA	mut_shuffle78	1	permutation		1_IgM-1_IgA	mut_shuffle78	1	permutation		1_IgM-1_IgG	mut_shuffle78	1	permutation						1_IgG-1_IgA	mut_shuffle78	1	permutation		1_IgM-1_IgA	mut_shuffle78	1	permutation		1_IgM-1_IgG	mut_shuffle78	1	permutation						1_IgG-1_IgA	mut_shuffle78	0.992883	permutation		1_IgM-1_IgA	mut_shuffle78	0.873844
				1_IgG-1_IgA	mut_shuffle79	1	permutation		1_IgM-1_IgA	mut_shuffle79	1	permutation		1_IgM-1_IgG	mut_shuffle79	0.999846	permutation						1_IgG-1_IgA	mut_shuffle79	1	permutation		1_IgM-1_IgA	mut_shuffle79	1	permutation		1_IgM-1_IgG	mut_shuffle79	1	permutation						1_IgG-1_IgA	mut_shuffle79	1	permutation		1_IgM-1_IgA	mut_shuffle79	1
				1_IgG-1_IgA	mut_shuffle80	1	permutation		1_IgM-1_IgA	mut_shuffle80	1	permutation		1_IgM-1_IgG	mut_shuffle80	0.999926	permutation						1_IgG-1_IgA	mut_shuffle80	1	permutation		1_IgM-1_IgA	mut_shuffle80	0.999599	permutation		1_IgM-1_IgG	mut_shuffle80	0.996267	permutation						1_IgG-1_IgA	mut_shuffle80	1	permutation		1_IgM-1_IgA	mut_shuffle80	1
				1_IgG-1_IgA	mut_shuffle81	1	permutation		1_IgM-1_IgA	mut_shuffle81	1	permutation		1_IgM-1_IgG	mut_shuffle81	1	permutation						1_IgG-1_IgA	mut_shuffle81	1	permutation		1_IgM-1_IgA	mut_shuffle81	1	permutation		1_IgM-1_IgG	mut_shuffle81	1	permutation						1_IgG-1_IgA	mut_shuffle81	1	permutation		1_IgM-1_IgA	mut_shuffle81	1
				1_IgG-1_IgA	mut_shuffle82	1	permutation		1_IgM-1_IgA	mut_shuffle82	1	permutation		1_IgM-1_IgG	mut_shuffle82	1	permutation						1_IgG-1_IgA	mut_shuffle82	0.99847	permutation		1_IgM-1_IgA	mut_shuffle82	1	permutation		1_IgM-1_IgG	mut_shuffle82	1	permutation						1_IgG-1_IgA	mut_shuffle82	1	permutation		1_IgM-1_IgA	mut_shuffle82	1
				1_IgG-1_IgA	mut_shuffle83	0.999985	permutation		1_IgM-1_IgA	mut_shuffle83	1	permutation		1_IgM-1_IgG	mut_shuffle83	0.994416	permutation						1_IgG-1_IgA	mut_shuffle83	1	permutation		1_IgM-1_IgA	mut_shuffle83	1	permutation		1_IgM-1_IgG	mut_shuffle83	1	permutation						1_IgG-1_IgA	mut_shuffle83	0.999936	permutation		1_IgM-1_IgA	mut_shuffle83	0.697329
				1_IgG-1_IgA	mut_shuffle84	0.999999	permutation		1_IgM-1_IgA	mut_shuffle84	1	permutation		1_IgM-1_IgG	mut_shuffle84	1	permutation						1_IgG-1_IgA	mut_shuffle84	0.999999	permutation		1_IgM-1_IgA	mut_shuffle84	1	permutation		1_IgM-1_IgG	mut_shuffle84	1	permutation						1_IgG-1_IgA	mut_shuffle84	1	permutation		1_IgM-1_IgA	mut_shuffle84	1
				1_IgG-1_IgA	mut_shuffle85	1	permutation		1_IgM-1_IgA	mut_shuffle85	1	permutation		1_IgM-1_IgG	mut_shuffle85	1	permutation						1_IgG-1_IgA	mut_shuffle85	1	permutation		1_IgM-1_IgA	mut_shuffle85	1	permutation		1_IgM-1_IgG	mut_shuffle85	1	permutation						1_IgG-1_IgA	mut_shuffle85	1	permutation		1_IgM-1_IgA	mut_shuffle85	1
				1_IgG-1_IgA	mut_shuffle86	1	permutation		1_IgM-1_IgA	mut_shuffle86	1	permutation		1_IgM-1_IgG	mut_shuffle86	0.999991	permutation						1_IgG-1_IgA	mut_shuffle86	1	permutation		1_IgM-1_IgA	mut_shuffle86	1	permutation		1_IgM-1_IgG	mut_shuffle86	1	permutation						1_IgG-1_IgA	mut_shuffle86	1	permutation		1_IgM-1_IgA	mut_shuffle86	1
				1_IgG-1_IgA	mut_shuffle87	1	permutation		1_IgM-1_IgA	mut_shuffle87	1	permutation		1_IgM-1_IgG	mut_shuffle87	1	permutation						1_IgG-1_IgA	mut_shuffle87	1	permutation		1_IgM-1_IgA	mut_shuffle87	1	permutation		1_IgM-1_IgG	mut_shuffle87	1	permutation						1_IgG-1_IgA	mut_shuffle87	1	permutation		1_IgM-1_IgA	mut_shuffle87	1
				1_IgG-1_IgA	mut_shuffle88	1	permutation		1_IgM-1_IgA	mut_shuffle88	1	permutation		1_IgM-1_IgG	mut_shuffle88	1	permutation						1_IgG-1_IgA	mut_shuffle88	0.99752	permutation		1_IgM-1_IgA	mut_shuffle88	1	permutation		1_IgM-1_IgG	mut_shuffle88	1	permutation						1_IgG-1_IgA	mut_shuffle88	1	permutation		1_IgM-1_IgA	mut_shuffle88	1
				1_IgG-1_IgA	mut_shuffle89	1	permutation		1_IgM-1_IgA	mut_shuffle89	0.999967	permutation		1_IgM-1_IgG	mut_shuffle89	1	permutation						1_IgG-1_IgA	mut_shuffle89	1	permutation		1_IgM-1_IgA	mut_shuffle89	1	permutation		1_IgM-1_IgG	mut_shuffle89	1	permutation						1_IgG-1_IgA	mut_shuffle89	1	permutation		1_IgM-1_IgA	mut_shuffle89	1
				1_IgG-1_IgA	mut_shuffle90	0.999965	permutation		1_IgM-1_IgA	mut_shuffle90	1	permutation		1_IgM-1_IgG	mut_shuffle90	1	permutation						1_IgG-1_IgA	mut_shuffle90	1	permutation		1_IgM-1_IgA	mut_shuffle90	0.999999	permutation		1_IgM-1_IgG	mut_shuffle90	1	permutation						1_IgG-1_IgA	mut_shuffle90	1	permutation		1_IgM-1_IgA	mut_shuffle90	0.946217
				1_IgG-1_IgA	mut_shuffle91	1	permutation		1_IgM-1_IgA	mut_shuffle91	0.999994	permutation		1_IgM-1_IgG	mut_shuffle91	0.982269	permutation						1_IgG-1_IgA	mut_shuffle91	1	permutation		1_IgM-1_IgA	mut_shuffle91	0.999999	permutation		1_IgM-1_IgG	mut_shuffle91	1	permutation						1_IgG-1_IgA	mut_shuffle91	1	permutation		1_IgM-1_IgA	mut_shuffle91	0.951859
				1_IgG-1_IgA	mut_shuffle92	1	permutation		1_IgM-1_IgA	mut_shuffle92	1	permutation		1_IgM-1_IgG	mut_shuffle92	1	permutation						1_IgG-1_IgA	mut_shuffle92	1	permutation		1_IgM-1_IgA	mut_shuffle92	1	permutation		1_IgM-1_IgG	mut_shuffle92	1	permutation						1_IgG-1_IgA	mut_shuffle92	1	permutation		1_IgM-1_IgA	mut_shuffle92	1
				1_IgG-1_IgA	mut_shuffle93	0.994819	permutation		1_IgM-1_IgA	mut_shuffle93	1	permutation		1_IgM-1_IgG	mut_shuffle93	1	permutation						1_IgG-1_IgA	mut_shuffle93	1	permutation		1_IgM-1_IgA	mut_shuffle93	1	permutation		1_IgM-1_IgG	mut_shuffle93	1	permutation						1_IgG-1_IgA	mut_shuffle93	1	permutation		1_IgM-1_IgA	mut_shuffle93	0.999998
				1_IgG-1_IgA	mut_shuffle94	1	permutation		1_IgM-1_IgA	mut_shuffle94	0.999991	permutation		1_IgM-1_IgG	mut_shuffle94	1	permutation						1_IgG-1_IgA	mut_shuffle94	1	permutation		1_IgM-1_IgA	mut_shuffle94	1	permutation		1_IgM-1_IgG	mut_shuffle94	1	permutation						1_IgG-1_IgA	mut_shuffle94	1	permutation		1_IgM-1_IgA	mut_shuffle94	1
				1_IgG-1_IgA	mut_shuffle95	1	permutation		1_IgM-1_IgA	mut_shuffle95	1	permutation		1_IgM-1_IgG	mut_shuffle95	1	permutation						1_IgG-1_IgA	mut_shuffle95	1	permutation		1_IgM-1_IgA	mut_shuffle95	1	permutation		1_IgM-1_IgG	mut_shuffle95	1	permutation						1_IgG-1_IgA	mut_shuffle95	0.999898	permutation		1_IgM-1_IgA	mut_shuffle95	0.705501
				1_IgG-1_IgA	mut_shuffle96	1	permutation		1_IgM-1_IgA	mut_shuffle96	1	permutation		1_IgM-1_IgG	mut_shuffle96	1	permutation						1_IgG-1_IgA	mut_shuffle96	0.999875	permutation		1_IgM-1_IgA	mut_shuffle96	1	permutation		1_IgM-1_IgG	mut_shuffle96	0.999997	permutation						1_IgG-1_IgA	mut_shuffle96	1	permutation		1_IgM-1_IgA	mut_shuffle96	1
				1_IgG-1_IgA	mut_shuffle97	1	permutation		1_IgM-1_IgA	mut_shuffle97	1	permutation		1_IgM-1_IgG	mut_shuffle97	1	permutation						1_IgG-1_IgA	mut_shuffle97	1	permutation		1_IgM-1_IgA	mut_shuffle97	0.997618	permutation		1_IgM-1_IgG	mut_shuffle97	0.73155	permutation						1_IgG-1_IgA	mut_shuffle97	1	permutation		1_IgM-1_IgA	mut_shuffle97	1
				1_IgG-1_IgA	mut_shuffle98	1	permutation		1_IgM-1_IgA	mut_shuffle98	1	permutation		1_IgM-1_IgG	mut_shuffle98	1	permutation						1_IgG-1_IgA	mut_shuffle98	1	permutation		1_IgM-1_IgA	mut_shuffle98	1	permutation		1_IgM-1_IgG	mut_shuffle98	1	permutation						1_IgG-1_IgA	mut_shuffle98	1	permutation		1_IgM-1_IgA	mut_shuffle98	1
				1_IgG-1_IgA	mut_shuffle99	1	permutation		1_IgM-1_IgA	mut_shuffle99	1	permutation		1_IgM-1_IgG	mut_shuffle99	0.999974	permutation						1_IgG-1_IgA	mut_shuffle99	1	permutation		1_IgM-1_IgA	mut_shuffle99	1	permutation		1_IgM-1_IgG	mut_shuffle99	1	permutation						1_IgG-1_IgA	mut_shuffle99	1	permutation		1_IgM-1_IgA	mut_shuffle99	1
				1_IgG-1_IgA	mut_shuffle100	1	permutation		1_IgM-1_IgA	mut_shuffle100	1	permutation		1_IgM-1_IgG	mut_shuffle100	1	permutation						1_IgG-1_IgA	mut_shuffle100	1	permutation		1_IgM-1_IgA	mut_shuffle100	1	permutation		1_IgM-1_IgG	mut_shuffle100	1	permutation						1_IgG-1_IgA	mut_shuffle100	1	permutation		1_IgM-1_IgA	mut_shuffle100	1
				15_IgG-15_IgA	mut_shuffle1	1	permutation		15_IgM-15_IgA	mut_shuffle1	1	permutation		15_IgM-15_IgG	mut_shuffle1	1	permutation						15_IgG-15_IgA	mut_shuffle1	1	permutation		15_IgM-15_IgA	mut_shuffle1	0.984308	permutation		15_IgM-15_IgG	mut_shuffle1	0.999976	permutation						15_IgG-15_IgA	mut_shuffle1	1	permutation		15_IgM-15_IgA	mut_shuffle1	1
				15_IgG-15_IgA	mut_shuffle2	1	permutation		15_IgM-15_IgA	mut_shuffle2	1	permutation		15_IgM-15_IgG	mut_shuffle2	1	permutation						15_IgG-15_IgA	mut_shuffle2	1	permutation		15_IgM-15_IgA	mut_shuffle2	1	permutation		15_IgM-15_IgG	mut_shuffle2	1	permutation						15_IgG-15_IgA	mut_shuffle2	1	permutation		15_IgM-15_IgA	mut_shuffle2	0.999705
				15_IgG-15_IgA	mut_shuffle3	1	permutation		15_IgM-15_IgA	mut_shuffle3	1	permutation		15_IgM-15_IgG	mut_shuffle3	1	permutation						15_IgG-15_IgA	mut_shuffle3	1	permutation		15_IgM-15_IgA	mut_shuffle3	1	permutation		15_IgM-15_IgG	mut_shuffle3	1	permutation						15_IgG-15_IgA	mut_shuffle3	1	permutation		15_IgM-15_IgA	mut_shuffle3	1
				15_IgG-15_IgA	mut_shuffle4	0.99729	permutation		15_IgM-15_IgA	mut_shuffle4	0.999996	permutation		15_IgM-15_IgG	mut_shuffle4	1	permutation						15_IgG-15_IgA	mut_shuffle4	1	permutation		15_IgM-15_IgA	mut_shuffle4	1	permutation		15_IgM-15_IgG	mut_shuffle4	1	permutation						15_IgG-15_IgA	mut_shuffle4	1	permutation		15_IgM-15_IgA	mut_shuffle4	1
				15_IgG-15_IgA	mut_shuffle5	1	permutation		15_IgM-15_IgA	mut_shuffle5	1	permutation		15_IgM-15_IgG	mut_shuffle5	1	permutation						15_IgG-15_IgA	mut_shuffle5	1	permutation		15_IgM-15_IgA	mut_shuffle5	1	permutation		15_IgM-15_IgG	mut_shuffle5	1	permutation						15_IgG-15_IgA	mut_shuffle5	1	permutation		15_IgM-15_IgA	mut_shuffle5	0.999997
				15_IgG-15_IgA	mut_shuffle6	1	permutation		15_IgM-15_IgA	mut_shuffle6	1	permutation		15_IgM-15_IgG	mut_shuffle6	1	permutation						15_IgG-15_IgA	mut_shuffle6	1	permutation		15_IgM-15_IgA	mut_shuffle6	1	permutation		15_IgM-15_IgG	mut_shuffle6	1	permutation						15_IgG-15_IgA	mut_shuffle6	1	permutation		15_IgM-15_IgA	mut_shuffle6	1
				15_IgG-15_IgA	mut_shuffle7	1	permutation		15_IgM-15_IgA	mut_shuffle7	1	permutation		15_IgM-15_IgG	mut_shuffle7	1	permutation						15_IgG-15_IgA	mut_shuffle7	1	permutation		15_IgM-15_IgA	mut_shuffle7	1	permutation		15_IgM-15_IgG	mut_shuffle7	1	permutation						15_IgG-15_IgA	mut_shuffle7	1	permutation		15_IgM-15_IgA	mut_shuffle7	1
				15_IgG-15_IgA	mut_shuffle8	1	permutation		15_IgM-15_IgA	mut_shuffle8	1	permutation		15_IgM-15_IgG	mut_shuffle8	1	permutation						15_IgG-15_IgA	mut_shuffle8	1	permutation		15_IgM-15_IgA	mut_shuffle8	1	permutation		15_IgM-15_IgG	mut_shuffle8	1	permutation						15_IgG-15_IgA	mut_shuffle8	0.999998	permutation		15_IgM-15_IgA	mut_shuffle8	1
				15_IgG-15_IgA	mut_shuffle9	1	permutation		15_IgM-15_IgA	mut_shuffle9	0.999999	permutation		15_IgM-15_IgG	mut_shuffle9	1	permutation						15_IgG-15_IgA	mut_shuffle9	1	permutation		15_IgM-15_IgA	mut_shuffle9	1	permutation		15_IgM-15_IgG	mut_shuffle9	1	permutation						15_IgG-15_IgA	mut_shuffle9	1	permutation		15_IgM-15_IgA	mut_shuffle9	1
				15_IgG-15_IgA	mut_shuffle10	0.999881	permutation		15_IgM-15_IgA	mut_shuffle10	0.989358	permutation		15_IgM-15_IgG	mut_shuffle10	1	permutation						15_IgG-15_IgA	mut_shuffle10	0.998986	permutation		15_IgM-15_IgA	mut_shuffle10	1	permutation		15_IgM-15_IgG	mut_shuffle10	1	permutation						15_IgG-15_IgA	mut_shuffle10	1	permutation		15_IgM-15_IgA	mut_shuffle10	0.999998
				15_IgG-15_IgA	mut_shuffle11	1	permutation		15_IgM-15_IgA	mut_shuffle11	1	permutation		15_IgM-15_IgG	mut_shuffle11	1	permutation						15_IgG-15_IgA	mut_shuffle11	1	permutation		15_IgM-15_IgA	mut_shuffle11	0.999999	permutation		15_IgM-15_IgG	mut_shuffle11	1	permutation						15_IgG-15_IgA	mut_shuffle11	1	permutation		15_IgM-15_IgA	mut_shuffle11	1
				15_IgG-15_IgA	mut_shuffle12	1	permutation		15_IgM-15_IgA	mut_shuffle12	1	permutation		15_IgM-15_IgG	mut_shuffle12	1	permutation						15_IgG-15_IgA	mut_shuffle12	1	permutation		15_IgM-15_IgA	mut_shuffle12	1	permutation		15_IgM-15_IgG	mut_shuffle12	1	permutation						15_IgG-15_IgA	mut_shuffle12	1	permutation		15_IgM-15_IgA	mut_shuffle12	1
				15_IgG-15_IgA	mut_shuffle13	1	permutation		15_IgM-15_IgA	mut_shuffle13	1	permutation		15_IgM-15_IgG	mut_shuffle13	1	permutation						15_IgG-15_IgA	mut_shuffle13	1	permutation		15_IgM-15_IgA	mut_shuffle13	1	permutation		15_IgM-15_IgG	mut_shuffle13	1	permutation						15_IgG-15_IgA	mut_shuffle13	1	permutation		15_IgM-15_IgA	mut_shuffle13	1
				15_IgG-15_IgA	mut_shuffle14	1	permutation		15_IgM-15_IgA	mut_shuffle14	1	permutation		15_IgM-15_IgG	mut_shuffle14	1	permutation						15_IgG-15_IgA	mut_shuffle14	0.621875	permutation		15_IgM-15_IgA	mut_shuffle14	0.967401	permutation		15_IgM-15_IgG	mut_shuffle14	1	permutation						15_IgG-15_IgA	mut_shuffle14	1	permutation		15_IgM-15_IgA	mut_shuffle14	1
				15_IgG-15_IgA	mut_shuffle15	1	permutation		15_IgM-15_IgA	mut_shuffle15	1	permutation		15_IgM-15_IgG	mut_shuffle15	1	permutation						15_IgG-15_IgA	mut_shuffle15	1	permutation		15_IgM-15_IgA	mut_shuffle15	1	permutation		15_IgM-15_IgG	mut_shuffle15	1	permutation						15_IgG-15_IgA	mut_shuffle15	0.999592	permutation		15_IgM-15_IgA	mut_shuffle15	1
				15_IgG-15_IgA	mut_shuffle16	0.999999	permutation		15_IgM-15_IgA	mut_shuffle16	1	permutation		15_IgM-15_IgG	mut_shuffle16	1	permutation						15_IgG-15_IgA	mut_shuffle16	1	permutation		15_IgM-15_IgA	mut_shuffle16	1	permutation		15_IgM-15_IgG	mut_shuffle16	1	permutation						15_IgG-15_IgA	mut_shuffle16	1	permutation		15_IgM-15_IgA	mut_shuffle16	1
				15_IgG-15_IgA	mut_shuffle17	1	permutation		15_IgM-15_IgA	mut_shuffle17	1	permutation		15_IgM-15_IgG	mut_shuffle17	1	permutation						15_IgG-15_IgA	mut_shuffle17	1	permutation		15_IgM-15_IgA	mut_shuffle17	1	permutation		15_IgM-15_IgG	mut_shuffle17	0.978056	permutation						15_IgG-15_IgA	mut_shuffle17	1	permutation		15_IgM-15_IgA	mut_shuffle17	1
				15_IgG-15_IgA	mut_shuffle18	1	permutation		15_IgM-15_IgA	mut_shuffle18	0.999999	permutation		15_IgM-15_IgG	mut_shuffle18	0.991524	permutation						15_IgG-15_IgA	mut_shuffle18	1	permutation		15_IgM-15_IgA	mut_shuffle18	1	permutation		15_IgM-15_IgG	mut_shuffle18	1	permutation						15_IgG-15_IgA	mut_shuffle18	0.999982	permutation		15_IgM-15_IgA	mut_shuffle18	0.999775
				15_IgG-15_IgA	mut_shuffle19	1	permutation		15_IgM-15_IgA	mut_shuffle19	1	permutation		15_IgM-15_IgG	mut_shuffle19	1	permutation						15_IgG-15_IgA	mut_shuffle19	0.999847	permutation		15_IgM-15_IgA	mut_shuffle19	0.999072	permutation		15_IgM-15_IgG	mut_shuffle19	1	permutation						15_IgG-15_IgA	mut_shuffle19	1	permutation		15_IgM-15_IgA	mut_shuffle19	1
				15_IgG-15_IgA	mut_shuffle20	1	permutation		15_IgM-15_IgA	mut_shuffle20	1	permutation		15_IgM-15_IgG	mut_shuffle20	1	permutation						15_IgG-15_IgA	mut_shuffle20	1	permutation		15_IgM-15_IgA	mut_shuffle20	1	permutation		15_IgM-15_IgG	mut_shuffle20	0.999982	permutation						15_IgG-15_IgA	mut_shuffle20	1	permutation		15_IgM-15_IgA	mut_shuffle20	1
				15_IgG-15_IgA	mut_shuffle21	1	permutation		15_IgM-15_IgA	mut_shuffle21	1	permutation		15_IgM-15_IgG	mut_shuffle21	1	permutation						15_IgG-15_IgA	mut_shuffle21	1	permutation		15_IgM-15_IgA	mut_shuffle21	1	permutation		15_IgM-15_IgG	mut_shuffle21	1	permutation						15_IgG-15_IgA	mut_shuffle21	1	permutation		15_IgM-15_IgA	mut_shuffle21	1
				15_IgG-15_IgA	mut_shuffle22	1	permutation		15_IgM-15_IgA	mut_shuffle22	1	permutation		15_IgM-15_IgG	mut_shuffle22	1	permutation						15_IgG-15_IgA	mut_shuffle22	1	permutation		15_IgM-15_IgA	mut_shuffle22	1	permutation		15_IgM-15_IgG	mut_shuffle22	1	permutation						15_IgG-15_IgA	mut_shuffle22	0.999999	permutation		15_IgM-15_IgA	mut_shuffle22	1
				15_IgG-15_IgA	mut_shuffle23	0.999999	permutation		15_IgM-15_IgA	mut_shuffle23	1	permutation		15_IgM-15_IgG	mut_shuffle23	0.975637	permutation						15_IgG-15_IgA	mut_shuffle23	1	permutation		15_IgM-15_IgA	mut_shuffle23	1	permutation		15_IgM-15_IgG	mut_shuffle23	1	permutation						15_IgG-15_IgA	mut_shuffle23	1	permutation		15_IgM-15_IgA	mut_shuffle23	1
				15_IgG-15_IgA	mut_shuffle24	1	permutation		15_IgM-15_IgA	mut_shuffle24	1	permutation		15_IgM-15_IgG	mut_shuffle24	1	permutation						15_IgG-15_IgA	mut_shuffle24	1	permutation		15_IgM-15_IgA	mut_shuffle24	1	permutation		15_IgM-15_IgG	mut_shuffle24	1	permutation						15_IgG-15_IgA	mut_shuffle24	1	permutation		15_IgM-15_IgA	mut_shuffle24	1
				15_IgG-15_IgA	mut_shuffle25	1	permutation		15_IgM-15_IgA	mut_shuffle25	1	permutation		15_IgM-15_IgG	mut_shuffle25	1	permutation						15_IgG-15_IgA	mut_shuffle25	1	permutation		15_IgM-15_IgA	mut_shuffle25	1	permutation		15_IgM-15_IgG	mut_shuffle25	1	permutation						15_IgG-15_IgA	mut_shuffle25	1	permutation		15_IgM-15_IgA	mut_shuffle25	1
				15_IgG-15_IgA	mut_shuffle26	0.991102	permutation		15_IgM-15_IgA	mut_shuffle26	0.543611	permutation		15_IgM-15_IgG	mut_shuffle26	1	permutation						15_IgG-15_IgA	mut_shuffle26	1	permutation		15_IgM-15_IgA	mut_shuffle26	1	permutation		15_IgM-15_IgG	mut_shuffle26	1	permutation						15_IgG-15_IgA	mut_shuffle26	1	permutation		15_IgM-15_IgA	mut_shuffle26	1
				15_IgG-15_IgA	mut_shuffle27	1	permutation		15_IgM-15_IgA	mut_shuffle27	1	permutation		15_IgM-15_IgG	mut_shuffle27	1	permutation						15_IgG-15_IgA	mut_shuffle27	1	permutation		15_IgM-15_IgA	mut_shuffle27	1	permutation		15_IgM-15_IgG	mut_shuffle27	0.999999	permutation						15_IgG-15_IgA	mut_shuffle27	0.968056	permutation		15_IgM-15_IgA	mut_shuffle27	0.806405
				15_IgG-15_IgA	mut_shuffle28	1	permutation		15_IgM-15_IgA	mut_shuffle28	1	permutation		15_IgM-15_IgG	mut_shuffle28	1	permutation						15_IgG-15_IgA	mut_shuffle28	1	permutation		15_IgM-15_IgA	mut_shuffle28	1	permutation		15_IgM-15_IgG	mut_shuffle28	1	permutation						15_IgG-15_IgA	mut_shuffle28	0.998176	permutation		15_IgM-15_IgA	mut_shuffle28	1
				15_IgG-15_IgA	mut_shuffle29	1	permutation		15_IgM-15_IgA	mut_shuffle29	1	permutation		15_IgM-15_IgG	mut_shuffle29	1	permutation						15_IgG-15_IgA	mut_shuffle29	1	permutation		15_IgM-15_IgA	mut_shuffle29	1	permutation		15_IgM-15_IgG	mut_shuffle29	1	permutation						15_IgG-15_IgA	mut_shuffle29	0.999919	permutation		15_IgM-15_IgA	mut_shuffle29	1
				15_IgG-15_IgA	mut_shuffle30	1	permutation		15_IgM-15_IgA	mut_shuffle30	1	permutation		15_IgM-15_IgG	mut_shuffle30	1	permutation						15_IgG-15_IgA	mut_shuffle30	0.999998	permutation		15_IgM-15_IgA	mut_shuffle30	1	permutation		15_IgM-15_IgG	mut_shuffle30	0.999959	permutation						15_IgG-15_IgA	mut_shuffle30	1	permutation		15_IgM-15_IgA	mut_shuffle30	1
				15_IgG-15_IgA	mut_shuffle31	1	permutation		15_IgM-15_IgA	mut_shuffle31	1	permutation		15_IgM-15_IgG	mut_shuffle31	1	permutation						15_IgG-15_IgA	mut_shuffle31	1	permutation		15_IgM-15_IgA	mut_shuffle31	1	permutation		15_IgM-15_IgG	mut_shuffle31	1	permutation						15_IgG-15_IgA	mut_shuffle31	1	permutation		15_IgM-15_IgA	mut_shuffle31	1
				15_IgG-15_IgA	mut_shuffle32	1	permutation		15_IgM-15_IgA	mut_shuffle32	1	permutation		15_IgM-15_IgG	mut_shuffle32	1	permutation						15_IgG-15_IgA	mut_shuffle32	1	permutation		15_IgM-15_IgA	mut_shuffle32	1	permutation		15_IgM-15_IgG	mut_shuffle32	1	permutation						15_IgG-15_IgA	mut_shuffle32	0.999998	permutation		15_IgM-15_IgA	mut_shuffle32	1
				15_IgG-15_IgA	mut_shuffle33	1	permutation		15_IgM-15_IgA	mut_shuffle33	1	permutation		15_IgM-15_IgG	mut_shuffle33	1	permutation						15_IgG-15_IgA	mut_shuffle33	1	permutation		15_IgM-15_IgA	mut_shuffle33	1	permutation		15_IgM-15_IgG	mut_shuffle33	1	permutation						15_IgG-15_IgA	mut_shuffle33	1	permutation		15_IgM-15_IgA	mut_shuffle33	0.97545
				15_IgG-15_IgA	mut_shuffle34	1	permutation		15_IgM-15_IgA	mut_shuffle34	1	permutation		15_IgM-15_IgG	mut_shuffle34	1	permutation						15_IgG-15_IgA	mut_shuffle34	1	permutation		15_IgM-15_IgA	mut_shuffle34	1	permutation		15_IgM-15_IgG	mut_shuffle34	1	permutation						15_IgG-15_IgA	mut_shuffle34	1	permutation		15_IgM-15_IgA	mut_shuffle34	1
				15_IgG-15_IgA	mut_shuffle35	1	permutation		15_IgM-15_IgA	mut_shuffle35	1	permutation		15_IgM-15_IgG	mut_shuffle35	1	permutation						15_IgG-15_IgA	mut_shuffle35	1	permutation		15_IgM-15_IgA	mut_shuffle35	1	permutation		15_IgM-15_IgG	mut_shuffle35	1	permutation						15_IgG-15_IgA	mut_shuffle35	1	permutation		15_IgM-15_IgA	mut_shuffle35	1
				15_IgG-15_IgA	mut_shuffle36	1	permutation		15_IgM-15_IgA	mut_shuffle36	1	permutation		15_IgM-15_IgG	mut_shuffle36	1	permutation						15_IgG-15_IgA	mut_shuffle36	1	permutation		15_IgM-15_IgA	mut_shuffle36	1	permutation		15_IgM-15_IgG	mut_shuffle36	1	permutation						15_IgG-15_IgA	mut_shuffle36	0.999768	permutation		15_IgM-15_IgA	mut_shuffle36	1
				15_IgG-15_IgA	mut_shuffle37	0.830152	permutation		15_IgM-15_IgA	mut_shuffle37	0.999999	permutation		15_IgM-15_IgG	mut_shuffle37	0.999993	permutation						15_IgG-15_IgA	mut_shuffle37	1	permutation		15_IgM-15_IgA	mut_shuffle37	1	permutation		15_IgM-15_IgG	mut_shuffle37	1	permutation						15_IgG-15_IgA	mut_shuffle37	1	permutation		15_IgM-15_IgA	mut_shuffle37	1
				15_IgG-15_IgA	mut_shuffle38	1	permutation		15_IgM-15_IgA	mut_shuffle38	1	permutation		15_IgM-15_IgG	mut_shuffle38	1	permutation						15_IgG-15_IgA	mut_shuffle38	1	permutation		15_IgM-15_IgA	mut_shuffle38	1	permutation		15_IgM-15_IgG	mut_shuffle38	1	permutation						15_IgG-15_IgA	mut_shuffle38	0.999999	permutation		15_IgM-15_IgA	mut_shuffle38	1
				15_IgG-15_IgA	mut_shuffle39	1	permutation		15_IgM-15_IgA	mut_shuffle39	1	permutation		15_IgM-15_IgG	mut_shuffle39	1	permutation						15_IgG-15_IgA	mut_shuffle39	1	permutation		15_IgM-15_IgA	mut_shuffle39	1	permutation		15_IgM-15_IgG	mut_shuffle39	1	permutation						15_IgG-15_IgA	mut_shuffle39	1	permutation		15_IgM-15_IgA	mut_shuffle39	1
				15_IgG-15_IgA	mut_shuffle40	1	permutation		15_IgM-15_IgA	mut_shuffle40	0.999999	permutation		15_IgM-15_IgG	mut_shuffle40	0.844062	permutation						15_IgG-15_IgA	mut_shuffle40	0.999988	permutation		15_IgM-15_IgA	mut_shuffle40	1	permutation		15_IgM-15_IgG	mut_shuffle40	1	permutation						15_IgG-15_IgA	mut_shuffle40	1	permutation		15_IgM-15_IgA	mut_shuffle40	1
				15_IgG-15_IgA	mut_shuffle41	1	permutation		15_IgM-15_IgA	mut_shuffle41	1	permutation		15_IgM-15_IgG	mut_shuffle41	1	permutation						15_IgG-15_IgA	mut_shuffle41	1	permutation		15_IgM-15_IgA	mut_shuffle41	1	permutation		15_IgM-15_IgG	mut_shuffle41	1	permutation						15_IgG-15_IgA	mut_shuffle41	1	permutation		15_IgM-15_IgA	mut_shuffle41	1
				15_IgG-15_IgA	mut_shuffle42	0.999996	permutation		15_IgM-15_IgA	mut_shuffle42	1	permutation		15_IgM-15_IgG	mut_shuffle42	1	permutation						15_IgG-15_IgA	mut_shuffle42	1	permutation		15_IgM-15_IgA	mut_shuffle42	0.999977	permutation		15_IgM-15_IgG	mut_shuffle42	1	permutation						15_IgG-15_IgA	mut_shuffle42	1	permutation		15_IgM-15_IgA	mut_shuffle42	1
				15_IgG-15_IgA	mut_shuffle43	1	permutation		15_IgM-15_IgA	mut_shuffle43	1	permutation		15_IgM-15_IgG	mut_shuffle43	1	permutation						15_IgG-15_IgA	mut_shuffle43	1	permutation		15_IgM-15_IgA	mut_shuffle43	1	permutation		15_IgM-15_IgG	mut_shuffle43	1	permutation						15_IgG-15_IgA	mut_shuffle43	0.999994	permutation		15_IgM-15_IgA	mut_shuffle43	1
				15_IgG-15_IgA	mut_shuffle44	1	permutation		15_IgM-15_IgA	mut_shuffle44	1	permutation		15_IgM-15_IgG	mut_shuffle44	1	permutation						15_IgG-15_IgA	mut_shuffle44	1	permutation		15_IgM-15_IgA	mut_shuffle44	1	permutation		15_IgM-15_IgG	mut_shuffle44	1	permutation						15_IgG-15_IgA	mut_shuffle44	1	permutation		15_IgM-15_IgA	mut_shuffle44	1
				15_IgG-15_IgA	mut_shuffle45	1	permutation		15_IgM-15_IgA	mut_shuffle45	1	permutation		15_IgM-15_IgG	mut_shuffle45	1	permutation						15_IgG-15_IgA	mut_shuffle45	1	permutation		15_IgM-15_IgA	mut_shuffle45	1	permutation		15_IgM-15_IgG	mut_shuffle45	1	permutation						15_IgG-15_IgA	mut_shuffle45	1	permutation		15_IgM-15_IgA	mut_shuffle45	0.999889
				15_IgG-15_IgA	mut_shuffle46	1	permutation		15_IgM-15_IgA	mut_shuffle46	1	permutation		15_IgM-15_IgG	mut_shuffle46	1	permutation						15_IgG-15_IgA	mut_shuffle46	1	permutation		15_IgM-15_IgA	mut_shuffle46	1	permutation		15_IgM-15_IgG	mut_shuffle46	1	permutation						15_IgG-15_IgA	mut_shuffle46	0.999766	permutation		15_IgM-15_IgA	mut_shuffle46	1
				15_IgG-15_IgA	mut_shuffle47	1	permutation		15_IgM-15_IgA	mut_shuffle47	1	permutation		15_IgM-15_IgG	mut_shuffle47	1	permutation						15_IgG-15_IgA	mut_shuffle47	1	permutation		15_IgM-15_IgA	mut_shuffle47	1	permutation		15_IgM-15_IgG	mut_shuffle47	1	permutation						15_IgG-15_IgA	mut_shuffle47	1	permutation		15_IgM-15_IgA	mut_shuffle47	1
				15_IgG-15_IgA	mut_shuffle48	1	permutation		15_IgM-15_IgA	mut_shuffle48	1	permutation		15_IgM-15_IgG	mut_shuffle48	1	permutation						15_IgG-15_IgA	mut_shuffle48	0.999726	permutation		15_IgM-15_IgA	mut_shuffle48	1	permutation		15_IgM-15_IgG	mut_shuffle48	1	permutation						15_IgG-15_IgA	mut_shuffle48	1	permutation		15_IgM-15_IgA	mut_shuffle48	1
				15_IgG-15_IgA	mut_shuffle49	1	permutation		15_IgM-15_IgA	mut_shuffle49	1	permutation		15_IgM-15_IgG	mut_shuffle49	1	permutation						15_IgG-15_IgA	mut_shuffle49	1	permutation		15_IgM-15_IgA	mut_shuffle49	1	permutation		15_IgM-15_IgG	mut_shuffle49	1	permutation						15_IgG-15_IgA	mut_shuffle49	0.999957	permutation		15_IgM-15_IgA	mut_shuffle49	1
				15_IgG-15_IgA	mut_shuffle50	0.99992	permutation		15_IgM-15_IgA	mut_shuffle50	0.805104	permutation		15_IgM-15_IgG	mut_shuffle50	1	permutation						15_IgG-15_IgA	mut_shuffle50	0.803182	permutation		15_IgM-15_IgA	mut_shuffle50	1	permutation		15_IgM-15_IgG	mut_shuffle50	0.825753	permutation						15_IgG-15_IgA	mut_shuffle50	1	permutation		15_IgM-15_IgA	mut_shuffle50	0.999993
				15_IgG-15_IgA	mut_shuffle51	1	permutation		15_IgM-15_IgA	mut_shuffle51	1	permutation		15_IgM-15_IgG	mut_shuffle51	1	permutation						15_IgG-15_IgA	mut_shuffle51	1	permutation		15_IgM-15_IgA	mut_shuffle51	1	permutation		15_IgM-15_IgG	mut_shuffle51	1	permutation						15_IgG-15_IgA	mut_shuffle51	0.816586	permutation		15_IgM-15_IgA	mut_shuffle51	0.999658
				15_IgG-15_IgA	mut_shuffle52	1	permutation		15_IgM-15_IgA	mut_shuffle52	0.999989	permutation		15_IgM-15_IgG	mut_shuffle52	1	permutation						15_IgG-15_IgA	mut_shuffle52	1	permutation		15_IgM-15_IgA	mut_shuffle52	1	permutation		15_IgM-15_IgG	mut_shuffle52	1	permutation						15_IgG-15_IgA	mut_shuffle52	1	permutation		15_IgM-15_IgA	mut_shuffle52	1
				15_IgG-15_IgA	mut_shuffle53	1	permutation		15_IgM-15_IgA	mut_shuffle53	1	permutation		15_IgM-15_IgG	mut_shuffle53	1	permutation						15_IgG-15_IgA	mut_shuffle53	1	permutation		15_IgM-15_IgA	mut_shuffle53	1	permutation		15_IgM-15_IgG	mut_shuffle53	1	permutation						15_IgG-15_IgA	mut_shuffle53	0.999997	permutation		15_IgM-15_IgA	mut_shuffle53	1
				15_IgG-15_IgA	mut_shuffle54	0.999997	permutation		15_IgM-15_IgA	mut_shuffle54	1	permutation		15_IgM-15_IgG	mut_shuffle54	1	permutation						15_IgG-15_IgA	mut_shuffle54	1	permutation		15_IgM-15_IgA	mut_shuffle54	1	permutation		15_IgM-15_IgG	mut_shuffle54	1	permutation						15_IgG-15_IgA	mut_shuffle54	1	permutation		15_IgM-15_IgA	mut_shuffle54	1
				15_IgG-15_IgA	mut_shuffle55	1	permutation		15_IgM-15_IgA	mut_shuffle55	1	permutation		15_IgM-15_IgG	mut_shuffle55	1	permutation						15_IgG-15_IgA	mut_shuffle55	1	permutation		15_IgM-15_IgA	mut_shuffle55	0.999964	permutation		15_IgM-15_IgG	mut_shuffle55	1	permutation						15_IgG-15_IgA	mut_shuffle55	1	permutation		15_IgM-15_IgA	mut_shuffle55	1
				15_IgG-15_IgA	mut_shuffle56	1	permutation		15_IgM-15_IgA	mut_shuffle56	1	permutation		15_IgM-15_IgG	mut_shuffle56	1	permutation						15_IgG-15_IgA	mut_shuffle56	1	permutation		15_IgM-15_IgA	mut_shuffle56	1	permutation		15_IgM-15_IgG	mut_shuffle56	1	permutation						15_IgG-15_IgA	mut_shuffle56	1	permutation		15_IgM-15_IgA	mut_shuffle56	1
				15_IgG-15_IgA	mut_shuffle57	1	permutation		15_IgM-15_IgA	mut_shuffle57	1	permutation		15_IgM-15_IgG	mut_shuffle57	1	permutation						15_IgG-15_IgA	mut_shuffle57	1	permutation		15_IgM-15_IgA	mut_shuffle57	0.954667	permutation		15_IgM-15_IgG	mut_shuffle57	1	permutation						15_IgG-15_IgA	mut_shuffle57	1	permutation		15_IgM-15_IgA	mut_shuffle57	1
				15_IgG-15_IgA	mut_shuffle58	1	permutation		15_IgM-15_IgA	mut_shuffle58	1	permutation		15_IgM-15_IgG	mut_shuffle58	1	permutation						15_IgG-15_IgA	mut_shuffle58	1	permutation		15_IgM-15_IgA	mut_shuffle58	1	permutation		15_IgM-15_IgG	mut_shuffle58	1	permutation						15_IgG-15_IgA	mut_shuffle58	0.999765	permutation		15_IgM-15_IgA	mut_shuffle58	0.99707
				15_IgG-15_IgA	mut_shuffle59	0.983064	permutation		15_IgM-15_IgA	mut_shuffle59	1	permutation		15_IgM-15_IgG	mut_shuffle59	0.824042	permutation						15_IgG-15_IgA	mut_shuffle59	1	permutation		15_IgM-15_IgA	mut_shuffle59	1	permutation		15_IgM-15_IgG	mut_shuffle59	1	permutation						15_IgG-15_IgA	mut_shuffle59	1	permutation		15_IgM-15_IgA	mut_shuffle59	1
				15_IgG-15_IgA	mut_shuffle60	0.998648	permutation		15_IgM-15_IgA	mut_shuffle60	1	permutation		15_IgM-15_IgG	mut_shuffle60	0.999999	permutation						15_IgG-15_IgA	mut_shuffle60	1	permutation		15_IgM-15_IgA	mut_shuffle60	1	permutation		15_IgM-15_IgG	mut_shuffle60	1	permutation						15_IgG-15_IgA	mut_shuffle60	1	permutation		15_IgM-15_IgA	mut_shuffle60	1
				15_IgG-15_IgA	mut_shuffle61	1	permutation		15_IgM-15_IgA	mut_shuffle61	1	permutation		15_IgM-15_IgG	mut_shuffle61	1	permutation						15_IgG-15_IgA	mut_shuffle61	1	permutation		15_IgM-15_IgA	mut_shuffle61	0.949459	permutation		15_IgM-15_IgG	mut_shuffle61	1	permutation						15_IgG-15_IgA	mut_shuffle61	1	permutation		15_IgM-15_IgA	mut_shuffle61	0.999973
				15_IgG-15_IgA	mut_shuffle62	0.990117	permutation		15_IgM-15_IgA	mut_shuffle62	0.994794	permutation		15_IgM-15_IgG	mut_shuffle62	1	permutation						15_IgG-15_IgA	mut_shuffle62	1	permutation		15_IgM-15_IgA	mut_shuffle62	1	permutation		15_IgM-15_IgG	mut_shuffle62	0.999999	permutation						15_IgG-15_IgA	mut_shuffle62	0.991437	permutation		15_IgM-15_IgA	mut_shuffle62	1
				15_IgG-15_IgA	mut_shuffle63	1	permutation		15_IgM-15_IgA	mut_shuffle63	1	permutation		15_IgM-15_IgG	mut_shuffle63	1	permutation						15_IgG-15_IgA	mut_shuffle63	0.999961	permutation		15_IgM-15_IgA	mut_shuffle63	1	permutation		15_IgM-15_IgG	mut_shuffle63	0.999421	permutation						15_IgG-15_IgA	mut_shuffle63	1	permutation		15_IgM-15_IgA	mut_shuffle63	1
				15_IgG-15_IgA	mut_shuffle64	1	permutation		15_IgM-15_IgA	mut_shuffle64	1	permutation		15_IgM-15_IgG	mut_shuffle64	1	permutation						15_IgG-15_IgA	mut_shuffle64	1	permutation		15_IgM-15_IgA	mut_shuffle64	1	permutation		15_IgM-15_IgG	mut_shuffle64	0.997271	permutation						15_IgG-15_IgA	mut_shuffle64	1	permutation		15_IgM-15_IgA	mut_shuffle64	1
				15_IgG-15_IgA	mut_shuffle65	1	permutation		15_IgM-15_IgA	mut_shuffle65	1	permutation		15_IgM-15_IgG	mut_shuffle65	1	permutation						15_IgG-15_IgA	mut_shuffle65	1	permutation		15_IgM-15_IgA	mut_shuffle65	1	permutation		15_IgM-15_IgG	mut_shuffle65	0.999236	permutation						15_IgG-15_IgA	mut_shuffle65	1	permutation		15_IgM-15_IgA	mut_shuffle65	1
				15_IgG-15_IgA	mut_shuffle66	1	permutation		15_IgM-15_IgA	mut_shuffle66	1	permutation		15_IgM-15_IgG	mut_shuffle66	1	permutation						15_IgG-15_IgA	mut_shuffle66	1	permutation		15_IgM-15_IgA	mut_shuffle66	1	permutation		15_IgM-15_IgG	mut_shuffle66	1	permutation						15_IgG-15_IgA	mut_shuffle66	1	permutation		15_IgM-15_IgA	mut_shuffle66	1
				15_IgG-15_IgA	mut_shuffle67	1	permutation		15_IgM-15_IgA	mut_shuffle67	1	permutation		15_IgM-15_IgG	mut_shuffle67	1	permutation						15_IgG-15_IgA	mut_shuffle67	1	permutation		15_IgM-15_IgA	mut_shuffle67	1	permutation		15_IgM-15_IgG	mut_shuffle67	1	permutation						15_IgG-15_IgA	mut_shuffle67	1	permutation		15_IgM-15_IgA	mut_shuffle67	1
				15_IgG-15_IgA	mut_shuffle68	1	permutation		15_IgM-15_IgA	mut_shuffle68	1	permutation		15_IgM-15_IgG	mut_shuffle68	0.996813	permutation						15_IgG-15_IgA	mut_shuffle68	1	permutation		15_IgM-15_IgA	mut_shuffle68	1	permutation		15_IgM-15_IgG	mut_shuffle68	1	permutation						15_IgG-15_IgA	mut_shuffle68	1	permutation		15_IgM-15_IgA	mut_shuffle68	1
				15_IgG-15_IgA	mut_shuffle69	1	permutation		15_IgM-15_IgA	mut_shuffle69	1	permutation		15_IgM-15_IgG	mut_shuffle69	1	permutation						15_IgG-15_IgA	mut_shuffle69	1	permutation		15_IgM-15_IgA	mut_shuffle69	1	permutation		15_IgM-15_IgG	mut_shuffle69	1	permutation						15_IgG-15_IgA	mut_shuffle69	1	permutation		15_IgM-15_IgA	mut_shuffle69	1
				15_IgG-15_IgA	mut_shuffle70	1	permutation		15_IgM-15_IgA	mut_shuffle70	1	permutation		15_IgM-15_IgG	mut_shuffle70	1	permutation						15_IgG-15_IgA	mut_shuffle70	1	permutation		15_IgM-15_IgA	mut_shuffle70	1	permutation		15_IgM-15_IgG	mut_shuffle70	1	permutation						15_IgG-15_IgA	mut_shuffle70	1	permutation		15_IgM-15_IgA	mut_shuffle70	1
				15_IgG-15_IgA	mut_shuffle71	1	permutation		15_IgM-15_IgA	mut_shuffle71	1	permutation		15_IgM-15_IgG	mut_shuffle71	1	permutation						15_IgG-15_IgA	mut_shuffle71	1	permutation		15_IgM-15_IgA	mut_shuffle71	1	permutation		15_IgM-15_IgG	mut_shuffle71	1	permutation						15_IgG-15_IgA	mut_shuffle71	0.99978	permutation		15_IgM-15_IgA	mut_shuffle71	1
				15_IgG-15_IgA	mut_shuffle72	1	permutation		15_IgM-15_IgA	mut_shuffle72	1	permutation		15_IgM-15_IgG	mut_shuffle72	1	permutation						15_IgG-15_IgA	mut_shuffle72	1	permutation		15_IgM-15_IgA	mut_shuffle72	1	permutation		15_IgM-15_IgG	mut_shuffle72	1	permutation						15_IgG-15_IgA	mut_shuffle72	1	permutation		15_IgM-15_IgA	mut_shuffle72	1
				15_IgG-15_IgA	mut_shuffle73	0.999989	permutation		15_IgM-15_IgA	mut_shuffle73	1	permutation		15_IgM-15_IgG	mut_shuffle73	1	permutation						15_IgG-15_IgA	mut_shuffle73	1	permutation		15_IgM-15_IgA	mut_shuffle73	1	permutation		15_IgM-15_IgG	mut_shuffle73	1	permutation						15_IgG-15_IgA	mut_shuffle73	1	permutation		15_IgM-15_IgA	mut_shuffle73	1
				15_IgG-15_IgA	mut_shuffle74	1	permutation		15_IgM-15_IgA	mut_shuffle74	0.99984	permutation		15_IgM-15_IgG	mut_shuffle74	1	permutation						15_IgG-15_IgA	mut_shuffle74	1	permutation		15_IgM-15_IgA	mut_shuffle74	0.999999	permutation		15_IgM-15_IgG	mut_shuffle74	1	permutation						15_IgG-15_IgA	mut_shuffle74	1	permutation		15_IgM-15_IgA	mut_shuffle74	1
				15_IgG-15_IgA	mut_shuffle75	0.990005	permutation		15_IgM-15_IgA	mut_shuffle75	1	permutation		15_IgM-15_IgG	mut_shuffle75	0.999415	permutation						15_IgG-15_IgA	mut_shuffle75	0.999926	permutation		15_IgM-15_IgA	mut_shuffle75	0.999824	permutation		15_IgM-15_IgG	mut_shuffle75	1	permutation						15_IgG-15_IgA	mut_shuffle75	0.999988	permutation		15_IgM-15_IgA	mut_shuffle75	1
				15_IgG-15_IgA	mut_shuffle76	1	permutation		15_IgM-15_IgA	mut_shuffle76	1	permutation		15_IgM-15_IgG	mut_shuffle76	1	permutation						15_IgG-15_IgA	mut_shuffle76	1	permutation		15_IgM-15_IgA	mut_shuffle76	1	permutation		15_IgM-15_IgG	mut_shuffle76	1	permutation						15_IgG-15_IgA	mut_shuffle76	1	permutation		15_IgM-15_IgA	mut_shuffle76	1
				15_IgG-15_IgA	mut_shuffle77	1	permutation		15_IgM-15_IgA	mut_shuffle77	1	permutation		15_IgM-15_IgG	mut_shuffle77	1	permutation						15_IgG-15_IgA	mut_shuffle77	1	permutation		15_IgM-15_IgA	mut_shuffle77	1	permutation		15_IgM-15_IgG	mut_shuffle77	1	permutation						15_IgG-15_IgA	mut_shuffle77	1	permutation		15_IgM-15_IgA	mut_shuffle77	1
				15_IgG-15_IgA	mut_shuffle78	1	permutation		15_IgM-15_IgA	mut_shuffle78	1	permutation		15_IgM-15_IgG	mut_shuffle78	1	permutation						15_IgG-15_IgA	mut_shuffle78	1	permutation		15_IgM-15_IgA	mut_shuffle78	0.999692	permutation		15_IgM-15_IgG	mut_shuffle78	0.999935	permutation						15_IgG-15_IgA	mut_shuffle78	0.999381	permutation		15_IgM-15_IgA	mut_shuffle78	1
				15_IgG-15_IgA	mut_shuffle79	1	permutation		15_IgM-15_IgA	mut_shuffle79	1	permutation		15_IgM-15_IgG	mut_shuffle79	1	permutation						15_IgG-15_IgA	mut_shuffle79	1	permutation		15_IgM-15_IgA	mut_shuffle79	1	permutation		15_IgM-15_IgG	mut_shuffle79	1	permutation						15_IgG-15_IgA	mut_shuffle79	1	permutation		15_IgM-15_IgA	mut_shuffle79	1
				15_IgG-15_IgA	mut_shuffle80	1	permutation		15_IgM-15_IgA	mut_shuffle80	1	permutation		15_IgM-15_IgG	mut_shuffle80	0.999961	permutation						15_IgG-15_IgA	mut_shuffle80	1	permutation		15_IgM-15_IgA	mut_shuffle80	1	permutation		15_IgM-15_IgG	mut_shuffle80	1	permutation						15_IgG-15_IgA	mut_shuffle80	0.996954	permutation		15_IgM-15_IgA	mut_shuffle80	0.998982
				15_IgG-15_IgA	mut_shuffle81	1	permutation		15_IgM-15_IgA	mut_shuffle81	1	permutation		15_IgM-15_IgG	mut_shuffle81	1	permutation						15_IgG-15_IgA	mut_shuffle81	1	permutation		15_IgM-15_IgA	mut_shuffle81	1	permutation		15_IgM-15_IgG	mut_shuffle81	0.999997	permutation						15_IgG-15_IgA	mut_shuffle81	1	permutation		15_IgM-15_IgA	mut_shuffle81	1
				15_IgG-15_IgA	mut_shuffle82	1	permutation		15_IgM-15_IgA	mut_shuffle82	1	permutation		15_IgM-15_IgG	mut_shuffle82	1	permutation						15_IgG-15_IgA	mut_shuffle82	1	permutation		15_IgM-15_IgA	mut_shuffle82	1	permutation		15_IgM-15_IgG	mut_shuffle82	1	permutation						15_IgG-15_IgA	mut_shuffle82	1	permutation		15_IgM-15_IgA	mut_shuffle82	1
				15_IgG-15_IgA	mut_shuffle83	1	permutation		15_IgM-15_IgA	mut_shuffle83	1	permutation		15_IgM-15_IgG	mut_shuffle83	1	permutation						15_IgG-15_IgA	mut_shuffle83	1	permutation		15_IgM-15_IgA	mut_shuffle83	0.999999	permutation		15_IgM-15_IgG	mut_shuffle83	1	permutation						15_IgG-15_IgA	mut_shuffle83	1	permutation		15_IgM-15_IgA	mut_shuffle83	1
				15_IgG-15_IgA	mut_shuffle84	1	permutation		15_IgM-15_IgA	mut_shuffle84	1	permutation		15_IgM-15_IgG	mut_shuffle84	1	permutation						15_IgG-15_IgA	mut_shuffle84	1	permutation		15_IgM-15_IgA	mut_shuffle84	1	permutation		15_IgM-15_IgG	mut_shuffle84	1	permutation						15_IgG-15_IgA	mut_shuffle84	1	permutation		15_IgM-15_IgA	mut_shuffle84	1
				15_IgG-15_IgA	mut_shuffle85	1	permutation		15_IgM-15_IgA	mut_shuffle85	1	permutation		15_IgM-15_IgG	mut_shuffle85	1	permutation						15_IgG-15_IgA	mut_shuffle85	0.999974	permutation		15_IgM-15_IgA	mut_shuffle85	0.999941	permutation		15_IgM-15_IgG	mut_shuffle85	1	permutation						15_IgG-15_IgA	mut_shuffle85	1	permutation		15_IgM-15_IgA	mut_shuffle85	1
				15_IgG-15_IgA	mut_shuffle86	1	permutation		15_IgM-15_IgA	mut_shuffle86	1	permutation		15_IgM-15_IgG	mut_shuffle86	1	permutation						15_IgG-15_IgA	mut_shuffle86	1	permutation		15_IgM-15_IgA	mut_shuffle86	1	permutation		15_IgM-15_IgG	mut_shuffle86	1	permutation						15_IgG-15_IgA	mut_shuffle86	0.999963	permutation		15_IgM-15_IgA	mut_shuffle86	1
				15_IgG-15_IgA	mut_shuffle87	1	permutation		15_IgM-15_IgA	mut_shuffle87	1	permutation		15_IgM-15_IgG	mut_shuffle87	1	permutation						15_IgG-15_IgA	mut_shuffle87	1	permutation		15_IgM-15_IgA	mut_shuffle87	1	permutation		15_IgM-15_IgG	mut_shuffle87	1	permutation						15_IgG-15_IgA	mut_shuffle87	1	permutation		15_IgM-15_IgA	mut_shuffle87	1
				15_IgG-15_IgA	mut_shuffle88	1	permutation		15_IgM-15_IgA	mut_shuffle88	1	permutation		15_IgM-15_IgG	mut_shuffle88	0.999807	permutation						15_IgG-15_IgA	mut_shuffle88	1	permutation		15_IgM-15_IgA	mut_shuffle88	1	permutation		15_IgM-15_IgG	mut_shuffle88	1	permutation						15_IgG-15_IgA	mut_shuffle88	1	permutation		15_IgM-15_IgA	mut_shuffle88	1
				15_IgG-15_IgA	mut_shuffle89	0.996797	permutation		15_IgM-15_IgA	mut_shuffle89	1	permutation		15_IgM-15_IgG	mut_shuffle89	1	permutation						15_IgG-15_IgA	mut_shuffle89	1	permutation		15_IgM-15_IgA	mut_shuffle89	1	permutation		15_IgM-15_IgG	mut_shuffle89	1	permutation						15_IgG-15_IgA	mut_shuffle89	1	permutation		15_IgM-15_IgA	mut_shuffle89	0.446648
				15_IgG-15_IgA	mut_shuffle90	1	permutation		15_IgM-15_IgA	mut_shuffle90	1	permutation		15_IgM-15_IgG	mut_shuffle90	1	permutation						15_IgG-15_IgA	mut_shuffle90	0.999918	permutation		15_IgM-15_IgA	mut_shuffle90	1	permutation		15_IgM-15_IgG	mut_shuffle90	1	permutation						15_IgG-15_IgA	mut_shuffle90	1	permutation		15_IgM-15_IgA	mut_shuffle90	1
				15_IgG-15_IgA	mut_shuffle91	1	permutation		15_IgM-15_IgA	mut_shuffle91	1	permutation		15_IgM-15_IgG	mut_shuffle91	1	permutation						15_IgG-15_IgA	mut_shuffle91	1	permutation		15_IgM-15_IgA	mut_shuffle91	0.999996	permutation		15_IgM-15_IgG	mut_shuffle91	1	permutation						15_IgG-15_IgA	mut_shuffle91	1	permutation		15_IgM-15_IgA	mut_shuffle91	1
				15_IgG-15_IgA	mut_shuffle92	1	permutation		15_IgM-15_IgA	mut_shuffle92	1	permutation		15_IgM-15_IgG	mut_shuffle92	1	permutation						15_IgG-15_IgA	mut_shuffle92	1	permutation		15_IgM-15_IgA	mut_shuffle92	1	permutation		15_IgM-15_IgG	mut_shuffle92	1	permutation						15_IgG-15_IgA	mut_shuffle92	1	permutation		15_IgM-15_IgA	mut_shuffle92	1
				15_IgG-15_IgA	mut_shuffle93	0.999563	permutation		15_IgM-15_IgA	mut_shuffle93	0.957831	permutation		15_IgM-15_IgG	mut_shuffle93	1	permutation						15_IgG-15_IgA	mut_shuffle93	0.999997	permutation		15_IgM-15_IgA	mut_shuffle93	1	permutation		15_IgM-15_IgG	mut_shuffle93	1	permutation						15_IgG-15_IgA	mut_shuffle93	0.999999	permutation		15_IgM-15_IgA	mut_shuffle93	0.998611
				15_IgG-15_IgA	mut_shuffle94	1	permutation		15_IgM-15_IgA	mut_shuffle94	1	permutation		15_IgM-15_IgG	mut_shuffle94	1	permutation						15_IgG-15_IgA	mut_shuffle94	1	permutation		15_IgM-15_IgA	mut_shuffle94	0.996029	permutation		15_IgM-15_IgG	mut_shuffle94	0.999975	permutation						15_IgG-15_IgA	mut_shuffle94	1	permutation		15_IgM-15_IgA	mut_shuffle94	1
				15_IgG-15_IgA	mut_shuffle95	1	permutation		15_IgM-15_IgA	mut_shuffle95	1	permutation		15_IgM-15_IgG	mut_shuffle95	0.999975	permutation						15_IgG-15_IgA	mut_shuffle95	1	permutation		15_IgM-15_IgA	mut_shuffle95	1	permutation		15_IgM-15_IgG	mut_shuffle95	1	permutation						15_IgG-15_IgA	mut_shuffle95	0.997853	permutation		15_IgM-15_IgA	mut_shuffle95	0.0538286
				15_IgG-15_IgA	mut_shuffle96	1	permutation		15_IgM-15_IgA	mut_shuffle96	1	permutation		15_IgM-15_IgG	mut_shuffle96	1	permutation						15_IgG-15_IgA	mut_shuffle96	0.999849	permutation		15_IgM-15_IgA	mut_shuffle96	1	permutation		15_IgM-15_IgG	mut_shuffle96	0.999999	permutation						15_IgG-15_IgA	mut_shuffle96	1	permutation		15_IgM-15_IgA	mut_shuffle96	1
				15_IgG-15_IgA	mut_shuffle97	0.999524	permutation		15_IgM-15_IgA	mut_shuffle97	1	permutation		15_IgM-15_IgG	mut_shuffle97	0.999921	permutation						15_IgG-15_IgA	mut_shuffle97	1	permutation		15_IgM-15_IgA	mut_shuffle97	1	permutation		15_IgM-15_IgG	mut_shuffle97	1	permutation						15_IgG-15_IgA	mut_shuffle97	0.999891	permutation		15_IgM-15_IgA	mut_shuffle97	1
				15_IgG-15_IgA	mut_shuffle98	1	permutation		15_IgM-15_IgA	mut_shuffle98	1	permutation		15_IgM-15_IgG	mut_shuffle98	1	permutation						15_IgG-15_IgA	mut_shuffle98	0.999999	permutation		15_IgM-15_IgA	mut_shuffle98	1	permutation		15_IgM-15_IgG	mut_shuffle98	0.988135	permutation						15_IgG-15_IgA	mut_shuffle98	0.998502	permutation		15_IgM-15_IgA	mut_shuffle98	1
				15_IgG-15_IgA	mut_shuffle99	1	permutation		15_IgM-15_IgA	mut_shuffle99	1	permutation		15_IgM-15_IgG	mut_shuffle99	1	permutation						15_IgG-15_IgA	mut_shuffle99	1	permutation		15_IgM-15_IgA	mut_shuffle99	1	permutation		15_IgM-15_IgG	mut_shuffle99	1	permutation						15_IgG-15_IgA	mut_shuffle99	1	permutation		15_IgM-15_IgA	mut_shuffle99	1
				15_IgG-15_IgA	mut_shuffle100	1	permutation		15_IgM-15_IgA	mut_shuffle100	1	permutation		15_IgM-15_IgG	mut_shuffle100	1	permutation						15_IgG-15_IgA	mut_shuffle100	0.999999	permutation		15_IgM-15_IgA	mut_shuffle100	1	permutation		15_IgM-15_IgG	mut_shuffle100	1	permutation						15_IgG-15_IgA	mut_shuffle100	1	permutation		15_IgM-15_IgA	mut_shuffle100	1
				14_IgG-14_IgA	mut_shuffle1	1	permutation		14_IgM-14_IgA	mut_shuffle1	1	permutation		14_IgM-14_IgG	mut_shuffle1	0.974751	permutation						14_IgG-14_IgA	mut_shuffle1	1	permutation		14_IgM-14_IgA	mut_shuffle1	1	permutation		14_IgM-14_IgG	mut_shuffle1	1	permutation						14_IgG-14_IgA	mut_shuffle1	1	permutation		14_IgM-14_IgA	mut_shuffle1	0.999112
				14_IgG-14_IgA	mut_shuffle2	1	permutation		14_IgM-14_IgA	mut_shuffle2	1	permutation		14_IgM-14_IgG	mut_shuffle2	1	permutation						14_IgG-14_IgA	mut_shuffle2	1	permutation		14_IgM-14_IgA	mut_shuffle2	1	permutation		14_IgM-14_IgG	mut_shuffle2	1	permutation						14_IgG-14_IgA	mut_shuffle2	1	permutation		14_IgM-14_IgA	mut_shuffle2	1
				14_IgG-14_IgA	mut_shuffle3	1	permutation		14_IgM-14_IgA	mut_shuffle3	1	permutation		14_IgM-14_IgG	mut_shuffle3	1	permutation						14_IgG-14_IgA	mut_shuffle3	1	permutation		14_IgM-14_IgA	mut_shuffle3	1	permutation		14_IgM-14_IgG	mut_shuffle3	1	permutation						14_IgG-14_IgA	mut_shuffle3	1	permutation		14_IgM-14_IgA	mut_shuffle3	1
				14_IgG-14_IgA	mut_shuffle4	1	permutation		14_IgM-14_IgA	mut_shuffle4	1	permutation		14_IgM-14_IgG	mut_shuffle4	1	permutation						14_IgG-14_IgA	mut_shuffle4	1	permutation		14_IgM-14_IgA	mut_shuffle4	1	permutation		14_IgM-14_IgG	mut_shuffle4	1	permutation						14_IgG-14_IgA	mut_shuffle4	1	permutation		14_IgM-14_IgA	mut_shuffle4	0.825205
				14_IgG-14_IgA	mut_shuffle5	1	permutation		14_IgM-14_IgA	mut_shuffle5	1	permutation		14_IgM-14_IgG	mut_shuffle5	1	permutation						14_IgG-14_IgA	mut_shuffle5	1	permutation		14_IgM-14_IgA	mut_shuffle5	1	permutation		14_IgM-14_IgG	mut_shuffle5	0.992603	permutation						14_IgG-14_IgA	mut_shuffle5	1	permutation		14_IgM-14_IgA	mut_shuffle5	1
				14_IgG-14_IgA	mut_shuffle6	1	permutation		14_IgM-14_IgA	mut_shuffle6	1	permutation		14_IgM-14_IgG	mut_shuffle6	1	permutation						14_IgG-14_IgA	mut_shuffle6	1	permutation		14_IgM-14_IgA	mut_shuffle6	1	permutation		14_IgM-14_IgG	mut_shuffle6	1	permutation						14_IgG-14_IgA	mut_shuffle6	1	permutation		14_IgM-14_IgA	mut_shuffle6	1
				14_IgG-14_IgA	mut_shuffle7	1	permutation		14_IgM-14_IgA	mut_shuffle7	1	permutation		14_IgM-14_IgG	mut_shuffle7	1	permutation						14_IgG-14_IgA	mut_shuffle7	1	permutation		14_IgM-14_IgA	mut_shuffle7	1	permutation		14_IgM-14_IgG	mut_shuffle7	1	permutation						14_IgG-14_IgA	mut_shuffle7	0.999991	permutation		14_IgM-14_IgA	mut_shuffle7	1
				14_IgG-14_IgA	mut_shuffle8	1	permutation		14_IgM-14_IgA	mut_shuffle8	0.99995	permutation		14_IgM-14_IgG	mut_shuffle8	1	permutation						14_IgG-14_IgA	mut_shuffle8	1	permutation		14_IgM-14_IgA	mut_shuffle8	0.998537	permutation		14_IgM-14_IgG	mut_shuffle8	0.996972	permutation						14_IgG-14_IgA	mut_shuffle8	1	permutation		14_IgM-14_IgA	mut_shuffle8	1
				14_IgG-14_IgA	mut_shuffle9	1	permutation		14_IgM-14_IgA	mut_shuffle9	1	permutation		14_IgM-14_IgG	mut_shuffle9	1	permutation						14_IgG-14_IgA	mut_shuffle9	1	permutation		14_IgM-14_IgA	mut_shuffle9	1	permutation		14_IgM-14_IgG	mut_shuffle9	1	permutation						14_IgG-14_IgA	mut_shuffle9	1	permutation		14_IgM-14_IgA	mut_shuffle9	1
				14_IgG-14_IgA	mut_shuffle10	1	permutation		14_IgM-14_IgA	mut_shuffle10	1	permutation		14_IgM-14_IgG	mut_shuffle10	1	permutation						14_IgG-14_IgA	mut_shuffle10	1	permutation		14_IgM-14_IgA	mut_shuffle10	1	permutation		14_IgM-14_IgG	mut_shuffle10	1	permutation						14_IgG-14_IgA	mut_shuffle10	1	permutation		14_IgM-14_IgA	mut_shuffle10	1
				14_IgG-14_IgA	mut_shuffle11	1	permutation		14_IgM-14_IgA	mut_shuffle11	0.955004	permutation		14_IgM-14_IgG	mut_shuffle11	0.999996	permutation						14_IgG-14_IgA	mut_shuffle11	1	permutation		14_IgM-14_IgA	mut_shuffle11	1	permutation		14_IgM-14_IgG	mut_shuffle11	1	permutation						14_IgG-14_IgA	mut_shuffle11	0.999966	permutation		14_IgM-14_IgA	mut_shuffle11	1
				14_IgG-14_IgA	mut_shuffle12	1	permutation		14_IgM-14_IgA	mut_shuffle12	0.999997	permutation		14_IgM-14_IgG	mut_shuffle12	1	permutation						14_IgG-14_IgA	mut_shuffle12	0.997771	permutation		14_IgM-14_IgA	mut_shuffle12	1	permutation		14_IgM-14_IgG	mut_shuffle12	1	permutation						14_IgG-14_IgA	mut_shuffle12	1	permutation		14_IgM-14_IgA	mut_shuffle12	1
				14_IgG-14_IgA	mut_shuffle13	1	permutation		14_IgM-14_IgA	mut_shuffle13	1	permutation		14_IgM-14_IgG	mut_shuffle13	1	permutation						14_IgG-14_IgA	mut_shuffle13	1	permutation		14_IgM-14_IgA	mut_shuffle13	1	permutation		14_IgM-14_IgG	mut_shuffle13	1	permutation						14_IgG-14_IgA	mut_shuffle13	1	permutation		14_IgM-14_IgA	mut_shuffle13	1
				14_IgG-14_IgA	mut_shuffle14	1	permutation		14_IgM-14_IgA	mut_shuffle14	1	permutation		14_IgM-14_IgG	mut_shuffle14	1	permutation						14_IgG-14_IgA	mut_shuffle14	0.999808	permutation		14_IgM-14_IgA	mut_shuffle14	1	permutation		14_IgM-14_IgG	mut_shuffle14	1	permutation						14_IgG-14_IgA	mut_shuffle14	1	permutation		14_IgM-14_IgA	mut_shuffle14	1
				14_IgG-14_IgA	mut_shuffle15	0.999978	permutation		14_IgM-14_IgA	mut_shuffle15	0.999997	permutation		14_IgM-14_IgG	mut_shuffle15	1	permutation						14_IgG-14_IgA	mut_shuffle15	1	permutation		14_IgM-14_IgA	mut_shuffle15	1	permutation		14_IgM-14_IgG	mut_shuffle15	1	permutation						14_IgG-14_IgA	mut_shuffle15	1	permutation		14_IgM-14_IgA	mut_shuffle15	0.999888
				14_IgG-14_IgA	mut_shuffle16	1	permutation		14_IgM-14_IgA	mut_shuffle16	1	permutation		14_IgM-14_IgG	mut_shuffle16	1	permutation						14_IgG-14_IgA	mut_shuffle16	1	permutation		14_IgM-14_IgA	mut_shuffle16	0.999998	permutation		14_IgM-14_IgG	mut_shuffle16	0.999022	permutation						14_IgG-14_IgA	mut_shuffle16	1	permutation		14_IgM-14_IgA	mut_shuffle16	1
				14_IgG-14_IgA	mut_shuffle17	1	permutation		14_IgM-14_IgA	mut_shuffle17	0.999999	permutation		14_IgM-14_IgG	mut_shuffle17	0.922997	permutation						14_IgG-14_IgA	mut_shuffle17	1	permutation		14_IgM-14_IgA	mut_shuffle17	1	permutation		14_IgM-14_IgG	mut_shuffle17	1	permutation						14_IgG-14_IgA	mut_shuffle17	1	permutation		14_IgM-14_IgA	mut_shuffle17	1
				14_IgG-14_IgA	mut_shuffle18	1	permutation		14_IgM-14_IgA	mut_shuffle18	1	permutation		14_IgM-14_IgG	mut_shuffle18	1	permutation						14_IgG-14_IgA	mut_shuffle18	1	permutation		14_IgM-14_IgA	mut_shuffle18	1	permutation		14_IgM-14_IgG	mut_shuffle18	1	permutation						14_IgG-14_IgA	mut_shuffle18	1	permutation		14_IgM-14_IgA	mut_shuffle18	1
				14_IgG-14_IgA	mut_shuffle19	0.99998	permutation		14_IgM-14_IgA	mut_shuffle19	1	permutation		14_IgM-14_IgG	mut_shuffle19	1	permutation						14_IgG-14_IgA	mut_shuffle19	0.999911	permutation		14_IgM-14_IgA	mut_shuffle19	1	permutation		14_IgM-14_IgG	mut_shuffle19	0.999959	permutation						14_IgG-14_IgA	mut_shuffle19	1	permutation		14_IgM-14_IgA	mut_shuffle19	1
				14_IgG-14_IgA	mut_shuffle20	0.998817	permutation		14_IgM-14_IgA	mut_shuffle20	1	permutation		14_IgM-14_IgG	mut_shuffle20	0.999998	permutation						14_IgG-14_IgA	mut_shuffle20	1	permutation		14_IgM-14_IgA	mut_shuffle20	1	permutation		14_IgM-14_IgG	mut_shuffle20	1	permutation						14_IgG-14_IgA	mut_shuffle20	1	permutation		14_IgM-14_IgA	mut_shuffle20	0.999973
				14_IgG-14_IgA	mut_shuffle21	1	permutation		14_IgM-14_IgA	mut_shuffle21	1	permutation		14_IgM-14_IgG	mut_shuffle21	1	permutation						14_IgG-14_IgA	mut_shuffle21	1	permutation		14_IgM-14_IgA	mut_shuffle21	1	permutation		14_IgM-14_IgG	mut_shuffle21	1	permutation						14_IgG-14_IgA	mut_shuffle21	1	permutation		14_IgM-14_IgA	mut_shuffle21	1
				14_IgG-14_IgA	mut_shuffle22	0.999875	permutation		14_IgM-14_IgA	mut_shuffle22	1	permutation		14_IgM-14_IgG	mut_shuffle22	0.999982	permutation						14_IgG-14_IgA	mut_shuffle22	1	permutation		14_IgM-14_IgA	mut_shuffle22	1	permutation		14_IgM-14_IgG	mut_shuffle22	1	permutation						14_IgG-14_IgA	mut_shuffle22	1	permutation		14_IgM-14_IgA	mut_shuffle22	0.999999
				14_IgG-14_IgA	mut_shuffle23	1	permutation		14_IgM-14_IgA	mut_shuffle23	1	permutation		14_IgM-14_IgG	mut_shuffle23	1	permutation						14_IgG-14_IgA	mut_shuffle23	1	permutation		14_IgM-14_IgA	mut_shuffle23	1	permutation		14_IgM-14_IgG	mut_shuffle23	1	permutation						14_IgG-14_IgA	mut_shuffle23	1	permutation		14_IgM-14_IgA	mut_shuffle23	1
				14_IgG-14_IgA	mut_shuffle24	0.999939	permutation		14_IgM-14_IgA	mut_shuffle24	1	permutation		14_IgM-14_IgG	mut_shuffle24	1	permutation						14_IgG-14_IgA	mut_shuffle24	1	permutation		14_IgM-14_IgA	mut_shuffle24	1	permutation		14_IgM-14_IgG	mut_shuffle24	1	permutation						14_IgG-14_IgA	mut_shuffle24	1	permutation		14_IgM-14_IgA	mut_shuffle24	1
				14_IgG-14_IgA	mut_shuffle25	1	permutation		14_IgM-14_IgA	mut_shuffle25	1	permutation		14_IgM-14_IgG	mut_shuffle25	0.999994	permutation						14_IgG-14_IgA	mut_shuffle25	1	permutation		14_IgM-14_IgA	mut_shuffle25	1	permutation		14_IgM-14_IgG	mut_shuffle25	1	permutation						14_IgG-14_IgA	mut_shuffle25	1	permutation		14_IgM-14_IgA	mut_shuffle25	1
				14_IgG-14_IgA	mut_shuffle26	1	permutation		14_IgM-14_IgA	mut_shuffle26	0.999532	permutation		14_IgM-14_IgG	mut_shuffle26	1	permutation						14_IgG-14_IgA	mut_shuffle26	1	permutation		14_IgM-14_IgA	mut_shuffle26	1	permutation		14_IgM-14_IgG	mut_shuffle26	1	permutation						14_IgG-14_IgA	mut_shuffle26	0.999757	permutation		14_IgM-14_IgA	mut_shuffle26	1
				14_IgG-14_IgA	mut_shuffle27	1	permutation		14_IgM-14_IgA	mut_shuffle27	1	permutation		14_IgM-14_IgG	mut_shuffle27	1	permutation						14_IgG-14_IgA	mut_shuffle27	1	permutation		14_IgM-14_IgA	mut_shuffle27	1	permutation		14_IgM-14_IgG	mut_shuffle27	1	permutation						14_IgG-14_IgA	mut_shuffle27	1	permutation		14_IgM-14_IgA	mut_shuffle27	1
				14_IgG-14_IgA	mut_shuffle28	1	permutation		14_IgM-14_IgA	mut_shuffle28	1	permutation		14_IgM-14_IgG	mut_shuffle28	1	permutation						14_IgG-14_IgA	mut_shuffle28	0.998742	permutation		14_IgM-14_IgA	mut_shuffle28	1	permutation		14_IgM-14_IgG	mut_shuffle28	0.999996	permutation						14_IgG-14_IgA	mut_shuffle28	1	permutation		14_IgM-14_IgA	mut_shuffle28	1
				14_IgG-14_IgA	mut_shuffle29	1	permutation		14_IgM-14_IgA	mut_shuffle29	1	permutation		14_IgM-14_IgG	mut_shuffle29	1	permutation						14_IgG-14_IgA	mut_shuffle29	0.999766	permutation		14_IgM-14_IgA	mut_shuffle29	1	permutation		14_IgM-14_IgG	mut_shuffle29	1	permutation						14_IgG-14_IgA	mut_shuffle29	1	permutation		14_IgM-14_IgA	mut_shuffle29	1
				14_IgG-14_IgA	mut_shuffle30	1	permutation		14_IgM-14_IgA	mut_shuffle30	1	permutation		14_IgM-14_IgG	mut_shuffle30	1	permutation						14_IgG-14_IgA	mut_shuffle30	0.988107	permutation		14_IgM-14_IgA	mut_shuffle30	0.998068	permutation		14_IgM-14_IgG	mut_shuffle30	1	permutation						14_IgG-14_IgA	mut_shuffle30	1	permutation		14_IgM-14_IgA	mut_shuffle30	1
				14_IgG-14_IgA	mut_shuffle31	1	permutation		14_IgM-14_IgA	mut_shuffle31	1	permutation		14_IgM-14_IgG	mut_shuffle31	1	permutation						14_IgG-14_IgA	mut_shuffle31	1	permutation		14_IgM-14_IgA	mut_shuffle31	1	permutation		14_IgM-14_IgG	mut_shuffle31	0.999948	permutation						14_IgG-14_IgA	mut_shuffle31	1	permutation		14_IgM-14_IgA	mut_shuffle31	1
				14_IgG-14_IgA	mut_shuffle32	1	permutation		14_IgM-14_IgA	mut_shuffle32	1	permutation		14_IgM-14_IgG	mut_shuffle32	1	permutation						14_IgG-14_IgA	mut_shuffle32	1	permutation		14_IgM-14_IgA	mut_shuffle32	1	permutation		14_IgM-14_IgG	mut_shuffle32	1	permutation						14_IgG-14_IgA	mut_shuffle32	1	permutation		14_IgM-14_IgA	mut_shuffle32	0.999856
				14_IgG-14_IgA	mut_shuffle33	1	permutation		14_IgM-14_IgA	mut_shuffle33	0.94837	permutation		14_IgM-14_IgG	mut_shuffle33	1	permutation						14_IgG-14_IgA	mut_shuffle33	1	permutation		14_IgM-14_IgA	mut_shuffle33	1	permutation		14_IgM-14_IgG	mut_shuffle33	1	permutation						14_IgG-14_IgA	mut_shuffle33	1	permutation		14_IgM-14_IgA	mut_shuffle33	1
				14_IgG-14_IgA	mut_shuffle34	1	permutation		14_IgM-14_IgA	mut_shuffle34	1	permutation		14_IgM-14_IgG	mut_shuffle34	1	permutation						14_IgG-14_IgA	mut_shuffle34	1	permutation		14_IgM-14_IgA	mut_shuffle34	1	permutation		14_IgM-14_IgG	mut_shuffle34	1	permutation						14_IgG-14_IgA	mut_shuffle34	1	permutation		14_IgM-14_IgA	mut_shuffle34	0.999988
				14_IgG-14_IgA	mut_shuffle35	1	permutation		14_IgM-14_IgA	mut_shuffle35	1	permutation		14_IgM-14_IgG	mut_shuffle35	1	permutation						14_IgG-14_IgA	mut_shuffle35	1	permutation		14_IgM-14_IgA	mut_shuffle35	1	permutation		14_IgM-14_IgG	mut_shuffle35	1	permutation						14_IgG-14_IgA	mut_shuffle35	1	permutation		14_IgM-14_IgA	mut_shuffle35	1
				14_IgG-14_IgA	mut_shuffle36	1	permutation		14_IgM-14_IgA	mut_shuffle36	1	permutation		14_IgM-14_IgG	mut_shuffle36	0.999974	permutation						14_IgG-14_IgA	mut_shuffle36	1	permutation		14_IgM-14_IgA	mut_shuffle36	1	permutation		14_IgM-14_IgG	mut_shuffle36	1	permutation						14_IgG-14_IgA	mut_shuffle36	1	permutation		14_IgM-14_IgA	mut_shuffle36	1
				14_IgG-14_IgA	mut_shuffle37	1	permutation		14_IgM-14_IgA	mut_shuffle37	1	permutation		14_IgM-14_IgG	mut_shuffle37	1	permutation						14_IgG-14_IgA	mut_shuffle37	1	permutation		14_IgM-14_IgA	mut_shuffle37	1	permutation		14_IgM-14_IgG	mut_shuffle37	1	permutation						14_IgG-14_IgA	mut_shuffle37	1	permutation		14_IgM-14_IgA	mut_shuffle37	0.999995
				14_IgG-14_IgA	mut_shuffle38	1	permutation		14_IgM-14_IgA	mut_shuffle38	1	permutation		14_IgM-14_IgG	mut_shuffle38	1	permutation						14_IgG-14_IgA	mut_shuffle38	1	permutation		14_IgM-14_IgA	mut_shuffle38	1	permutation		14_IgM-14_IgG	mut_shuffle38	1	permutation						14_IgG-14_IgA	mut_shuffle38	1	permutation		14_IgM-14_IgA	mut_shuffle38	1
				14_IgG-14_IgA	mut_shuffle39	1	permutation		14_IgM-14_IgA	mut_shuffle39	1	permutation		14_IgM-14_IgG	mut_shuffle39	1	permutation						14_IgG-14_IgA	mut_shuffle39	1	permutation		14_IgM-14_IgA	mut_shuffle39	1	permutation		14_IgM-14_IgG	mut_shuffle39	1	permutation						14_IgG-14_IgA	mut_shuffle39	1	permutation		14_IgM-14_IgA	mut_shuffle39	1
				14_IgG-14_IgA	mut_shuffle40	1	permutation		14_IgM-14_IgA	mut_shuffle40	1	permutation		14_IgM-14_IgG	mut_shuffle40	1	permutation						14_IgG-14_IgA	mut_shuffle40	1	permutation		14_IgM-14_IgA	mut_shuffle40	1	permutation		14_IgM-14_IgG	mut_shuffle40	1	permutation						14_IgG-14_IgA	mut_shuffle40	1	permutation		14_IgM-14_IgA	mut_shuffle40	1
				14_IgG-14_IgA	mut_shuffle41	1	permutation		14_IgM-14_IgA	mut_shuffle41	1	permutation		14_IgM-14_IgG	mut_shuffle41	1	permutation						14_IgG-14_IgA	mut_shuffle41	1	permutation		14_IgM-14_IgA	mut_shuffle41	0.52752	permutation		14_IgM-14_IgG	mut_shuffle41	0.999161	permutation						14_IgG-14_IgA	mut_shuffle41	1	permutation		14_IgM-14_IgA	mut_shuffle41	1
				14_IgG-14_IgA	mut_shuffle42	1	permutation		14_IgM-14_IgA	mut_shuffle42	1	permutation		14_IgM-14_IgG	mut_shuffle42	1	permutation						14_IgG-14_IgA	mut_shuffle42	0.981365	permutation		14_IgM-14_IgA	mut_shuffle42	1	permutation		14_IgM-14_IgG	mut_shuffle42	1	permutation						14_IgG-14_IgA	mut_shuffle42	1	permutation		14_IgM-14_IgA	mut_shuffle42	1
				14_IgG-14_IgA	mut_shuffle43	1	permutation		14_IgM-14_IgA	mut_shuffle43	1	permutation		14_IgM-14_IgG	mut_shuffle43	1	permutation						14_IgG-14_IgA	mut_shuffle43	1	permutation		14_IgM-14_IgA	mut_shuffle43	0.999979	permutation		14_IgM-14_IgG	mut_shuffle43	1	permutation						14_IgG-14_IgA	mut_shuffle43	1	permutation		14_IgM-14_IgA	mut_shuffle43	1
				14_IgG-14_IgA	mut_shuffle44	1	permutation		14_IgM-14_IgA	mut_shuffle44	1	permutation		14_IgM-14_IgG	mut_shuffle44	1	permutation						14_IgG-14_IgA	mut_shuffle44	1	permutation		14_IgM-14_IgA	mut_shuffle44	1	permutation		14_IgM-14_IgG	mut_shuffle44	1	permutation						14_IgG-14_IgA	mut_shuffle44	1	permutation		14_IgM-14_IgA	mut_shuffle44	1
				14_IgG-14_IgA	mut_shuffle45	1	permutation		14_IgM-14_IgA	mut_shuffle45	1	permutation		14_IgM-14_IgG	mut_shuffle45	1	permutation						14_IgG-14_IgA	mut_shuffle45	1	permutation		14_IgM-14_IgA	mut_shuffle45	1	permutation		14_IgM-14_IgG	mut_shuffle45	1	permutation						14_IgG-14_IgA	mut_shuffle45	1	permutation		14_IgM-14_IgA	mut_shuffle45	1
				14_IgG-14_IgA	mut_shuffle46	1	permutation		14_IgM-14_IgA	mut_shuffle46	1	permutation		14_IgM-14_IgG	mut_shuffle46	1	permutation						14_IgG-14_IgA	mut_shuffle46	1	permutation		14_IgM-14_IgA	mut_shuffle46	1	permutation		14_IgM-14_IgG	mut_shuffle46	1	permutation						14_IgG-14_IgA	mut_shuffle46	1	permutation		14_IgM-14_IgA	mut_shuffle46	1
				14_IgG-14_IgA	mut_shuffle47	1	permutation		14_IgM-14_IgA	mut_shuffle47	1	permutation		14_IgM-14_IgG	mut_shuffle47	1	permutation						14_IgG-14_IgA	mut_shuffle47	1	permutation		14_IgM-14_IgA	mut_shuffle47	1	permutation		14_IgM-14_IgG	mut_shuffle47	1	permutation						14_IgG-14_IgA	mut_shuffle47	1	permutation		14_IgM-14_IgA	mut_shuffle47	1
				14_IgG-14_IgA	mut_shuffle48	1	permutation		14_IgM-14_IgA	mut_shuffle48	1	permutation		14_IgM-14_IgG	mut_shuffle48	1	permutation						14_IgG-14_IgA	mut_shuffle48	1	permutation		14_IgM-14_IgA	mut_shuffle48	1	permutation		14_IgM-14_IgG	mut_shuffle48	1	permutation						14_IgG-14_IgA	mut_shuffle48	1	permutation		14_IgM-14_IgA	mut_shuffle48	1
				14_IgG-14_IgA	mut_shuffle49	1	permutation		14_IgM-14_IgA	mut_shuffle49	1	permutation		14_IgM-14_IgG	mut_shuffle49	1	permutation						14_IgG-14_IgA	mut_shuffle49	1	permutation		14_IgM-14_IgA	mut_shuffle49	1	permutation		14_IgM-14_IgG	mut_shuffle49	1	permutation						14_IgG-14_IgA	mut_shuffle49	1	permutation		14_IgM-14_IgA	mut_shuffle49	1
				14_IgG-14_IgA	mut_shuffle50	1	permutation		14_IgM-14_IgA	mut_shuffle50	1	permutation		14_IgM-14_IgG	mut_shuffle50	1	permutation						14_IgG-14_IgA	mut_shuffle50	1	permutation		14_IgM-14_IgA	mut_shuffle50	1	permutation		14_IgM-14_IgG	mut_shuffle50	0.999999	permutation						14_IgG-14_IgA	mut_shuffle50	1	permutation		14_IgM-14_IgA	mut_shuffle50	1
				14_IgG-14_IgA	mut_shuffle51	1	permutation		14_IgM-14_IgA	mut_shuffle51	0.99987	permutation		14_IgM-14_IgG	mut_shuffle51	1	permutation						14_IgG-14_IgA	mut_shuffle51	1	permutation		14_IgM-14_IgA	mut_shuffle51	0.999986	permutation		14_IgM-14_IgG	mut_shuffle51	1	permutation						14_IgG-14_IgA	mut_shuffle51	1	permutation		14_IgM-14_IgA	mut_shuffle51	1
				14_IgG-14_IgA	mut_shuffle52	1	permutation		14_IgM-14_IgA	mut_shuffle52	0.99999	permutation		14_IgM-14_IgG	mut_shuffle52	1	permutation						14_IgG-14_IgA	mut_shuffle52	1	permutation		14_IgM-14_IgA	mut_shuffle52	1	permutation		14_IgM-14_IgG	mut_shuffle52	1	permutation						14_IgG-14_IgA	mut_shuffle52	1	permutation		14_IgM-14_IgA	mut_shuffle52	1
				14_IgG-14_IgA	mut_shuffle53	0.951692	permutation		14_IgM-14_IgA	mut_shuffle53	0.999513	permutation		14_IgM-14_IgG	mut_shuffle53	1	permutation						14_IgG-14_IgA	mut_shuffle53	1	permutation		14_IgM-14_IgA	mut_shuffle53	1	permutation		14_IgM-14_IgG	mut_shuffle53	1	permutation						14_IgG-14_IgA	mut_shuffle53	1	permutation		14_IgM-14_IgA	mut_shuffle53	1
				14_IgG-14_IgA	mut_shuffle54	1	permutation		14_IgM-14_IgA	mut_shuffle54	1	permutation		14_IgM-14_IgG	mut_shuffle54	1	permutation						14_IgG-14_IgA	mut_shuffle54	0.999947	permutation		14_IgM-14_IgA	mut_shuffle54	1	permutation		14_IgM-14_IgG	mut_shuffle54	1	permutation						14_IgG-14_IgA	mut_shuffle54	1	permutation		14_IgM-14_IgA	mut_shuffle54	1
				14_IgG-14_IgA	mut_shuffle55	1	permutation		14_IgM-14_IgA	mut_shuffle55	1	permutation		14_IgM-14_IgG	mut_shuffle55	1	permutation						14_IgG-14_IgA	mut_shuffle55	0.999897	permutation		14_IgM-14_IgA	mut_shuffle55	1	permutation		14_IgM-14_IgG	mut_shuffle55	0.999926	permutation						14_IgG-14_IgA	mut_shuffle55	1	permutation		14_IgM-14_IgA	mut_shuffle55	0.99948
				14_IgG-14_IgA	mut_shuffle56	1	permutation		14_IgM-14_IgA	mut_shuffle56	1	permutation		14_IgM-14_IgG	mut_shuffle56	0.999998	permutation						14_IgG-14_IgA	mut_shuffle56	0.999999	permutation		14_IgM-14_IgA	mut_shuffle56	1	permutation		14_IgM-14_IgG	mut_shuffle56	1	permutation						14_IgG-14_IgA	mut_shuffle56	1	permutation		14_IgM-14_IgA	mut_shuffle56	1
				14_IgG-14_IgA	mut_shuffle57	1	permutation		14_IgM-14_IgA	mut_shuffle57	1	permutation		14_IgM-14_IgG	mut_shuffle57	1	permutation						14_IgG-14_IgA	mut_shuffle57	0.972934	permutation		14_IgM-14_IgA	mut_shuffle57	0.999895	permutation		14_IgM-14_IgG	mut_shuffle57	1	permutation						14_IgG-14_IgA	mut_shuffle57	1	permutation		14_IgM-14_IgA	mut_shuffle57	1
				14_IgG-14_IgA	mut_shuffle58	1	permutation		14_IgM-14_IgA	mut_shuffle58	1	permutation		14_IgM-14_IgG	mut_shuffle58	1	permutation						14_IgG-14_IgA	mut_shuffle58	1	permutation		14_IgM-14_IgA	mut_shuffle58	1	permutation		14_IgM-14_IgG	mut_shuffle58	1	permutation						14_IgG-14_IgA	mut_shuffle58	1	permutation		14_IgM-14_IgA	mut_shuffle58	1
				14_IgG-14_IgA	mut_shuffle59	1	permutation		14_IgM-14_IgA	mut_shuffle59	1	permutation		14_IgM-14_IgG	mut_shuffle59	1	permutation						14_IgG-14_IgA	mut_shuffle59	1	permutation		14_IgM-14_IgA	mut_shuffle59	1	permutation		14_IgM-14_IgG	mut_shuffle59	1	permutation						14_IgG-14_IgA	mut_shuffle59	1	permutation		14_IgM-14_IgA	mut_shuffle59	1
				14_IgG-14_IgA	mut_shuffle60	1	permutation		14_IgM-14_IgA	mut_shuffle60	0.991447	permutation		14_IgM-14_IgG	mut_shuffle60	1	permutation						14_IgG-14_IgA	mut_shuffle60	1	permutation		14_IgM-14_IgA	mut_shuffle60	1	permutation		14_IgM-14_IgG	mut_shuffle60	1	permutation						14_IgG-14_IgA	mut_shuffle60	1	permutation		14_IgM-14_IgA	mut_shuffle60	1
				14_IgG-14_IgA	mut_shuffle61	1	permutation		14_IgM-14_IgA	mut_shuffle61	1	permutation		14_IgM-14_IgG	mut_shuffle61	1	permutation						14_IgG-14_IgA	mut_shuffle61	0.171992	permutation		14_IgM-14_IgA	mut_shuffle61	0.999829	permutation		14_IgM-14_IgG	mut_shuffle61	0.997617	permutation						14_IgG-14_IgA	mut_shuffle61	1	permutation		14_IgM-14_IgA	mut_shuffle61	1
				14_IgG-14_IgA	mut_shuffle62	0.999998	permutation		14_IgM-14_IgA	mut_shuffle62	1	permutation		14_IgM-14_IgG	mut_shuffle62	1	permutation						14_IgG-14_IgA	mut_shuffle62	1	permutation		14_IgM-14_IgA	mut_shuffle62	1	permutation		14_IgM-14_IgG	mut_shuffle62	1	permutation						14_IgG-14_IgA	mut_shuffle62	1	permutation		14_IgM-14_IgA	mut_shuffle62	1
				14_IgG-14_IgA	mut_shuffle63	1	permutation		14_IgM-14_IgA	mut_shuffle63	0.999948	permutation		14_IgM-14_IgG	mut_shuffle63	0.999988	permutation						14_IgG-14_IgA	mut_shuffle63	1	permutation		14_IgM-14_IgA	mut_shuffle63	1	permutation		14_IgM-14_IgG	mut_shuffle63	1	permutation						14_IgG-14_IgA	mut_shuffle63	1	permutation		14_IgM-14_IgA	mut_shuffle63	1
				14_IgG-14_IgA	mut_shuffle64	1	permutation		14_IgM-14_IgA	mut_shuffle64	1	permutation		14_IgM-14_IgG	mut_shuffle64	1	permutation						14_IgG-14_IgA	mut_shuffle64	1	permutation		14_IgM-14_IgA	mut_shuffle64	0.999973	permutation		14_IgM-14_IgG	mut_shuffle64	1	permutation						14_IgG-14_IgA	mut_shuffle64	1	permutation		14_IgM-14_IgA	mut_shuffle64	1
				14_IgG-14_IgA	mut_shuffle65	1	permutation		14_IgM-14_IgA	mut_shuffle65	1	permutation		14_IgM-14_IgG	mut_shuffle65	1	permutation						14_IgG-14_IgA	mut_shuffle65	1	permutation		14_IgM-14_IgA	mut_shuffle65	1	permutation		14_IgM-14_IgG	mut_shuffle65	0.997036	permutation						14_IgG-14_IgA	mut_shuffle65	1	permutation		14_IgM-14_IgA	mut_shuffle65	1
				14_IgG-14_IgA	mut_shuffle66	1	permutation		14_IgM-14_IgA	mut_shuffle66	1	permutation		14_IgM-14_IgG	mut_shuffle66	1	permutation						14_IgG-14_IgA	mut_shuffle66	1	permutation		14_IgM-14_IgA	mut_shuffle66	1	permutation		14_IgM-14_IgG	mut_shuffle66	1	permutation						14_IgG-14_IgA	mut_shuffle66	1	permutation		14_IgM-14_IgA	mut_shuffle66	0.991246
				14_IgG-14_IgA	mut_shuffle67	1	permutation		14_IgM-14_IgA	mut_shuffle67	1	permutation		14_IgM-14_IgG	mut_shuffle67	1	permutation						14_IgG-14_IgA	mut_shuffle67	1	permutation		14_IgM-14_IgA	mut_shuffle67	1	permutation		14_IgM-14_IgG	mut_shuffle67	1	permutation						14_IgG-14_IgA	mut_shuffle67	1	permutation		14_IgM-14_IgA	mut_shuffle67	1
				14_IgG-14_IgA	mut_shuffle68	1	permutation		14_IgM-14_IgA	mut_shuffle68	1	permutation		14_IgM-14_IgG	mut_shuffle68	1	permutation						14_IgG-14_IgA	mut_shuffle68	1	permutation		14_IgM-14_IgA	mut_shuffle68	1	permutation		14_IgM-14_IgG	mut_shuffle68	1	permutation						14_IgG-14_IgA	mut_shuffle68	1	permutation		14_IgM-14_IgA	mut_shuffle68	1
				14_IgG-14_IgA	mut_shuffle69	1	permutation		14_IgM-14_IgA	mut_shuffle69	1	permutation		14_IgM-14_IgG	mut_shuffle69	1	permutation						14_IgG-14_IgA	mut_shuffle69	1	permutation		14_IgM-14_IgA	mut_shuffle69	1	permutation		14_IgM-14_IgG	mut_shuffle69	1	permutation						14_IgG-14_IgA	mut_shuffle69	1	permutation		14_IgM-14_IgA	mut_shuffle69	1
				14_IgG-14_IgA	mut_shuffle70	1	permutation		14_IgM-14_IgA	mut_shuffle70	0.999991	permutation		14_IgM-14_IgG	mut_shuffle70	0.999935	permutation						14_IgG-14_IgA	mut_shuffle70	1	permutation		14_IgM-14_IgA	mut_shuffle70	1	permutation		14_IgM-14_IgG	mut_shuffle70	1	permutation						14_IgG-14_IgA	mut_shuffle70	1	permutation		14_IgM-14_IgA	mut_shuffle70	1
				14_IgG-14_IgA	mut_shuffle71	1	permutation		14_IgM-14_IgA	mut_shuffle71	1	permutation		14_IgM-14_IgG	mut_shuffle71	1	permutation						14_IgG-14_IgA	mut_shuffle71	1	permutation		14_IgM-14_IgA	mut_shuffle71	0.488071	permutation		14_IgM-14_IgG	mut_shuffle71	0.999334	permutation						14_IgG-14_IgA	mut_shuffle71	0.999999	permutation		14_IgM-14_IgA	mut_shuffle71	0.999996
				14_IgG-14_IgA	mut_shuffle72	1	permutation		14_IgM-14_IgA	mut_shuffle72	0.804324	permutation		14_IgM-14_IgG	mut_shuffle72	1	permutation						14_IgG-14_IgA	mut_shuffle72	1	permutation		14_IgM-14_IgA	mut_shuffle72	1	permutation		14_IgM-14_IgG	mut_shuffle72	1	permutation						14_IgG-14_IgA	mut_shuffle72	0.999997	permutation		14_IgM-14_IgA	mut_shuffle72	1
				14_IgG-14_IgA	mut_shuffle73	1	permutation		14_IgM-14_IgA	mut_shuffle73	0.97168	permutation		14_IgM-14_IgG	mut_shuffle73	0.999998	permutation						14_IgG-14_IgA	mut_shuffle73	1	permutation		14_IgM-14_IgA	mut_shuffle73	1	permutation		14_IgM-14_IgG	mut_shuffle73	1	permutation						14_IgG-14_IgA	mut_shuffle73	1	permutation		14_IgM-14_IgA	mut_shuffle73	1
				14_IgG-14_IgA	mut_shuffle74	1	permutation		14_IgM-14_IgA	mut_shuffle74	1	permutation		14_IgM-14_IgG	mut_shuffle74	1	permutation						14_IgG-14_IgA	mut_shuffle74	1	permutation		14_IgM-14_IgA	mut_shuffle74	1	permutation		14_IgM-14_IgG	mut_shuffle74	1	permutation						14_IgG-14_IgA	mut_shuffle74	0.999904	permutation		14_IgM-14_IgA	mut_shuffle74	1
				14_IgG-14_IgA	mut_shuffle75	1	permutation		14_IgM-14_IgA	mut_shuffle75	1	permutation		14_IgM-14_IgG	mut_shuffle75	1	permutation						14_IgG-14_IgA	mut_shuffle75	1	permutation		14_IgM-14_IgA	mut_shuffle75	1	permutation		14_IgM-14_IgG	mut_shuffle75	1	permutation						14_IgG-14_IgA	mut_shuffle75	1	permutation		14_IgM-14_IgA	mut_shuffle75	1
				14_IgG-14_IgA	mut_shuffle76	1	permutation		14_IgM-14_IgA	mut_shuffle76	1	permutation		14_IgM-14_IgG	mut_shuffle76	1	permutation						14_IgG-14_IgA	mut_shuffle76	1	permutation		14_IgM-14_IgA	mut_shuffle76	1	permutation		14_IgM-14_IgG	mut_shuffle76	1	permutation						14_IgG-14_IgA	mut_shuffle76	1	permutation		14_IgM-14_IgA	mut_shuffle76	1
				14_IgG-14_IgA	mut_shuffle77	1	permutation		14_IgM-14_IgA	mut_shuffle77	1	permutation		14_IgM-14_IgG	mut_shuffle77	0.999576	permutation						14_IgG-14_IgA	mut_shuffle77	1	permutation		14_IgM-14_IgA	mut_shuffle77	1	permutation		14_IgM-14_IgG	mut_shuffle77	1	permutation						14_IgG-14_IgA	mut_shuffle77	1	permutation		14_IgM-14_IgA	mut_shuffle77	1
				14_IgG-14_IgA	mut_shuffle78	0.999997	permutation		14_IgM-14_IgA	mut_shuffle78	1	permutation		14_IgM-14_IgG	mut_shuffle78	1	permutation						14_IgG-14_IgA	mut_shuffle78	1	permutation		14_IgM-14_IgA	mut_shuffle78	1	permutation		14_IgM-14_IgG	mut_shuffle78	1	permutation						14_IgG-14_IgA	mut_shuffle78	1	permutation		14_IgM-14_IgA	mut_shuffle78	0.999839
				14_IgG-14_IgA	mut_shuffle79	1	permutation		14_IgM-14_IgA	mut_shuffle79	1	permutation		14_IgM-14_IgG	mut_shuffle79	1	permutation						14_IgG-14_IgA	mut_shuffle79	1	permutation		14_IgM-14_IgA	mut_shuffle79	1	permutation		14_IgM-14_IgG	mut_shuffle79	1	permutation						14_IgG-14_IgA	mut_shuffle79	1	permutation		14_IgM-14_IgA	mut_shuffle79	1
				14_IgG-14_IgA	mut_shuffle80	1	permutation		14_IgM-14_IgA	mut_shuffle80	1	permutation		14_IgM-14_IgG	mut_shuffle80	1	permutation						14_IgG-14_IgA	mut_shuffle80	1	permutation		14_IgM-14_IgA	mut_shuffle80	1	permutation		14_IgM-14_IgG	mut_shuffle80	1	permutation						14_IgG-14_IgA	mut_shuffle80	1	permutation		14_IgM-14_IgA	mut_shuffle80	1
				14_IgG-14_IgA	mut_shuffle81	1	permutation		14_IgM-14_IgA	mut_shuffle81	1	permutation		14_IgM-14_IgG	mut_shuffle81	1	permutation						14_IgG-14_IgA	mut_shuffle81	1	permutation		14_IgM-14_IgA	mut_shuffle81	1	permutation		14_IgM-14_IgG	mut_shuffle81	1	permutation						14_IgG-14_IgA	mut_shuffle81	1	permutation		14_IgM-14_IgA	mut_shuffle81	1
				14_IgG-14_IgA	mut_shuffle82	1	permutation		14_IgM-14_IgA	mut_shuffle82	1	permutation		14_IgM-14_IgG	mut_shuffle82	1	permutation						14_IgG-14_IgA	mut_shuffle82	1	permutation		14_IgM-14_IgA	mut_shuffle82	1	permutation		14_IgM-14_IgG	mut_shuffle82	1	permutation						14_IgG-14_IgA	mut_shuffle82	1	permutation		14_IgM-14_IgA	mut_shuffle82	1
				14_IgG-14_IgA	mut_shuffle83	1	permutation		14_IgM-14_IgA	mut_shuffle83	1	permutation		14_IgM-14_IgG	mut_shuffle83	1	permutation						14_IgG-14_IgA	mut_shuffle83	1	permutation		14_IgM-14_IgA	mut_shuffle83	0.999947	permutation		14_IgM-14_IgG	mut_shuffle83	1	permutation						14_IgG-14_IgA	mut_shuffle83	0.999026	permutation		14_IgM-14_IgA	mut_shuffle83	1
				14_IgG-14_IgA	mut_shuffle84	1	permutation		14_IgM-14_IgA	mut_shuffle84	1	permutation		14_IgM-14_IgG	mut_shuffle84	1	permutation						14_IgG-14_IgA	mut_shuffle84	1	permutation		14_IgM-14_IgA	mut_shuffle84	1	permutation		14_IgM-14_IgG	mut_shuffle84	1	permutation						14_IgG-14_IgA	mut_shuffle84	1	permutation		14_IgM-14_IgA	mut_shuffle84	1
				14_IgG-14_IgA	mut_shuffle85	1	permutation		14_IgM-14_IgA	mut_shuffle85	1	permutation		14_IgM-14_IgG	mut_shuffle85	1	permutation						14_IgG-14_IgA	mut_shuffle85	1	permutation		14_IgM-14_IgA	mut_shuffle85	1	permutation		14_IgM-14_IgG	mut_shuffle85	1	permutation						14_IgG-14_IgA	mut_shuffle85	1	permutation		14_IgM-14_IgA	mut_shuffle85	0.999995
				14_IgG-14_IgA	mut_shuffle86	1	permutation		14_IgM-14_IgA	mut_shuffle86	1	permutation		14_IgM-14_IgG	mut_shuffle86	1	permutation						14_IgG-14_IgA	mut_shuffle86	1	permutation		14_IgM-14_IgA	mut_shuffle86	1	permutation		14_IgM-14_IgG	mut_shuffle86	0.995663	permutation						14_IgG-14_IgA	mut_shuffle86	0.999931	permutation		14_IgM-14_IgA	mut_shuffle86	1
				14_IgG-14_IgA	mut_shuffle87	1	permutation		14_IgM-14_IgA	mut_shuffle87	1	permutation		14_IgM-14_IgG	mut_shuffle87	1	permutation						14_IgG-14_IgA	mut_shuffle87	0.999942	permutation		14_IgM-14_IgA	mut_shuffle87	0.999995	permutation		14_IgM-14_IgG	mut_shuffle87	1	permutation						14_IgG-14_IgA	mut_shuffle87	1	permutation		14_IgM-14_IgA	mut_shuffle87	0.999995
				14_IgG-14_IgA	mut_shuffle88	1	permutation		14_IgM-14_IgA	mut_shuffle88	1	permutation		14_IgM-14_IgG	mut_shuffle88	1	permutation						14_IgG-14_IgA	mut_shuffle88	0.640486	permutation		14_IgM-14_IgA	mut_shuffle88	1	permutation		14_IgM-14_IgG	mut_shuffle88	0.993834	permutation						14_IgG-14_IgA	mut_shuffle88	1	permutation		14_IgM-14_IgA	mut_shuffle88	1
				14_IgG-14_IgA	mut_shuffle89	1	permutation		14_IgM-14_IgA	mut_shuffle89	1	permutation		14_IgM-14_IgG	mut_shuffle89	1	permutation						14_IgG-14_IgA	mut_shuffle89	1	permutation		14_IgM-14_IgA	mut_shuffle89	1	permutation		14_IgM-14_IgG	mut_shuffle89	1	permutation						14_IgG-14_IgA	mut_shuffle89	1	permutation		14_IgM-14_IgA	mut_shuffle89	1
				14_IgG-14_IgA	mut_shuffle90	1	permutation		14_IgM-14_IgA	mut_shuffle90	1	permutation		14_IgM-14_IgG	mut_shuffle90	1	permutation						14_IgG-14_IgA	mut_shuffle90	1	permutation		14_IgM-14_IgA	mut_shuffle90	1	permutation		14_IgM-14_IgG	mut_shuffle90	1	permutation						14_IgG-14_IgA	mut_shuffle90	1	permutation		14_IgM-14_IgA	mut_shuffle90	1
				14_IgG-14_IgA	mut_shuffle91	0.999885	permutation		14_IgM-14_IgA	mut_shuffle91	1	permutation		14_IgM-14_IgG	mut_shuffle91	0.91765	permutation						14_IgG-14_IgA	mut_shuffle91	1	permutation		14_IgM-14_IgA	mut_shuffle91	1	permutation		14_IgM-14_IgG	mut_shuffle91	1	permutation						14_IgG-14_IgA	mut_shuffle91	1	permutation		14_IgM-14_IgA	mut_shuffle91	1
				14_IgG-14_IgA	mut_shuffle92	1	permutation		14_IgM-14_IgA	mut_shuffle92	1	permutation		14_IgM-14_IgG	mut_shuffle92	1	permutation						14_IgG-14_IgA	mut_shuffle92	1	permutation		14_IgM-14_IgA	mut_shuffle92	1	permutation		14_IgM-14_IgG	mut_shuffle92	1	permutation						14_IgG-14_IgA	mut_shuffle92	0.999998	permutation		14_IgM-14_IgA	mut_shuffle92	1
				14_IgG-14_IgA	mut_shuffle93	1	permutation		14_IgM-14_IgA	mut_shuffle93	1	permutation		14_IgM-14_IgG	mut_shuffle93	1	permutation						14_IgG-14_IgA	mut_shuffle93	1	permutation		14_IgM-14_IgA	mut_shuffle93	1	permutation		14_IgM-14_IgG	mut_shuffle93	1	permutation						14_IgG-14_IgA	mut_shuffle93	1	permutation		14_IgM-14_IgA	mut_shuffle93	1
				14_IgG-14_IgA	mut_shuffle94	1	permutation		14_IgM-14_IgA	mut_shuffle94	1	permutation		14_IgM-14_IgG	mut_shuffle94	1	permutation						14_IgG-14_IgA	mut_shuffle94	1	permutation		14_IgM-14_IgA	mut_shuffle94	0.999998	permutation		14_IgM-14_IgG	mut_shuffle94	1	permutation						14_IgG-14_IgA	mut_shuffle94	1	permutation		14_IgM-14_IgA	mut_shuffle94	1
				14_IgG-14_IgA	mut_shuffle95	0.999998	permutation		14_IgM-14_IgA	mut_shuffle95	1	permutation		14_IgM-14_IgG	mut_shuffle95	1	permutation						14_IgG-14_IgA	mut_shuffle95	1	permutation		14_IgM-14_IgA	mut_shuffle95	1	permutation		14_IgM-14_IgG	mut_shuffle95	1	permutation						14_IgG-14_IgA	mut_shuffle95	1	permutation		14_IgM-14_IgA	mut_shuffle95	1
				14_IgG-14_IgA	mut_shuffle96	1	permutation		14_IgM-14_IgA	mut_shuffle96	1	permutation		14_IgM-14_IgG	mut_shuffle96	1	permutation						14_IgG-14_IgA	mut_shuffle96	1	permutation		14_IgM-14_IgA	mut_shuffle96	1	permutation		14_IgM-14_IgG	mut_shuffle96	1	permutation						14_IgG-14_IgA	mut_shuffle96	1	permutation		14_IgM-14_IgA	mut_shuffle96	1
				14_IgG-14_IgA	mut_shuffle97	1	permutation		14_IgM-14_IgA	mut_shuffle97	1	permutation		14_IgM-14_IgG	mut_shuffle97	0.999999	permutation						14_IgG-14_IgA	mut_shuffle97	1	permutation		14_IgM-14_IgA	mut_shuffle97	1	permutation		14_IgM-14_IgG	mut_shuffle97	1	permutation						14_IgG-14_IgA	mut_shuffle97	0.99999	permutation		14_IgM-14_IgA	mut_shuffle97	1
				14_IgG-14_IgA	mut_shuffle98	1	permutation		14_IgM-14_IgA	mut_shuffle98	1	permutation		14_IgM-14_IgG	mut_shuffle98	1	permutation						14_IgG-14_IgA	mut_shuffle98	1	permutation		14_IgM-14_IgA	mut_shuffle98	0.999994	permutation		14_IgM-14_IgG	mut_shuffle98	1	permutation						14_IgG-14_IgA	mut_shuffle98	1	permutation		14_IgM-14_IgA	mut_shuffle98	1
				14_IgG-14_IgA	mut_shuffle99	1	permutation		14_IgM-14_IgA	mut_shuffle99	1	permutation		14_IgM-14_IgG	mut_shuffle99	1	permutation						14_IgG-14_IgA	mut_shuffle99	1	permutation		14_IgM-14_IgA	mut_shuffle99	0.999778	permutation		14_IgM-14_IgG	mut_shuffle99	1	permutation						14_IgG-14_IgA	mut_shuffle99	1	permutation		14_IgM-14_IgA	mut_shuffle99	1
				14_IgG-14_IgA	mut_shuffle100	1	permutation		14_IgM-14_IgA	mut_shuffle100	1	permutation		14_IgM-14_IgG	mut_shuffle100	1	permutation						14_IgG-14_IgA	mut_shuffle100	1	permutation		14_IgM-14_IgA	mut_shuffle100	1	permutation		14_IgM-14_IgG	mut_shuffle100	0.945226	permutation						14_IgG-14_IgA	mut_shuffle100	1	permutation		14_IgM-14_IgA	mut_shuffle100	1
				13_IgG-13_IgA	mut_shuffle1	1	permutation		13_IgM-13_IgA	mut_shuffle1	1	permutation		13_IgM-13_IgG	mut_shuffle1	1	permutation						13_IgG-13_IgA	mut_shuffle1	1	permutation		13_IgM-13_IgA	mut_shuffle1	1	permutation		13_IgM-13_IgG	mut_shuffle1	1	permutation						13_IgG-13_IgA	mut_shuffle1	1	permutation		13_IgM-13_IgA	mut_shuffle1	1
				13_IgG-13_IgA	mut_shuffle2	1	permutation		13_IgM-13_IgA	mut_shuffle2	1	permutation		13_IgM-13_IgG	mut_shuffle2	1	permutation						13_IgG-13_IgA	mut_shuffle2	1	permutation		13_IgM-13_IgA	mut_shuffle2	1	permutation		13_IgM-13_IgG	mut_shuffle2	0.999998	permutation						13_IgG-13_IgA	mut_shuffle2	1	permutation		13_IgM-13_IgA	mut_shuffle2	1
				13_IgG-13_IgA	mut_shuffle3	1	permutation		13_IgM-13_IgA	mut_shuffle3	0.999827	permutation		13_IgM-13_IgG	mut_shuffle3	1	permutation						13_IgG-13_IgA	mut_shuffle3	1	permutation		13_IgM-13_IgA	mut_shuffle3	1	permutation		13_IgM-13_IgG	mut_shuffle3	1	permutation						13_IgG-13_IgA	mut_shuffle3	1	permutation		13_IgM-13_IgA	mut_shuffle3	1
				13_IgG-13_IgA	mut_shuffle4	1	permutation		13_IgM-13_IgA	mut_shuffle4	1	permutation		13_IgM-13_IgG	mut_shuffle4	0.875197	permutation						13_IgG-13_IgA	mut_shuffle4	1	permutation		13_IgM-13_IgA	mut_shuffle4	1	permutation		13_IgM-13_IgG	mut_shuffle4	0.999996	permutation						13_IgG-13_IgA	mut_shuffle4	1	permutation		13_IgM-13_IgA	mut_shuffle4	1
				13_IgG-13_IgA	mut_shuffle5	0.997005	permutation		13_IgM-13_IgA	mut_shuffle5	0.99971	permutation		13_IgM-13_IgG	mut_shuffle5	1	permutation						13_IgG-13_IgA	mut_shuffle5	1	permutation		13_IgM-13_IgA	mut_shuffle5	1	permutation		13_IgM-13_IgG	mut_shuffle5	1	permutation						13_IgG-13_IgA	mut_shuffle5	1	permutation		13_IgM-13_IgA	mut_shuffle5	1
				13_IgG-13_IgA	mut_shuffle6	1	permutation		13_IgM-13_IgA	mut_shuffle6	0.999999	permutation		13_IgM-13_IgG	mut_shuffle6	1	permutation						13_IgG-13_IgA	mut_shuffle6	1	permutation		13_IgM-13_IgA	mut_shuffle6	1	permutation		13_IgM-13_IgG	mut_shuffle6	1	permutation						13_IgG-13_IgA	mut_shuffle6	1	permutation		13_IgM-13_IgA	mut_shuffle6	1
				13_IgG-13_IgA	mut_shuffle7	1	permutation		13_IgM-13_IgA	mut_shuffle7	1	permutation		13_IgM-13_IgG	mut_shuffle7	1	permutation						13_IgG-13_IgA	mut_shuffle7	1	permutation		13_IgM-13_IgA	mut_shuffle7	1	permutation		13_IgM-13_IgG	mut_shuffle7	1	permutation						13_IgG-13_IgA	mut_shuffle7	1	permutation		13_IgM-13_IgA	mut_shuffle7	1
				13_IgG-13_IgA	mut_shuffle8	1	permutation		13_IgM-13_IgA	mut_shuffle8	1	permutation		13_IgM-13_IgG	mut_shuffle8	1	permutation						13_IgG-13_IgA	mut_shuffle8	1	permutation		13_IgM-13_IgA	mut_shuffle8	1	permutation		13_IgM-13_IgG	mut_shuffle8	1	permutation						13_IgG-13_IgA	mut_shuffle8	1	permutation		13_IgM-13_IgA	mut_shuffle8	1
				13_IgG-13_IgA	mut_shuffle9	1	permutation		13_IgM-13_IgA	mut_shuffle9	1	permutation		13_IgM-13_IgG	mut_shuffle9	1	permutation						13_IgG-13_IgA	mut_shuffle9	1	permutation		13_IgM-13_IgA	mut_shuffle9	1	permutation		13_IgM-13_IgG	mut_shuffle9	1	permutation						13_IgG-13_IgA	mut_shuffle9	1	permutation		13_IgM-13_IgA	mut_shuffle9	1
				13_IgG-13_IgA	mut_shuffle10	0.999999	permutation		13_IgM-13_IgA	mut_shuffle10	1	permutation		13_IgM-13_IgG	mut_shuffle10	0.999993	permutation						13_IgG-13_IgA	mut_shuffle10	1	permutation		13_IgM-13_IgA	mut_shuffle10	1	permutation		13_IgM-13_IgG	mut_shuffle10	1	permutation						13_IgG-13_IgA	mut_shuffle10	0.999915	permutation		13_IgM-13_IgA	mut_shuffle10	1
				13_IgG-13_IgA	mut_shuffle11	1	permutation		13_IgM-13_IgA	mut_shuffle11	1	permutation		13_IgM-13_IgG	mut_shuffle11	1	permutation						13_IgG-13_IgA	mut_shuffle11	1	permutation		13_IgM-13_IgA	mut_shuffle11	1	permutation		13_IgM-13_IgG	mut_shuffle11	1	permutation						13_IgG-13_IgA	mut_shuffle11	1	permutation		13_IgM-13_IgA	mut_shuffle11	1
				13_IgG-13_IgA	mut_shuffle12	1	permutation		13_IgM-13_IgA	mut_shuffle12	1	permutation		13_IgM-13_IgG	mut_shuffle12	1	permutation						13_IgG-13_IgA	mut_shuffle12	1	permutation		13_IgM-13_IgA	mut_shuffle12	0.999836	permutation		13_IgM-13_IgG	mut_shuffle12	1	permutation						13_IgG-13_IgA	mut_shuffle12	1	permutation		13_IgM-13_IgA	mut_shuffle12	1
				13_IgG-13_IgA	mut_shuffle13	1	permutation		13_IgM-13_IgA	mut_shuffle13	1	permutation		13_IgM-13_IgG	mut_shuffle13	1	permutation						13_IgG-13_IgA	mut_shuffle13	1	permutation		13_IgM-13_IgA	mut_shuffle13	1	permutation		13_IgM-13_IgG	mut_shuffle13	1	permutation						13_IgG-13_IgA	mut_shuffle13	1	permutation		13_IgM-13_IgA	mut_shuffle13	1
				13_IgG-13_IgA	mut_shuffle14	1	permutation		13_IgM-13_IgA	mut_shuffle14	1	permutation		13_IgM-13_IgG	mut_shuffle14	1	permutation						13_IgG-13_IgA	mut_shuffle14	0.999981	permutation		13_IgM-13_IgA	mut_shuffle14	1	permutation		13_IgM-13_IgG	mut_shuffle14	0.99303	permutation						13_IgG-13_IgA	mut_shuffle14	1	permutation		13_IgM-13_IgA	mut_shuffle14	1
				13_IgG-13_IgA	mut_shuffle15	1	permutation		13_IgM-13_IgA	mut_shuffle15	1	permutation		13_IgM-13_IgG	mut_shuffle15	1	permutation						13_IgG-13_IgA	mut_shuffle15	1	permutation		13_IgM-13_IgA	mut_shuffle15	1	permutation		13_IgM-13_IgG	mut_shuffle15	1	permutation						13_IgG-13_IgA	mut_shuffle15	0.999999	permutation		13_IgM-13_IgA	mut_shuffle15	1
				13_IgG-13_IgA	mut_shuffle16	1	permutation		13_IgM-13_IgA	mut_shuffle16	1	permutation		13_IgM-13_IgG	mut_shuffle16	1	permutation						13_IgG-13_IgA	mut_shuffle16	1	permutation		13_IgM-13_IgA	mut_shuffle16	1	permutation		13_IgM-13_IgG	mut_shuffle16	1	permutation						13_IgG-13_IgA	mut_shuffle16	1	permutation		13_IgM-13_IgA	mut_shuffle16	1
				13_IgG-13_IgA	mut_shuffle17	1	permutation		13_IgM-13_IgA	mut_shuffle17	1	permutation		13_IgM-13_IgG	mut_shuffle17	1	permutation						13_IgG-13_IgA	mut_shuffle17	1	permutation		13_IgM-13_IgA	mut_shuffle17	1	permutation		13_IgM-13_IgG	mut_shuffle17	1	permutation						13_IgG-13_IgA	mut_shuffle17	1	permutation		13_IgM-13_IgA	mut_shuffle17	0.999999
				13_IgG-13_IgA	mut_shuffle18	1	permutation		13_IgM-13_IgA	mut_shuffle18	1	permutation		13_IgM-13_IgG	mut_shuffle18	1	permutation						13_IgG-13_IgA	mut_shuffle18	0.999998	permutation		13_IgM-13_IgA	mut_shuffle18	1	permutation		13_IgM-13_IgG	mut_shuffle18	1	permutation						13_IgG-13_IgA	mut_shuffle18	1	permutation		13_IgM-13_IgA	mut_shuffle18	1
				13_IgG-13_IgA	mut_shuffle19	1	permutation		13_IgM-13_IgA	mut_shuffle19	1	permutation		13_IgM-13_IgG	mut_shuffle19	1	permutation						13_IgG-13_IgA	mut_shuffle19	1	permutation		13_IgM-13_IgA	mut_shuffle19	1	permutation		13_IgM-13_IgG	mut_shuffle19	1	permutation						13_IgG-13_IgA	mut_shuffle19	0.999717	permutation		13_IgM-13_IgA	mut_shuffle19	1
				13_IgG-13_IgA	mut_shuffle20	0.382747	permutation		13_IgM-13_IgA	mut_shuffle20	1	permutation		13_IgM-13_IgG	mut_shuffle20	0.54961	permutation						13_IgG-13_IgA	mut_shuffle20	1	permutation		13_IgM-13_IgA	mut_shuffle20	0.998066	permutation		13_IgM-13_IgG	mut_shuffle20	1	permutation						13_IgG-13_IgA	mut_shuffle20	1	permutation		13_IgM-13_IgA	mut_shuffle20	1
				13_IgG-13_IgA	mut_shuffle21	1	permutation		13_IgM-13_IgA	mut_shuffle21	1	permutation		13_IgM-13_IgG	mut_shuffle21	1	permutation						13_IgG-13_IgA	mut_shuffle21	1	permutation		13_IgM-13_IgA	mut_shuffle21	1	permutation		13_IgM-13_IgG	mut_shuffle21	1	permutation						13_IgG-13_IgA	mut_shuffle21	1	permutation		13_IgM-13_IgA	mut_shuffle21	1
				13_IgG-13_IgA	mut_shuffle22	1	permutation		13_IgM-13_IgA	mut_shuffle22	1	permutation		13_IgM-13_IgG	mut_shuffle22	1	permutation						13_IgG-13_IgA	mut_shuffle22	1	permutation		13_IgM-13_IgA	mut_shuffle22	1	permutation		13_IgM-13_IgG	mut_shuffle22	1	permutation						13_IgG-13_IgA	mut_shuffle22	1	permutation		13_IgM-13_IgA	mut_shuffle22	1
				13_IgG-13_IgA	mut_shuffle23	1	permutation		13_IgM-13_IgA	mut_shuffle23	1	permutation		13_IgM-13_IgG	mut_shuffle23	1	permutation						13_IgG-13_IgA	mut_shuffle23	1	permutation		13_IgM-13_IgA	mut_shuffle23	1	permutation		13_IgM-13_IgG	mut_shuffle23	1	permutation						13_IgG-13_IgA	mut_shuffle23	1	permutation		13_IgM-13_IgA	mut_shuffle23	1
				13_IgG-13_IgA	mut_shuffle24	1	permutation		13_IgM-13_IgA	mut_shuffle24	1	permutation		13_IgM-13_IgG	mut_shuffle24	1	permutation						13_IgG-13_IgA	mut_shuffle24	1	permutation		13_IgM-13_IgA	mut_shuffle24	1	permutation		13_IgM-13_IgG	mut_shuffle24	0.999999	permutation						13_IgG-13_IgA	mut_shuffle24	1	permutation		13_IgM-13_IgA	mut_shuffle24	1
				13_IgG-13_IgA	mut_shuffle25	1	permutation		13_IgM-13_IgA	mut_shuffle25	1	permutation		13_IgM-13_IgG	mut_shuffle25	1	permutation						13_IgG-13_IgA	mut_shuffle25	1	permutation		13_IgM-13_IgA	mut_shuffle25	0.999999	permutation		13_IgM-13_IgG	mut_shuffle25	1	permutation						13_IgG-13_IgA	mut_shuffle25	1	permutation		13_IgM-13_IgA	mut_shuffle25	1
				13_IgG-13_IgA	mut_shuffle26	1	permutation		13_IgM-13_IgA	mut_shuffle26	1	permutation		13_IgM-13_IgG	mut_shuffle26	1	permutation						13_IgG-13_IgA	mut_shuffle26	1	permutation		13_IgM-13_IgA	mut_shuffle26	1	permutation		13_IgM-13_IgG	mut_shuffle26	0.999906	permutation						13_IgG-13_IgA	mut_shuffle26	1	permutation		13_IgM-13_IgA	mut_shuffle26	1
				13_IgG-13_IgA	mut_shuffle27	0.857896	permutation		13_IgM-13_IgA	mut_shuffle27	0.998248	permutation		13_IgM-13_IgG	mut_shuffle27	0.999972	permutation						13_IgG-13_IgA	mut_shuffle27	0.999999	permutation		13_IgM-13_IgA	mut_shuffle27	1	permutation		13_IgM-13_IgG	mut_shuffle27	1	permutation						13_IgG-13_IgA	mut_shuffle27	1	permutation		13_IgM-13_IgA	mut_shuffle27	1
				13_IgG-13_IgA	mut_shuffle28	1	permutation		13_IgM-13_IgA	mut_shuffle28	1	permutation		13_IgM-13_IgG	mut_shuffle28	1	permutation						13_IgG-13_IgA	mut_shuffle28	1	permutation		13_IgM-13_IgA	mut_shuffle28	1	permutation		13_IgM-13_IgG	mut_shuffle28	1	permutation						13_IgG-13_IgA	mut_shuffle28	1	permutation		13_IgM-13_IgA	mut_shuffle28	1
				13_IgG-13_IgA	mut_shuffle29	1	permutation		13_IgM-13_IgA	mut_shuffle29	1	permutation		13_IgM-13_IgG	mut_shuffle29	1	permutation						13_IgG-13_IgA	mut_shuffle29	1	permutation		13_IgM-13_IgA	mut_shuffle29	1	permutation		13_IgM-13_IgG	mut_shuffle29	1	permutation						13_IgG-13_IgA	mut_shuffle29	1	permutation		13_IgM-13_IgA	mut_shuffle29	1
				13_IgG-13_IgA	mut_shuffle30	0.990581	permutation		13_IgM-13_IgA	mut_shuffle30	0.999959	permutation		13_IgM-13_IgG	mut_shuffle30	1	permutation						13_IgG-13_IgA	mut_shuffle30	1	permutation		13_IgM-13_IgA	mut_shuffle30	1	permutation		13_IgM-13_IgG	mut_shuffle30	1	permutation						13_IgG-13_IgA	mut_shuffle30	1	permutation		13_IgM-13_IgA	mut_shuffle30	0.999995
				13_IgG-13_IgA	mut_shuffle31	1	permutation		13_IgM-13_IgA	mut_shuffle31	1	permutation		13_IgM-13_IgG	mut_shuffle31	1	permutation						13_IgG-13_IgA	mut_shuffle31	1	permutation		13_IgM-13_IgA	mut_shuffle31	1	permutation		13_IgM-13_IgG	mut_shuffle31	0.999967	permutation						13_IgG-13_IgA	mut_shuffle31	1	permutation		13_IgM-13_IgA	mut_shuffle31	1
				13_IgG-13_IgA	mut_shuffle32	1	permutation		13_IgM-13_IgA	mut_shuffle32	1	permutation		13_IgM-13_IgG	mut_shuffle32	1	permutation						13_IgG-13_IgA	mut_shuffle32	1	permutation		13_IgM-13_IgA	mut_shuffle32	1	permutation		13_IgM-13_IgG	mut_shuffle32	1	permutation						13_IgG-13_IgA	mut_shuffle32	1	permutation		13_IgM-13_IgA	mut_shuffle32	1
				13_IgG-13_IgA	mut_shuffle33	1	permutation		13_IgM-13_IgA	mut_shuffle33	1	permutation		13_IgM-13_IgG	mut_shuffle33	1	permutation						13_IgG-13_IgA	mut_shuffle33	1	permutation		13_IgM-13_IgA	mut_shuffle33	1	permutation		13_IgM-13_IgG	mut_shuffle33	1	permutation						13_IgG-13_IgA	mut_shuffle33	1	permutation		13_IgM-13_IgA	mut_shuffle33	1
				13_IgG-13_IgA	mut_shuffle34	1	permutation		13_IgM-13_IgA	mut_shuffle34	1	permutation		13_IgM-13_IgG	mut_shuffle34	1	permutation						13_IgG-13_IgA	mut_shuffle34	1	permutation		13_IgM-13_IgA	mut_shuffle34	1	permutation		13_IgM-13_IgG	mut_shuffle34	1	permutation						13_IgG-13_IgA	mut_shuffle34	1	permutation		13_IgM-13_IgA	mut_shuffle34	1
				13_IgG-13_IgA	mut_shuffle35	1	permutation		13_IgM-13_IgA	mut_shuffle35	1	permutation		13_IgM-13_IgG	mut_shuffle35	1	permutation						13_IgG-13_IgA	mut_shuffle35	1	permutation		13_IgM-13_IgA	mut_shuffle35	1	permutation		13_IgM-13_IgG	mut_shuffle35	1	permutation						13_IgG-13_IgA	mut_shuffle35	1	permutation		13_IgM-13_IgA	mut_shuffle35	1
				13_IgG-13_IgA	mut_shuffle36	0.917215	permutation		13_IgM-13_IgA	mut_shuffle36	1	permutation		13_IgM-13_IgG	mut_shuffle36	0.69657	permutation						13_IgG-13_IgA	mut_shuffle36	1	permutation		13_IgM-13_IgA	mut_shuffle36	1	permutation		13_IgM-13_IgG	mut_shuffle36	1	permutation						13_IgG-13_IgA	mut_shuffle36	1	permutation		13_IgM-13_IgA	mut_shuffle36	0.999999
				13_IgG-13_IgA	mut_shuffle37	1	permutation		13_IgM-13_IgA	mut_shuffle37	0.999964	permutation		13_IgM-13_IgG	mut_shuffle37	1	permutation						13_IgG-13_IgA	mut_shuffle37	1	permutation		13_IgM-13_IgA	mut_shuffle37	1	permutation		13_IgM-13_IgG	mut_shuffle37	1	permutation						13_IgG-13_IgA	mut_shuffle37	1	permutation		13_IgM-13_IgA	mut_shuffle37	1
				13_IgG-13_IgA	mut_shuffle38	1	permutation		13_IgM-13_IgA	mut_shuffle38	1	permutation		13_IgM-13_IgG	mut_shuffle38	1	permutation						13_IgG-13_IgA	mut_shuffle38	1	permutation		13_IgM-13_IgA	mut_shuffle38	1	permutation		13_IgM-13_IgG	mut_shuffle38	1	permutation						13_IgG-13_IgA	mut_shuffle38	1	permutation		13_IgM-13_IgA	mut_shuffle38	1
				13_IgG-13_IgA	mut_shuffle39	1	permutation		13_IgM-13_IgA	mut_shuffle39	0.999982	permutation		13_IgM-13_IgG	mut_shuffle39	1	permutation						13_IgG-13_IgA	mut_shuffle39	1	permutation		13_IgM-13_IgA	mut_shuffle39	0.999989	permutation		13_IgM-13_IgG	mut_shuffle39	1	permutation						13_IgG-13_IgA	mut_shuffle39	1	permutation		13_IgM-13_IgA	mut_shuffle39	1
				13_IgG-13_IgA	mut_shuffle40	1	permutation		13_IgM-13_IgA	mut_shuffle40	1	permutation		13_IgM-13_IgG	mut_shuffle40	1	permutation						13_IgG-13_IgA	mut_shuffle40	1	permutation		13_IgM-13_IgA	mut_shuffle40	1	permutation		13_IgM-13_IgG	mut_shuffle40	1	permutation						13_IgG-13_IgA	mut_shuffle40	1	permutation		13_IgM-13_IgA	mut_shuffle40	1
				13_IgG-13_IgA	mut_shuffle41	1	permutation		13_IgM-13_IgA	mut_shuffle41	1	permutation		13_IgM-13_IgG	mut_shuffle41	1	permutation						13_IgG-13_IgA	mut_shuffle41	0.999969	permutation		13_IgM-13_IgA	mut_shuffle41	1	permutation		13_IgM-13_IgG	mut_shuffle41	0.999973	permutation						13_IgG-13_IgA	mut_shuffle41	1	permutation		13_IgM-13_IgA	mut_shuffle41	1
				13_IgG-13_IgA	mut_shuffle42	1	permutation		13_IgM-13_IgA	mut_shuffle42	0.999975	permutation		13_IgM-13_IgG	mut_shuffle42	1	permutation						13_IgG-13_IgA	mut_shuffle42	1	permutation		13_IgM-13_IgA	mut_shuffle42	1	permutation		13_IgM-13_IgG	mut_shuffle42	1	permutation						13_IgG-13_IgA	mut_shuffle42	1	permutation		13_IgM-13_IgA	mut_shuffle42	1
				13_IgG-13_IgA	mut_shuffle43	1	permutation		13_IgM-13_IgA	mut_shuffle43	1	permutation		13_IgM-13_IgG	mut_shuffle43	1	permutation						13_IgG-13_IgA	mut_shuffle43	1	permutation		13_IgM-13_IgA	mut_shuffle43	1	permutation		13_IgM-13_IgG	mut_shuffle43	1	permutation						13_IgG-13_IgA	mut_shuffle43	1	permutation		13_IgM-13_IgA	mut_shuffle43	0.999962
				13_IgG-13_IgA	mut_shuffle44	1	permutation		13_IgM-13_IgA	mut_shuffle44	1	permutation		13_IgM-13_IgG	mut_shuffle44	1	permutation						13_IgG-13_IgA	mut_shuffle44	0.999988	permutation		13_IgM-13_IgA	mut_shuffle44	0.999923	permutation		13_IgM-13_IgG	mut_shuffle44	1	permutation						13_IgG-13_IgA	mut_shuffle44	1	permutation		13_IgM-13_IgA	mut_shuffle44	1
				13_IgG-13_IgA	mut_shuffle45	1	permutation		13_IgM-13_IgA	mut_shuffle45	1	permutation		13_IgM-13_IgG	mut_shuffle45	1	permutation						13_IgG-13_IgA	mut_shuffle45	1	permutation		13_IgM-13_IgA	mut_shuffle45	1	permutation		13_IgM-13_IgG	mut_shuffle45	1	permutation						13_IgG-13_IgA	mut_shuffle45	1	permutation		13_IgM-13_IgA	mut_shuffle45	1
				13_IgG-13_IgA	mut_shuffle46	1	permutation		13_IgM-13_IgA	mut_shuffle46	1	permutation		13_IgM-13_IgG	mut_shuffle46	1	permutation						13_IgG-13_IgA	mut_shuffle46	1	permutation		13_IgM-13_IgA	mut_shuffle46	1	permutation		13_IgM-13_IgG	mut_shuffle46	1	permutation						13_IgG-13_IgA	mut_shuffle46	1	permutation		13_IgM-13_IgA	mut_shuffle46	1
				13_IgG-13_IgA	mut_shuffle47	1	permutation		13_IgM-13_IgA	mut_shuffle47	1	permutation		13_IgM-13_IgG	mut_shuffle47	1	permutation						13_IgG-13_IgA	mut_shuffle47	1	permutation		13_IgM-13_IgA	mut_shuffle47	1	permutation		13_IgM-13_IgG	mut_shuffle47	1	permutation						13_IgG-13_IgA	mut_shuffle47	1	permutation		13_IgM-13_IgA	mut_shuffle47	1
				13_IgG-13_IgA	mut_shuffle48	1	permutation		13_IgM-13_IgA	mut_shuffle48	1	permutation		13_IgM-13_IgG	mut_shuffle48	1	permutation						13_IgG-13_IgA	mut_shuffle48	1	permutation		13_IgM-13_IgA	mut_shuffle48	0.998655	permutation		13_IgM-13_IgG	mut_shuffle48	0.681651	permutation						13_IgG-13_IgA	mut_shuffle48	1	permutation		13_IgM-13_IgA	mut_shuffle48	1
				13_IgG-13_IgA	mut_shuffle49	1	permutation		13_IgM-13_IgA	mut_shuffle49	1	permutation		13_IgM-13_IgG	mut_shuffle49	1	permutation						13_IgG-13_IgA	mut_shuffle49	1	permutation		13_IgM-13_IgA	mut_shuffle49	1	permutation		13_IgM-13_IgG	mut_shuffle49	1	permutation						13_IgG-13_IgA	mut_shuffle49	1	permutation		13_IgM-13_IgA	mut_shuffle49	1
				13_IgG-13_IgA	mut_shuffle50	1	permutation		13_IgM-13_IgA	mut_shuffle50	1	permutation		13_IgM-13_IgG	mut_shuffle50	1	permutation						13_IgG-13_IgA	mut_shuffle50	1	permutation		13_IgM-13_IgA	mut_shuffle50	1	permutation		13_IgM-13_IgG	mut_shuffle50	1	permutation						13_IgG-13_IgA	mut_shuffle50	0.999977	permutation		13_IgM-13_IgA	mut_shuffle50	1
				13_IgG-13_IgA	mut_shuffle51	1	permutation		13_IgM-13_IgA	mut_shuffle51	1	permutation		13_IgM-13_IgG	mut_shuffle51	1	permutation						13_IgG-13_IgA	mut_shuffle51	1	permutation		13_IgM-13_IgA	mut_shuffle51	0.793883	permutation		13_IgM-13_IgG	mut_shuffle51	1	permutation						13_IgG-13_IgA	mut_shuffle51	1	permutation		13_IgM-13_IgA	mut_shuffle51	1
				13_IgG-13_IgA	mut_shuffle52	1	permutation		13_IgM-13_IgA	mut_shuffle52	1	permutation		13_IgM-13_IgG	mut_shuffle52	1	permutation						13_IgG-13_IgA	mut_shuffle52	1	permutation		13_IgM-13_IgA	mut_shuffle52	1	permutation		13_IgM-13_IgG	mut_shuffle52	1	permutation						13_IgG-13_IgA	mut_shuffle52	0.980842	permutation		13_IgM-13_IgA	mut_shuffle52	0.999657
[truncated: 348 more rows]
[truncated: 5 more columns]
